# Supplementary material for: Selective treatment pressure in colon cancer drives the molecular profile of resistant circulating tumor cell clones
Source: Mol Cancer. 2021 Feb 8;20:30. doi: 10.1186/s12943-021-01326-6 (PMC7869222; doi:10.1186/s12943-021-01326-6)
Supplement: Supplementary file 2 — Additional file 2: Table S1. List of DETs upregulated in CTC-MCC-41 vs all the other CTC lines. Table S2. List of DETs downregulated in CTC-MCC-41 vs all the other CTC lines. Table S3. List of DETs upregulated in all CTC-MCC-41.5 cell lines vs the CTC-MCC-41.4 cell line. Table S4. List of DETs upregulated in the [ABFG] subgroup vs the [CDE] subgroup of the CTC-MCC-41.5 cell lines. Table S5. List of DETs downregulated in the [ABFG] subgroup vs the [CDE] subgroup of the CTC-MCC-41.5 cell lines. Table S6. Primer sequences. [file 12943_2021_1326_MOESM2_ESM.zip › Table S1.xlsx]

## Sheet: Table S2
Table S1		List of DETs up-regulated in CTC-MCC-41 vs all the other CTC lines
Gene ID	Gene Name	Representative Public ID	UniGene ID	Gene Title	Chromosomal Location	Fold Change	q-value(%)
208121_s_at	PTPRO	NM_002848	Hs.160871	protein tyrosine phosphatase, receptor type, O	chr12p13.3-p13.2|12p13-p12	21.4867	0.286851
229280_s_at	CASC15	AK026189	Hs.712707	cancer susceptibility candidate 15 (non-protein coding)	chr6p22.3	17.3198	0.286851
238143_at	LYPD8	AW001557	Hs.632511	LY6/PLAUR domain containing 8	chr1q44	14.6074	1.95141
212768_s_at	OLFM4	AL390736	Hs.508113	olfactomedin 4	chr13q14.3	13.8204	0.286851
235209_at	SBSPON	AW662373	Hs.439040	somatomedin B and thrombospondin type 1 domain containing	chr8q21.11	13.7548	0.286851
225688_s_at	PHLDB2	AK025444	Hs.603252	pleckstrin homology-like domain, family B, member 2	chr3q13.2	13.4379	0.286851
209606_at	CYTIP	L06633	Hs.270	cytohesin 1 interacting protein	chr2q11.2	11.5882	0.286851
235079_at	ZNF704	AW265065	Hs.434957	zinc finger protein 704	chr8q21.13	11.2481	0.286851
235619_at	ASB4	AI681644	Hs.602765	ankyrin repeat and SOCS box containing 4	chr7q21-q22	10.8098	0.286851
1562628_at	KRT40	AK093919		keratin 40, type I	chr17q21.2	10.2372	0.286851
215228_at	NHLH2	AA166895	Hs.46296	nescient helix-loop-helix 2	chr1p12-p11	9.64604	0.286851
235210_s_at	SBSPON	AW662373	Hs.439040	somatomedin B and thrombospondin type 1 domain containing	chr8q21.11	9.04369	0.286851
243379_at		AI733037	Hs.666530			8.62402	0.286851
226875_at	DOCK11	AI742838	Hs.368203	dedicator of cytokinesis 11	chrXq24	8.50709	0.286851
217757_at	A2M	NM_000014	Hs.212838	alpha-2-macroglobulin	chr12p13.31	8.38706	0.286851
229797_at	MCOLN3	AI636080	Hs.535239	mucolipin 3	chr1p22.3	8.16022	0.286851
238915_at	SMIM10L1	BF432946	Hs.521817	small integral membrane protein 10 like 1	chr12p13.2	7.77788	0.286851
208148_at	MYH4	NM_017533	Hs.711141	myosin, heavy chain 4, skeletal muscle	chr17p13.1	7.71922	0.286851
232397_at	LOC101927482	R14890	Hs.191841	uncharacterized LOC101927482	chr2q32.3	7.69478	1.14878
228686_at	LINC01184	BE217923	Hs.340623	long intergenic non-protein coding RNA 1184	chr5q23.3	7.38298	0.286851
233814_at	EFNA5	AK025909	Hs.288741	ephrin-A5	chr5q21	7.24192	0.286851
237720_at	ASB4	BE220587	Hs.602765	ankyrin repeat and SOCS box containing 4	chr7q21-q22	7.21953	0.994233
1557146_a_at	SSTR5-AS1	T03074	Hs.250557	SSTR5 antisense RNA 1	chr16p13.3	7.16204	0.286851
204404_at	SLC12A2	NM_001046	Hs.162585	solute carrier family 12 (sodium/potassium/chloride transporter), member 2	chr5q23.3	7.12358	0.286851
244856_at		AI379784				7.09726	0.286851
244174_at	LOC101926913	AI810803		uncharacterized LOC101926913	chr2q31.1	6.91198	0.286851
242916_at	CNTRL	AA642477		centriolin	chr9q33.2	6.80537	0.286851
243951_at	ABCB1	AA887211	Hs.489033	ATP binding cassette subfamily B member 1	chr7q21.12	6.78774	0.286851
221911_at	ETV1	BE881590	Hs.22634	ets variant 1	chr7p21.3	6.78251	0.286851
226303_at	PGM5	AA706788	Hs.307835	phosphoglucomutase 5	chr9q13	6.60294	0.286851
219301_s_at	CNTNAP2	AU144598	Hs.655684	contactin associated protein-like 2	chr7q35	6.51835	0.286851
202903_at	LSM5	AU153477	Hs.424908	LSM5 homolog, U6 small nuclear RNA and mRNA degradation associated	chr7p14.3	6.50993	0.286851
238937_at	ZNF420	AI339586	Hs.444992	zinc finger protein 420	chr19q13.12	6.42798	0.286851
235740_at	MCTP1	BG250585	Hs.655087	multiple C2 domains, transmembrane 1	chr5q15	6.20272	0.286851
225502_at	DOCK8	AL161725	Hs.132599	dedicator of cytokinesis 8	chr9p24.3	6.16888	0.286851
208814_at	HSPA4	AA043348	Hs.731440	heat shock 70kDa protein 4	chr5q31.1	6.1658	0.286851
1569433_at	SAMD5	BC020896	Hs.567973	sterile alpha motif domain containing 5	chr6q24.3	6.15004	0.286851
229551_x_at	ZNF367	N62196	Hs.494557	zinc finger protein 367	chr9q22|9q22.32	6.13573	0.286851
221561_at	SOAT1	L21934	Hs.445588	sterol O-acyltransferase 1	chr1q25	6.07033	0.286851
237721_s_at	ASB4	BE220587	Hs.602765	ankyrin repeat and SOCS box containing 4	chr7q21-q22	6.04999	0.286851
205969_at	AADAC	NM_001086	Hs.506908	arylacetamide deacetylase	chr3q25.1	6.04063	0.286851
235178_x_at	ESCO2	AL120674	Hs.99480	establishment of sister chromatid cohesion N-acetyltransferase 2	chr8p21.1	5.99874	0.286851
220265_at	GPR107	NM_020960		G protein-coupled receptor 107	chr9q34.11	5.89911	0.286851
239973_at		AW450675				5.7967	0.286851
215926_x_at	SNAPC4	AK023513	Hs.113265	small nuclear RNA activating complex polypeptide 4	chr9q34.3	5.78518	0.286851
244779_at	ZDHHC2	AI245074	Hs.728241	zinc finger, DHHC-type containing 2	chr8p22	5.77965	0.286851
227503_at		N26620	Hs.656767			5.70619	0.286851
209821_at	IL33	AB024518	Hs.731660	interleukin 33	chr9p24.1	5.65725	0.286851
212886_at	CCDC69	AL080169	Hs.655336	coiled-coil domain containing 69	chr5q33.1	5.61255	0.286851
202983_at	HLTF	AI760760	Hs.3068	helicase-like transcription factor	chr3q25.1-q26.1	5.56928	0.627042
207814_at	DEFA6	NM_001926	Hs.711	defensin, alpha 6, Paneth cell-specific	chr8p23.1	5.52529	0.994233
228915_at	DACH1	AI650353	Hs.129452	dachshund family transcription factor 1	chr13q22	5.50516	0.286851
1557174_a_at	IRAK1BP1	AK096861		interleukin 1 receptor associated kinase 1 binding protein 1	chr6q14-q15	5.45553	0.286851
219179_at	DACT1	NM_016651	Hs.48950	dishevelled-binding antagonist of beta-catenin 1	chr14q23.1	5.3816	0.286851
204515_at	HSD3B1	NM_000862	Hs.364941	hydroxy-delta-5-steroid dehydrogenase, 3 beta- and steroid delta-isomerase 1	chr1p13.1	5.31565	0.627042
220085_at	HELLS	NM_018063	Hs.655830	helicase, lymphoid-specific	chr10q24.2	5.28959	0.286851
205296_at	RBL1	AL365505	Hs.207745	retinoblastoma-like 1	chr20q11.2	5.22428	0.286851
202660_at	ITPR2	AA834576	Hs.512235	inositol 1,4,5-trisphosphate receptor, type 2	chr12p11	5.17659	0.286851
230661_at		AW451999	Hs.720094			5.13994	0.286851
223556_at	HELLS	AF155827	Hs.655830	helicase, lymphoid-specific	chr10q24.2	5.12788	0.286851
205295_at	CKMT2	NM_001825	Hs.80691	creatine kinase, mitochondrial 2 (sarcomeric)	chr5q13.3	5.08902	1.14878
235207_at	LOC105371743	AV764634		uncharacterized LOC105371743		5.08066	0.286851
213253_at	SMC2	AU154486	Hs.119023	structural maintenance of chromosomes 2	chr9q31.1	5.03328	0.286851
235919_at	CEP78	AA227879		centrosomal protein 78kDa	chr9q21.2	5.02036	0.286851
1562629_a_at	KRT40	AK093919	Hs.534929	keratin 40, type I	chr17q21.2	5.01763	0.286851
225835_at	SLC12A2	AK025062	Hs.162585	solute carrier family 12 (sodium/potassium/chloride transporter), member 2	chr5q23.3	5.00099	0.286851
210123_s_at	CHRFAM7A /// CHRNA7 /// LOC101929970	U62436	Hs.510853 /// Hs.511772	CHRNA7 (cholinergic receptor, nicotinic, alpha 7, exons 5-10) and FAM7A (family with sequence similarity 7A, exons A-E) fusion /// cholinergic receptor, nicotinic alpha 7 /// CHRNA7-FAM7A fusion protein	chr15q13.1 /// chr15q14	4.99278	0.286851
1569147_at		BE891071	Hs.633720			4.98514	0.286851
213954_at	FAM169A	AB020695	Hs.91662	family with sequence similarity 169, member A	chr5q13.3	4.95757	0.286851
227239_at	FAM126A	AV734839	Hs.85603	family with sequence similarity 126, member A	chr7p15.3	4.93932	0.286851
244819_x_at	PSPH	AI936197		phosphoserine phosphatase	chr7p11.2	4.89928	0.286851
242890_at		AI650364	Hs.658935			4.86424	0.286851
1555772_a_at	CDC25A	AY137580	Hs.437705	cell division cycle 25A	chr3p21	4.85401	0.286851
205586_x_at	VGF	NM_003378	Hs.587325	VGF nerve growth factor inducible	chr7q22.1	4.8394	0.286851
207761_s_at	METTL7A	NM_014033	Hs.744021	methyltransferase like 7A	chr12q13.12	4.79342	0.286851
209425_at	AMACR /// C1QTNF3-AMACR	AA888589	Hs.171929 /// Hs.508343	alpha-methylacyl-CoA racemase /// C1QTNF3-AMACR readthrough (NMD candidate)	chr5p /// chr5p13	4.79209	0.286851
1569225_a_at	SCML4	BC021582	Hs.486109	sex comb on midleg-like 4 (Drosophila)	chr6q21	4.78782	0.286851
209672_s_at	MIOS	AL136892		missing oocyte, meiosis regulator, homolog (Drosophila)	chr7p21.3	4.78654	0.286851
1554140_at	WDR78	BC032406	Hs.49421	WD repeat domain 78	chr1p31.3	4.68166	0.286851
202191_s_at	GAS7	BE439987	Hs.462214	growth arrest-specific 7	chr17p13.1	4.67113	0.286851
204529_s_at	TOX	AI961231	Hs.491805	thymocyte selection-associated high mobility group box	chr8q12.1	4.66694	0.286851
227211_at	PHF19	BE544837	Hs.460124	PHD finger protein 19	chr9q33.2	4.66186	0.286851
234987_at	SAMHD1	AV715309		SAM domain and HD domain 1	chr20pter-q12	4.65004	0.286851
209993_at	ABCB1	AF016535	Hs.489033	ATP binding cassette subfamily B member 1	chr7q21.12	4.6345	0.286851
235591_at	SSTR1	R62424	Hs.248160	somatostatin receptor 1	chr14q13	4.6199	0.286851
232707_at	ISX	AK025181	Hs.567637	intestine-specific homeobox	chr22q12.3	4.53395	1.14878
227955_s_at	EFNA5	BE670307	Hs.288741	ephrin-A5	chr5q21	4.5277	0.286851
200938_s_at	RERE	AI920976	Hs.463041	arginine-glutamic acid dipeptide (RE) repeats	chr1p36.23	4.49511	0.627042
242601_at	HEPACAM2	AA600175	Hs.443169	HEPACAM family member 2	chr7q21.3	4.49424	2.42708
222633_at	TBL1XR1	AF268193	Hs.715026	transducin (beta)-like 1 X-linked receptor 1	chr3q26.32	4.46581	0.286851
241755_at	UQCRC2	AI961429	Hs.528803	ubiquinol-cytochrome c reductase core protein II	chr16p12	4.4552	0.286851
1562921_at	EP300-AS1	BC040700	Hs.623922	EP300 antisense RNA 1	chr22q13.2	4.44604	0.286851
236365_at	AMACR	AA400269		alpha-methylacyl-CoA racemase	chr5p13	4.4221	0.286851
216247_at	RPS20	AF113008		ribosomal protein S20	chr8q12	4.38681	0.286851
235068_at	ZDHHC21	AI807206	Hs.714266	zinc finger, DHHC-type containing 21	chr9p22.3	4.36303	0.286851
202662_s_at	ITPR2	NM_002223	Hs.512235	inositol 1,4,5-trisphosphate receptor, type 2	chr12p11	4.35708	0.286851
201540_at	FHL1	NM_001449	Hs.435369	four and a half LIM domains 1	chrXq26	4.35646	0.286851
221874_at	KIAA1324	AB037745	Hs.708190	KIAA1324	chr1p13.3	4.28065	0.286851
214126_at		N39314	Hs.655589			4.27345	0.286851
237313_at	C1QTNF1-AS1	BE856800	Hs.666723	C1QTNF1 antisense RNA 1		4.26525	0.286851
222270_at	PPP4R3B	BG540048	Hs.516182	protein phosphatase 4, regulatory subunit 3B	chr2p16.1	4.26392	0.286851
1564467_at	FAM161A	AK091575	Hs.440466	family with sequence similarity 161, member A	chr2p15	4.26144	0.286851
1553298_at	C17orf77	NM_152460	Hs.350775	chromosome 17 open reading frame 77	chr17q25.1	4.23077	0.286851
1569144_a_at	CYSRT1	BC018787	Hs.512469	cysteine-rich tail protein 1	chr9q34.3	4.22483	0.286851
227632_at	TBC1D24	N74056	Hs.353087	TBC1 domain family, member 24	chr16p13.3	4.22101	0.286851
204201_s_at	PTPN13	NM_006264	Hs.436142	protein tyrosine phosphatase, non-receptor type 13 (APO-1/CD95 (Fas)-associated phosphatase)	chr4q21.3	4.21555	0.286851
227349_at	HELLS	AI807356		helicase, lymphoid-specific	chr10q24.2	4.21015	0.286851
228868_x_at	CDT1	AW075105	Hs.122908	chromatin licensing and DNA replication factor 1	chr16q24.3	4.19722	0.286851
221802_s_at	SHTN1	AU157109	Hs.501140	shootin 1	chr10q25.3	4.19159	0.286851
228397_at	TUG1	AW082208	Hs.554829	taurine up-regulated 1 (non-protein coding)	chr22q12.2	4.19128	0.286851
225420_at	GPAM	AV699379	Hs.42586	glycerol-3-phosphate acyltransferase, mitochondrial	chr10q25.2	4.16448	0.286851
204407_at	TTF2	AF080255	Hs.486818	transcription termination factor, RNA polymerase II	chr1p22	4.15598	0.286851
227350_at	HELLS	AI889959	Hs.463677	helicase, lymphoid-specific	chr10q24.2	4.15489	0.286851
45633_at	GINS3	AI421812	Hs.47125	GINS complex subunit 3 (Psf3 homolog)	chr16q21	4.1441	0.286851
235694_at	TCFL5	N49233	Hs.126248	transcription factor-like 5 (basic helix-loop-helix)	chr20q13.33	4.12942	0.286851
239680_at	WDR76	AI220472	Hs.250154	WD repeat domain 76	chr15q15.3	4.12577	0.286851
204001_at	SNAPC3	NM_003084		small nuclear RNA activating complex polypeptide 3	chr9p22.3	4.12442	0.286851
236749_at	MNT	AI968443	Hs.632239	MAX network transcriptional repressor	chr17p13.3	4.11755	0.286851
213331_s_at	NEK1	AV700007	Hs.481181	NIMA-related kinase 1	chr4q33	4.10976	0.286851
222685_at	HAUS6	AB046794	Hs.533468	HAUS augmin like complex subunit 6	chr9p22.1	4.08052	0.286851
239816_at	POLD3	AW337142		polymerase (DNA-directed), delta 3, accessory subunit	chr11q14	4.07535	0.286851
233477_at	KLK15	AF242195	Hs.567535	kallikrein related peptidase 15	chr19q13.41	4.06047	0.627042
1553102_a_at	CCDC69	BC016647	Hs.655336	coiled-coil domain containing 69	chr5q33.1	4.05544	0.286851
209426_s_at	AMACR /// C1QTNF3-AMACR	AF047020	Hs.171929 /// Hs.508343	alpha-methylacyl-CoA racemase /// C1QTNF3-AMACR readthrough (NMD candidate)	chr5p /// chr5p13	4.04575	0.286851
241014_at	FLG-AS1	H09620	Hs.23783	FLG antisense RNA 1	chr1q21.3	4.04514	0.286851
1556630_at	CASC2	AJ344228	Hs.89387	cancer susceptibility candidate 2 (non-protein coding)	chr10q26.11	4.03232	0.286851
217111_at	AMACR	AK022765	Hs.508343	alpha-methylacyl-CoA racemase	chr5p13	4.0309	0.286851
1556261_a_at	LOC105378730	AK097571	Hs.118609	uncharacterized LOC105378730		4.02814	0.286851
209994_s_at	ABCB1 /// ABCB4	AF016535	Hs.489033 /// Hs.654403	ATP binding cassette subfamily B member 1 /// ATP binding cassette subfamily B member 4	chr7q21.1 /// chr7q21.12	4.0142	0.994233
235581_at		AA478537	Hs.444645			4.00082	0.286851
236892_s_at	HOXB-AS3	BF590528	Hs.660088	HOXB cluster antisense RNA 3	chr17q21.32	3.96443	0.286851
213757_at		AA393940	Hs.657771			3.95422	0.286851
228902_at	NUP214	AA516455	Hs.654530	nucleoporin 214kDa	chr9q34.1	3.94927	0.286851
218875_s_at	FBXO5	NM_012177	Hs.520506	F-box protein 5	chr6q25.2	3.92922	0.286851
239538_at	ZRANB3	BG548811	Hs.658422	zinc finger, RAN-binding domain containing 3	chr2q21.3	3.92515	0.286851
203270_at	DTYMK	NM_012145	Hs.471873	deoxythymidylate kinase	chr2q37.3	3.91713	0.286851
235497_at	LINC01128	AL079648	Hs.133183	long intergenic non-protein coding RNA 1128	chr1p36.33	3.90947	0.286851
238333_s_at	PAOX	AI355435	Hs.501578	polyamine oxidase (exo-N4-amino)	chr10q26.3	3.90445	0.286851
231925_at	P2RY1	AK026659	Hs.654526 /// Hs.79881	purinergic receptor P2Y, G-protein coupled, 1	chr3q25.2	3.899	0.286851
225580_at	MRPL50	BG028213	Hs.288224	mitochondrial ribosomal protein L50	chr9q31.1	3.88276	0.286851
223366_at	ZNF704	BC004287	Hs.434957	zinc finger protein 704	chr8q21.13	3.87977	0.286851
222834_s_at	GNG12	N32508	Hs.431101	guanine nucleotide binding protein (G protein), gamma 12	chr1p31.3	3.87955	0.286851
236385_at	CHRFAM7A /// CHRNA7 /// LOC101929970	BF000203		CHRNA7 (cholinergic receptor, nicotinic, alpha 7, exons 5-10) and FAM7A (family with sequence similarity 7A, exons A-E) fusion /// cholinergic receptor, nicotinic alpha 7 /// CHRNA7-FAM7A fusion protein	chr15q13.1 /// chr15q14	3.86503	0.994233
202534_x_at	DHFR	NM_000791	Hs.648635	dihydrofolate reductase	chr5q14.1	3.863	0.286851
224851_at	CDK6	AW274756	Hs.119882	cyclin-dependent kinase 6	chr7q21-q22	3.85873	0.286851
207529_at	DEFA5	NM_021010	Hs.655233	defensin, alpha 5, Paneth cell-specific	chr8p23.1	3.85802	1.14878
224341_x_at	TLR4	U93091		toll-like receptor 4	chr9q33.1	3.84612	0.627042
230991_at	LOC102724156	AI198547		uncharacterized LOC102724156		3.83931	0.286851
205471_s_at	DACH1	AW772082	Hs.129452	dachshund family transcription factor 1	chr13q22	3.83446	0.286851
233252_s_at	STRBP	AK024960	Hs.694157	spermatid perinuclear RNA binding protein	chr9q33.3	3.8341	0.286851
228933_at	NHS	BF111819	Hs.201623	Nance-Horan syndrome (congenital cataracts and dental anomalies)	chrXp22.13	3.82163	0.286851
235949_at	TTC26	BF664545	Hs.644553	tetratricopeptide repeat domain 26	chr7q34	3.82091	0.286851
219295_s_at	PCOLCE2	NM_013363	Hs.8944	procollagen C-endopeptidase enhancer 2	chr3q21-q24	3.8169	0.286851
244350_at	MYO10	N33403	Hs.481720	myosin X	chr5p15.1	3.80029	0.286851
1554640_at	PALM2	BC039306	Hs.591908	paralemmin 2	chr9q31.3	3.79609	0.286851
232197_x_at	ARSB	AW168942	Hs.149103	arylsulfatase B	chr5q14.1	3.78456	0.286851
235425_at	SGOL2	AW965339	Hs.655182	shugoshin-like 2 (S. pombe)	chr2q33.1	3.77227	0.286851
227736_at	C10orf99	AA553959	Hs.298713	chromosome 10 open reading frame 99	chr10q23.1	3.75847	1.95141
236728_at	LNPEP	AW070437	Hs.527199	leucyl/cystinyl aminopeptidase	chr5q15	3.7522	0.286851
225655_at	UHRF1	AK025578	Hs.108106	ubiquitin-like with PHD and ring finger domains 1	chr19p13.3	3.75178	0.286851
204317_at	GTSE1 /// TRMU	BF305380	Hs.439524	G-2 and S-phase expressed 1 /// tRNA 5-methylaminomethyl-2-thiouridylate methyltransferase	chr22q13 /// chr22q13.2-q13.3	3.73807	0.286851
219990_at	E2F8	NM_024680	Hs.523526	E2F transcription factor 8	chr11p15.1	3.73738	0.286851
242626_at	SAMD5	BF696216	Hs.567973	sterile alpha motif domain containing 5	chr6q24.3	3.72695	0.286851
1557765_at	LINC01021	BC039509	Hs.533212	long intergenic non-protein coding RNA 1021	chr5p14.1	3.71411	0.286851
1557359_at	LINC01268	BC037331	Hs.359399	long intergenic non-protein coding RNA 1268	chr6q21	3.70904	0.286851
242539_at	DIS3L2	AW665509		DIS3 like 3'-5' exoribonuclease 2	chr2q37.1	3.7084	0.286851
1553106_at	C5orf24	NM_152409	Hs.708536	chromosome 5 open reading frame 24	chr5q31.1	3.70713	0.286851
219115_s_at	IL20RA	NM_014432	Hs.445868	interleukin 20 receptor, alpha	chr6q23.3	3.70138	0.286851
242660_at	MALRD1	AA846789	Hs.646734	MAM and LDL receptor class A domain containing 1	chr10p12.31	3.69853	0.627042
229738_at	DNAH10	AI700446	Hs.622654	dynein, axonemal, heavy chain 10	chr12q24.31	3.69247	0.286851
235117_at	CHAC2	AI191897	Hs.585944	ChaC, cation transport regulator homolog 2 (E. coli)	chr2p16	3.6858	0.286851
209258_s_at	SMC3	AI373676	Hs.24485	structural maintenance of chromosomes 3	chr10q25	3.68457	0.286851
239138_at	NAA50	H16725	Hs.372378	N(alpha)-acetyltransferase 50, NatE catalytic subunit	chr3q13.2	3.68188	0.286851
228286_at	GEN1	AK025489	Hs.467793	GEN1 Holliday junction 5' flap endonuclease	chr2p24.2	3.67541	0.286851
202412_s_at	USP1	AW499935	Hs.35086	ubiquitin specific peptidase 1	chr1p31.3	3.66972	0.286851
227928_at	PARPBP	AI224977	Hs.330663	PARP1 binding protein	chr12q23.2	3.66914	0.286851
223204_at	FAM198B	AF260333	Hs.567498	family with sequence similarity 198, member B	chr4q32.1	3.66741	0.286851
231193_s_at	TAOK1	BE326569	Hs.597434	TAO kinase 1	chr17q11.2	3.66259	0.286851
229360_at	ZNF280B	N22886	Hs.43834	zinc finger protein 280B	chr22q11.22	3.66034	0.286851
232569_at		AK024255	Hs.664710			3.65126	0.286851
220915_s_at		NM_025117	Hs.636816			3.64477	0.286851
59437_at	C9orf116	AI830563	Hs.414028	chromosome 9 open reading frame 116	chr9q34.3	3.64413	0.286851
219736_at	TRIM36	NM_018700	Hs.519514	tripartite motif containing 36	chr5q22.3	3.63543	0.286851
241703_at	RUNDC3B	AI928037	Hs.411488	RUN domain containing 3B	chr7q21.12	3.62592	0.627042
218541_s_at	C8orf4	NM_020130	Hs.591849	chromosome 8 open reading frame 4	chr8p11.2	3.61741	2.78763
244033_at	CEP128	AI937080	Hs.162889	centrosomal protein 128kDa	chr14q31.1	3.61732	0.286851
215145_s_at	CNTNAP2	AC005378	Hs.655684	contactin associated protein-like 2	chr7q35	3.61588	0.286851
1553244_at	FANCB	NM_152633	Hs.554740	Fanconi anemia complementation group B	chrXp22.2	3.61521	0.286851
209480_at	HLA-DQB1	M16276	Hs.409934	major histocompatibility complex, class II, DQ beta 1	chr6p21.3	3.61512	0.286851
202975_s_at	RHOBTB3	N21138	Hs.445030	Rho-related BTB domain containing 3	chr5q15	3.61062	0.286851
235290_at	ZNF782	N35244		zinc finger protein 782	chr9q22.33	3.60627	0.286851
208753_s_at	NAP1L1	BC002387	Hs.524599 /// Hs.695185	nucleosome assembly protein 1-like 1	chr12q21.2	3.60617	0.286851
204886_at	PLK4	AL043646	Hs.172052	polo-like kinase 4	chr4q28	3.60493	0.286851
219751_at	SETD6	NM_024860	Hs.731691	SET domain containing 6	chr16q21	3.60447	0.286851
240344_x_at	LYRM7	AA424065	Hs.115467	LYR motif containing 7	chr5q23.3	3.60072	0.286851
225355_at	NEURL1B	AK026748	Hs.91521	neuralized E3 ubiquitin protein ligase 1B	chr5q35.1	3.59788	0.286851
218470_at	YARS2	NM_015936		tyrosyl-tRNA synthetase 2, mitochondrial	chr12p11.21	3.59732	0.286851
1556794_at		AI740788	Hs.703018			3.59023	0.286851
235171_at	LOC100505501	AI354636	Hs.586401	uncharacterized LOC100505501		3.58408	0.286851
1559322_at	LOC727916	BC040303	Hs.706850	uncharacterized LOC727916	chr6q12	3.57438	0.286851
241933_at	QRSL1	AA769438	Hs.406917	glutaminyl-tRNA synthase (glutamine-hydrolyzing)-like 1	chr6q21	3.5608	0.286851
213325_at	PVRL3	AA129716	Hs.293917	poliovirus receptor-related 3	chr3q13	3.55757	0.627042
216210_x_at	TRIOBP	AA046650	Hs.533030	TRIO and F-actin binding protein	chr22q13.1	3.55202	0.286851
223519_at	ZAK	AW069181	Hs.444451	sterile alpha motif and leucine zipper containing kinase AZK	chr2q24.2	3.55101	0.286851
223073_at	MFSD14B	AF255650	Hs.555996	major facilitator superfamily domain containing 14B	chr9q22.32	3.55011	0.286851
216840_s_at	LAMA2	AK026829	Hs.200841	laminin, alpha 2	chr6q22-q23	3.55007	0.627042
242300_at		BF432276	Hs.48444			3.54567	0.286851
1554882_at	ERCC8	BC009793	Hs.435237	excision repair cross-complementation group 8	chr5q12.1	3.53923	0.286851
202532_s_at	DHFR	BC000192	Hs.648635	dihydrofolate reductase	chr5q14.1	3.53	0.286851
214331_at	TSFM	AI796813	Hs.632704	Ts translation elongation factor, mitochondrial	chr12q14.1	3.52922	0.286851
220397_at	MDM1	NM_020128	Hs.655702	Mdm1 nuclear protein	chr12q15	3.51703	0.286851
226037_s_at	TAF9B	AL049589	Hs.592248	TAF9B RNA polymerase II, TATA box binding protein (TBP)-associated factor, 31kDa	chrXq13.1-q21.1	3.50996	0.286851
202904_s_at	LSM5	NM_012322	Hs.424908	LSM5 homolog, U6 small nuclear RNA and mRNA degradation associated	chr7p14.3	3.4988	0.286851
228900_at	SPECC1	AW511308		sperm antigen with calponin homology and coiled-coil domains 1	chr17p11.2	3.48728	0.286851
230655_at		AW025928	Hs.15422			3.48385	0.286851
48808_at	DHFR	AI144299	Hs.648635	dihydrofolate reductase	chr5q14.1	3.48232	0.286851
227162_at	ZBTB26	BF214688	Hs.5638 /// Hs.654977	zinc finger and BTB domain containing 26	chr9q33.2	3.47778	0.286851
220622_at	LRRC31	NM_024727	Hs.411295	leucine rich repeat containing 31	chr3q26.2	3.47566	1.14878
205501_at	PDE10A	AI143879	Hs.348762	phosphodiesterase 10A	chr6q26	3.4746	0.627042
229431_at	RFXAP	AI742868	Hs.24422	regulatory factor X-associated protein	chr13q14	3.47292	0.286851
226461_at	HOXB9	AA204719	Hs.463350	homeobox B9	chr17q21.3	3.4726	0.286851
219109_at	SPAG16	NM_024532	Hs.743365	sperm associated antigen 16	chr2q34	3.47237	0.286851
236271_at		AA913233				3.46753	0.286851
222696_at	AXIN2	BF684446	Hs.156527	axin 2	chr17q24.1	3.46654	0.286851
239823_at	LOC101927841	AW206286		uncharacterized LOC101927841		3.46498	0.286851
241031_at	C2CD4A	BE218239	Hs.202656	C2 calcium-dependent domain containing 4A	chr15q22.2	3.4642	0.286851
230563_at	RASGEF1A	BF446578	Hs.125293	RasGEF domain family member 1A	chr10q11.21	3.45174	0.286851
1560023_x_at		AK094652	Hs.586377			3.44023	0.286851
227966_s_at	CCDC74A /// CCDC74B	AA524895	Hs.29383 /// Hs.351461	coiled-coil domain containing 74A /// coiled-coil domain containing 74B	chr2q21.1	3.43513	0.286851
228289_at	BRD7	AI131537		bromodomain containing 7	chr16q12	3.42793	0.286851
227735_s_at	C10orf99	AA553959	Hs.298713	chromosome 10 open reading frame 99	chr10q23.1	3.42509	1.95141
202661_at	ITPR2	AI963873	Hs.512235	inositol 1,4,5-trisphosphate receptor, type 2	chr12p11	3.4179	0.286851
205869_at	PRSS1	NM_002769	Hs.449281	protease, serine, 1 (trypsin 1)	chr7q34	3.40427	2.78763
226063_at	VAV2	AA481141	Hs.369921	vav 2 guanine nucleotide exchange factor	chr9q34.1	3.39607	0.286851
203896_s_at	PLCB4	NM_000933	Hs.472101	phospholipase C, beta 4	chr20p12	3.39147	0.994233
220520_s_at	NUP62CL	NM_017681	Hs.163629	nucleoporin 62kDa C-terminal like	chrXq22.3	3.38697	0.286851
224496_s_at	TMEM107	BC006292	Hs.513933	transmembrane protein 107	chr17p13.1	3.3826	0.286851
1564371_a_at	CASC2	AJ535620	Hs.89387	cancer susceptibility candidate 2 (non-protein coding)	chr10q26.11	3.38128	0.286851
221521_s_at	GINS2	BC003186	Hs.433180	GINS complex subunit 2 (Psf2 homolog)	chr16q24.1	3.37688	0.286851
242312_x_at		AV736963	Hs.598509			3.375	0.286851
239799_at	LINC00476	BF592774	Hs.494549	long intergenic non-protein coding RNA 476	chr9q22.32	3.37179	0.286851
230399_at		AI361034	Hs.555931			3.36942	0.286851
225627_s_at	CACHD1	AK024256	Hs.443891	cache domain containing 1	chr1p31.3	3.36822	0.286851
243560_at		BF886735	Hs.553158			3.36821	0.286851
1563947_a_at	ERC1	AK097177	Hs.601216	ELKS/RAB6-interacting/CAST family member 1	chr12p13.3	3.36184	0.286851
243087_at	WDR63	AI860874	Hs.97933	WD repeat domain 63	chr1p22.3	3.35657	0.286851
209522_s_at	CRAT	BC000723	Hs.12068	carnitine O-acetyltransferase	chr9q34.1	3.34595	0.286851
229491_at	SLC9B2	BF433180	Hs.546482	solute carrier family 9, subfamily B (NHA2, cation proton antiporter 2), member 2	chr4q24	3.34552	0.286851
228971_at	SLC25A3	AI357655	Hs.696539	solute carrier family 25 (mitochondrial carrier; phosphate carrier), member 3	chr12q23	3.3449	0.286851
214097_at	RPS21	AW024383	Hs.190968	ribosomal protein S21	chr20q13.3	3.34089	0.286851
39248_at	AQP3	N74607	Hs.234642	aquaporin 3 (Gill blood group)	chr9p13	3.33871	0.286851
235653_s_at	THAP6	BF685315	Hs.479971	THAP domain containing 6	chr4q21.1	3.33231	0.286851
235964_x_at	SAMHD1	AA603344		SAM domain and HD domain 1	chr20pter-q12	3.32506	0.286851
205662_at	B9D1	NM_015681	Hs.462445	B9 protein domain 1	chr17p11.2	3.32477	0.286851
1553186_x_at	RASEF	NM_152573	Hs.129136	RAS and EF-hand domain containing	chr9q21.32	3.32042	0.286851
209891_at	SPC25	AF225416	Hs.421956	SPC25, NDC80 kinetochore complex component	chr2q31.1	3.31859	0.286851
235195_at	FBXW2	BG109988	Hs.494985	F-box and WD repeat domain containing 2	chr9q34	3.3162	0.286851
225100_at	FBXO45	BF590021	Hs.169815	F-box protein 45	chr3q29	3.31603	0.286851
1555225_at	C1orf43	BC008306	Hs.287471	chromosome 1 open reading frame 43	chr1q21.2	3.31134	0.286851
228653_at	SAMD5	AI700341	Hs.567973	sterile alpha motif domain containing 5	chr6q24.3	3.30868	0.286851
1558522_at	MPP6	BC013077	Hs.533355 /// Hs.594275	membrane protein, palmitoylated 6	chr7p15	3.30337	0.286851
214725_at	SBSPON	BE968773	Hs.439040	somatomedin B and thrombospondin type 1 domain containing	chr8q21.11	3.30163	0.286851
236268_at	SEC22C	BF732413	Hs.445892	SEC22 homolog C, vesicle trafficking protein	chr3p22.1	3.29839	0.286851
234709_at	CAPN13	AK026692	Hs.660911	calpain 13	chr2p22-p21	3.29134	0.994233
1554021_a_at	ZNF12	AF505656	Hs.431471	zinc finger protein 12	chr7p22.1	3.29117	0.286851
235203_at		AA398756	Hs.464402			3.2874	0.286851
204126_s_at	CDC45	NM_003504	Hs.474217	cell division cycle 45	chr22q11.21	3.28519	0.286851
235273_at	DYX1C1	AI674107	Hs.126403	dyslexia susceptibility 1 candidate 1	chr15q21.3	3.2824	0.286851
226474_at	NLRC5	AA005023	Hs.528836	NLR family, CARD domain containing 5	chr16q13	3.27793	0.286851
223570_at	MCM10	AL136840	Hs.198363	minichromosome maintenance 10 replication initiation factor	chr10p13	3.27535	0.286851
219498_s_at	BCL11A	NM_018014	Hs.370549	B-cell CLL/lymphoma 11A (zinc finger protein)	chr2p16.1	3.27489	0.286851
242450_at	RGMB	AW004714		repulsive guidance molecule family member b	chr5q15	3.27436	0.286851
232218_at	TRUB2	AI937687	Hs.657459	TruB pseudouridine (psi) synthase family member 2	chr9q34.11	3.26908	0.286851
233078_at	API5	AK021649		apoptosis inhibitor 5	chr11p11.2	3.26411	0.286851
231920_s_at	CSNK1G1	AK025179	Hs.646508	casein kinase 1, gamma 1	chr15q22.1-q22.31	3.26331	0.286851
215321_at	RUNDC3B	AI825798	Hs.411488	RUN domain containing 3B	chr7q21.12	3.26092	0.627042
222731_at	ZDHHC2	AK001608	Hs.744097	zinc finger, DHHC-type containing 2	chr8p22	3.2566	0.286851
218857_s_at	ASRGL1	NM_025080	Hs.535326	asparaginase like 1	chr11q12.3	3.2561	0.286851
1556173_a_at	LOC105374809	AL832916	Hs.132305	uncharacterized LOC105374809		3.25483	0.286851
238029_s_at	SLC16A14	R15072	Hs.504317	solute carrier family 16, member 14	chr2q36.3	3.25318	0.286851
201578_at	PODXL	NM_005397	Hs.744213	podocalyxin-like	chr7q32-q33	3.24604	0.286851
202533_s_at	DHFR /// DHFRP1	BC003584	Hs.592364 /// Hs.648635	dihydrofolate reductase /// dihydrofolate reductase pseudogene 1	chr18q11.2 /// chr5q14.1	3.23992	0.286851
239647_at	CHST13	AA677272	Hs.292375	carbohydrate (chondroitin 4) sulfotransferase 13	chr3q21.3	3.23978	0.286851
1560021_at		AK094652	Hs.586377			3.23612	0.286851
232023_at	TMEM67	AL575584	Hs.116240	transmembrane protein 67	chr8q22.1	3.23515	0.286851
224320_s_at	MCM8	BC005170	Hs.597484	minichromosome maintenance 8 homologous recombination repair factor	chr20p12.3	3.2342	0.286851
229768_at	OR51E1	AI694767	Hs.470038	olfactory receptor, family 51, subfamily E, member 1	chr11p15.4	3.22813	0.994233
242590_at		BE464643	Hs.556027			3.22228	0.286851
201101_s_at	BCLAF1	BE963370	Hs.486542	BCL2-associated transcription factor 1	chr6q23.3	3.22208	0.286851
231558_at		BF108585	Hs.644967			3.21923	0.286851
235644_at	CCDC138	BF213953	Hs.731709	coiled-coil domain containing 138	chr2q12.3	3.21163	0.286851
223985_at	FSD1L	AF316830	Hs.136901	fibronectin type III and SPRY domain containing 1-like	chr9q31	3.2046	0.286851
1559336_at	LOC101928505	BC020897		uncharacterized LOC101928505	chr5q11.2	3.20295	0.286851
243916_x_at	UBLCP1	H73636	Hs.591733	ubiquitin-like domain containing CTD phosphatase 1	chr5q33.3	3.20107	0.286851
235529_x_at	SAMHD1	BF437747		SAM domain and HD domain 1	chr20pter-q12	3.20086	0.286851
206754_s_at	CYP2B6 /// CYP2B7P	NM_000767	Hs.1360 /// Hs.529117	cytochrome P450, family 2, subfamily B, polypeptide 6 /// cytochrome P450, family 2, subfamily B, polypeptide 7, pseudogene	chr19q13.2	3.19674	1.95141
244571_s_at		AI971251				3.19601	0.627042
243947_s_at		AW300612	Hs.120784			3.19364	0.286851
236623_at	ATP1A1-AS1	AI367432	Hs.664752	ATP1A1 antisense RNA 1	chr1p13.1	3.19215	0.627042
1562788_at	LINC01342	BC028014	Hs.680488	long intergenic non-protein coding RNA 1342	chr1p36.33	3.19094	0.994233
205210_at	TGFBRAP1	NM_004257	Hs.446350	transforming growth factor beta receptor associated protein 1	chr2q12.1	3.19003	0.286851
218585_s_at	DTL	NM_016448	Hs.656473	denticleless E3 ubiquitin protein ligase homolog (Drosophila)	chr1q32	3.18838	0.286851
223093_at	ANKH	T99215	Hs.156727	ANKH inorganic pyrophosphate transport regulator	chr5p15.1	3.18569	0.286851
228361_at	E2F2	AL561296	Hs.194333	E2F transcription factor 2	chr1p36	3.18516	0.286851
228201_at	ARL13B	BE858032	Hs.533086	ADP-ribosylation factor like GTPase 13B	chr3q11.1	3.18373	0.286851
242486_at		BF516341	Hs.678735			3.18262	0.627042
1553984_s_at	DTYMK	AF258562	Hs.471873	deoxythymidylate kinase	chr2q37.3	3.18079	0.286851
202881_x_at	SIRT5	AF172066	Hs.594133	sirtuin 5	chr6p23	3.17615	0.994233
231171_at		AI948581	Hs.652420			3.17578	0.286851
221598_s_at	MED27	BC002878	Hs.374262	mediator complex subunit 27	chr9q34.13	3.17562	0.286851
207540_s_at	SYK	NM_003177	Hs.371720	spleen tyrosine kinase	chr9q22	3.17499	0.286851
231840_x_at	LYRM7	AK000803	Hs.115467	LYR motif containing 7	chr5q23.3	3.17116	0.286851
235800_at		AI970972	Hs.657012			3.16833	0.286851
209849_s_at	RAD51C	AF029669	Hs.412587	RAD51 paralog C	chr17q22	3.16591	0.286851
206197_at	NME5	NM_003551	Hs.730856	NME/NM23 family member 5	chr5q31	3.16571	0.286851
204120_s_at	ADK	NM_001123	Hs.656586	adenosine kinase	chr10q22|10q11-q24	3.16248	0.286851
205500_at	C5	NM_001735	Hs.494997	complement component 5	chr9q33-q34	3.15994	0.286851
230119_at	EPHB2	AK025975	Hs.523329	EPH receptor B2	chr1p36.1-p35	3.15671	0.286851
231174_s_at		H92979	Hs.708219			3.15403	0.286851
235071_at	WDR92	AI653809	Hs.631877	WD repeat domain 92	chr2p14	3.14971	0.286851
223707_at	RPL27A	BC004284	Hs.523463	ribosomal protein L27a	chr11p15	3.14391	0.286851
235113_at	LRR1	AA742244	Hs.451090	leucine rich repeat protein 1	chr14q21.3	3.1425	0.286851
227449_at	EPHA4	AI799018	Hs.371218	EPH receptor A4	chr2q36.1	3.13181	0.286851
201330_at	RARS	NM_002887		arginyl-tRNA synthetase	chr5q35.1	3.12701	0.286851
236622_at	PIGM	AI761712	Hs.552810	phosphatidylinositol glycan anchor biosynthesis class M	chr1q23.2	3.12691	0.286851
235675_at	DHFRL1	AW104373	Hs.718516	dihydrofolate reductase like 1	chr3q11.1	3.12346	0.286851
204142_at	ENOSF1	NM_017512	Hs.731510	enolase superfamily member 1	chr18p11.32	3.12269	0.286851
1554781_at	MGC32805	BC029465	Hs.679757	uncharacterized LOC153163	chr5q23.2	3.11981	1.14878
1563431_x_at	PTGIR	AA807959		prostaglandin I2 (prostacyclin) receptor (IP)	chr19q13.3	3.11975	0.286851
210277_at	AP4S1	AF155159	Hs.293411	adaptor-related protein complex 4, sigma 1 subunit	chr14q12	3.11575	0.286851
226922_at	RANBP2	BF215302	Hs.199561	RAN binding protein 2	chr2q12.3	3.11431	0.286851
244546_at	CYCS	AI760495	Hs.437060	cytochrome c, somatic	chr7p15.3	3.11182	0.286851
1554049_s_at	DCAF8	BC013107	Hs.632447	DDB1 and CUL4 associated factor 8	chr1q22-q23	3.10747	0.286851
241713_s_at	DYX1C1 /// DYX1C1-CCPG1	AI024221	Hs.126403 /// Hs.285051	dyslexia susceptibility 1 candidate 1 /// DYX1C1-CCPG1 readthrough (NMD candidate)	chr15q /// chr15q21.3	3.1074	0.627042
228142_at	UQCR10	BE208777	Hs.284292	ubiquinol-cytochrome c reductase, complex III subunit X	chr22q12.2	3.10395	0.286851
228069_at	MTFR2	AL138828	Hs.121536	mitochondrial fission regulator 2	chr6q23.3	3.10241	0.286851
229240_at	ZDHHC21	AI658548	Hs.714266	zinc finger, DHHC-type containing 21	chr9p22.3	3.09971	0.286851
1554742_at	PMS1	BC008410		PMS1 homolog 1, mismatch repair system component	chr2q31.1	3.09734	0.286851
236451_at	LOC100996579	AA825510		uncharacterized LOC100996579	chr2q24.2	3.09538	0.286851
219105_x_at	ORC6	NM_014321	Hs.49760	origin recognition complex subunit 6	chr16q12	3.09167	0.286851
1555945_s_at	FAM120A	AK091785	Hs.372003	family with sequence similarity 120A	chr9q22.31	3.09046	0.286851
202613_at	CTPS1	NM_001905	Hs.473087	CTP synthase 1	chr1p34.1	3.09037	0.286851
1552680_a_at	CASC5	NM_020380	Hs.181855	cancer susceptibility candidate 5	chr15q14	3.08882	0.286851
239806_at		BF508641	Hs.136017			3.0862	0.286851
1553810_a_at	KIAA1524	NM_020890	Hs.591308	KIAA1524	chr3q13.13	3.08482	0.286851
202586_at	POLR2L	AA772747	Hs.441072	polymerase (RNA) II (DNA directed) polypeptide L, 7.6kDa	chr11p15	3.08078	0.286851
1554177_a_at	ATP5S	BC011549	Hs.438489	ATP synthase, H+ transporting, mitochondrial Fo complex subunit s (factor B)	chr14q21.3	3.08025	0.286851
235219_at	EXOC3-AS1	BE897119	Hs.446702	EXOC3 antisense RNA 1	chr5p15.33	3.07948	0.286851
229333_at	GMPS	BE466139		guanine monophosphate synthase	chr3q24	3.07856	0.286851
227639_at	PIGK	AI275605	Hs.178305	phosphatidylinositol glycan anchor biosynthesis class K	chr1p31.1	3.07719	0.286851
228825_at	PTGR1	BE566894		prostaglandin reductase 1	chr9q31.3	3.07178	0.286851
219174_at	IFT74	NM_025103	Hs.145402	intraflagellar transport 74	chr9p21.2	3.07121	0.286851
243477_at	ATG10	AI027990	Hs.713698	autophagy related 10	chr5q14.1	3.07092	0.994233
54970_at	ZMIZ2	AA868332	Hs.77978	zinc finger, MIZ-type containing 2	chr7p13	3.07054	0.286851
201710_at	MYBL2	NM_002466	Hs.179718	v-myb avian myeloblastosis viral oncogene homolog-like 2	chr20q13.1	3.06828	0.286851
203337_x_at	ITGB1BP1	NM_004763	Hs.467662	integrin beta 1 binding protein 1	chr2p25.2	3.06629	0.286851
224185_at		U58658				3.06308	0.627042
238002_at	GOLIM4	BF342391	Hs.143600	golgi integral membrane protein 4	chr3q26.2	3.05861	0.286851
239960_x_at	LYRM7	AW303539	Hs.115467	LYR motif containing 7	chr5q23.3	3.05678	0.286851
227578_at	TMPO-AS1	H28597	Hs.594042	TMPO antisense RNA 1	chr12q23.1	3.0552	0.286851
241242_at		BE503118				3.05019	0.286851
232238_at	ASPM	AK001380	Hs.121028	abnormal spindle microtubule assembly	chr1q31	3.04979	0.286851
213728_at	LAMP1	AI248598	Hs.494419	lysosomal-associated membrane protein 1	chr13q34	3.0464	0.286851
235690_at	ZNF594	AA872562	Hs.658402	zinc finger protein 594	chr17p13	3.04591	1.14878
226444_at		AI700476	Hs.714856			3.04458	1.14878
236128_at	ZNF91	AI672373	Hs.654471	zinc finger protein 91	chr19p12	3.04239	0.286851
242905_at	PNO1	AV733347		partner of NOB1 homolog	chr2p14	3.04178	0.994233
243136_at	GINS2	AI420074		GINS complex subunit 2 (Psf2 homolog)	chr16q24.1	3.04129	0.627042
242775_at		BF477980	Hs.729104			3.03875	0.627042
244835_at	C16orf52	AA574132	Hs.498890	chromosome 16 open reading frame 52	chr16p12.2	3.035	0.286851
209127_s_at	SART3	AW173076	Hs.584842	squamous cell carcinoma antigen recognized by T-cells 3	chr12q24.1	3.03283	0.286851
217092_x_at		AL031589				3.03109	0.286851
32062_at	LRRC14	D25216	Hs.459391	leucine rich repeat containing 14	chr8q24.3	3.0305	0.286851
232060_at	ROR1	AK000776	Hs.128753	receptor tyrosine kinase-like orphan receptor 1	chr1p31.3	3.03001	0.286851
219229_at	SLCO3A1	NM_013272	Hs.311187	solute carrier organic anion transporter family, member 3A1	chr15q26	3.02989	0.286851
204026_s_at	ZWINT	NM_007057	Hs.591363	ZW10 interacting kinetochore protein	chr10q21-q22	3.02749	0.286851
1560089_at	SLC25A25-AS1	AL833509	Hs.693796	SLC25A25 antisense RNA 1	chr9q34.11	3.02694	0.286851
220294_at	KCNV1	NM_014379	Hs.13285	potassium channel, voltage gated modifier subfamily V, member 1	chr8q23.2	3.02275	0.627042
222787_s_at	TMEM106B	AV705186	Hs.396358	transmembrane protein 106B	chr7p21.3	3.02089	0.286851
225158_at	GFM1	BF978647	Hs.518355	G elongation factor, mitochondrial 1	chr3q25	3.01746	0.286851
219306_at	KIF15	NM_020242	Hs.658939	kinesin family member 15	chr3p21.31	3.01663	0.286851
227987_at	VPS13A	AW629014	Hs.459790	vacuolar protein sorting 13 homolog A (S. cerevisiae)	chr9q21	3.01646	0.286851
205034_at	CCNE2	NM_004702	Hs.521693	cyclin E2	chr8q22.1	3.01637	0.286851
230349_at	XKRX	AA213814	Hs.745071	X-linked Kx blood group related, X-linked	chrXq22.1	3.01509	0.627042
201038_s_at	ANP32A	T67821	Hs.458747	acidic nuclear phosphoprotein 32 family member A	chr15q23	3.01481	0.286851
203276_at	LMNB1	NM_005573	Hs.89497	lamin B1	chr5q23.2	3.01478	0.286851
223490_s_at	EXOSC3	AF281132	Hs.602571	exosome component 3	chr9p11	3.01303	0.286851
200783_s_at	STMN1	NM_005563	Hs.209983	stathmin 1	chr1p36.11	3.01201	0.286851
205549_at	PCP4	NM_006198	Hs.80296	Purkinje cell protein 4	chr21q22.2	3.01196	0.286851
208114_s_at	ISG20L2	NM_030980	Hs.301904	interferon stimulated exonuclease gene 20kDa like 2	chr1q23.1	3.01076	0.286851
228654_at	SPIN4	AU145277	Hs.612782	spindlin family, member 4	chrXq11.1	3.00779	0.286851
213959_s_at	RPGRIP1L	BF515597	Hs.298382	RPGRIP1-like	chr16q12.2	3.00369	0.286851
238762_at	LOC105379287 /// MTHFD2L	AA702016	Hs.740700	uncharacterized LOC105379287 /// methylenetetrahydrofolate dehydrogenase (NADP+ dependent) 2-like	chr4q13.3	3.00183	0.286851
206418_at	NOX1	NM_007052	Hs.592227	NADPH oxidase 1	chrXq22	3.00077	1.95141
209424_s_at	AMACR /// C1QTNF3-AMACR	AI796120	Hs.171929 /// Hs.508343	alpha-methylacyl-CoA racemase /// C1QTNF3-AMACR readthrough (NMD candidate)	chr5p /// chr5p13	2.99753	0.286851
1565329_at	POLE4	AY034104	Hs.469060	polymerase (DNA-directed), epsilon 4, accessory subunit	chr2p12	2.99709	0.627042
206214_at	PLA2G7	NM_005084	Hs.584823	phospholipase A2, group VII (platelet-activating factor acetylhydrolase, plasma)	chr6p21.2-p12	2.99375	0.286851
217974_at	TM7SF3	NM_016551	Hs.438641	transmembrane 7 superfamily member 3	chr12q11-q12	2.99156	0.286851
1558216_at	AFAP1-AS1	BC043614		AFAP1 antisense RNA 1	chr4p16.1	2.99099	0.994233
206286_s_at	TDGF1 /// TDGF1P3	NM_003212	Hs.385870 /// Hs.592361	teratocarcinoma-derived growth factor 1 /// teratocarcinoma-derived growth factor 1 pseudogene 3	chr3p21.31 /// chrXq22.3	2.98993	2.42708
211028_s_at	KHK	BC006233	Hs.567297	ketohexokinase	chr2p23.3	2.98834	0.286851
213369_at	CDHR1	AI825832	Hs.137556	cadherin-related family member 1	chr10q23.1	2.98444	1.95141
211009_s_at	ZNF271P	AF159567	Hs.314246	zinc finger protein 271, pseudogene	chr18q12	2.98414	0.286851
212917_x_at	RECQL	AI814728	Hs.235069	RecQ helicase-like	chr12p12	2.98401	0.286851
204531_s_at	BRCA1	NM_007295	Hs.194143	breast cancer 1, early onset	chr17q21	2.98367	0.286851
242069_at	CBX5	BE568225	Hs.349283	chromobox homolog 5	chr12q13.13	2.98228	0.286851
244612_at		AW117181				2.97994	0.627042
244881_at	LMLN	AA629059	Hs.518540	leishmanolysin-like (metallopeptidase M8 family)	chr3q29	2.97922	0.286851
238012_at	DPP7	AI620209	Hs.37916	dipeptidyl-peptidase 7	chr9q34.3	2.97918	0.286851
213454_at	APITD1	AL578583	Hs.412311	apoptosis-inducing, TAF9-like domain 1	chr1p36.22	2.97857	0.286851
1553801_a_at	DTD2	NM_080664	Hs.116014	D-tyrosyl-tRNA deacylase 2 (putative)	chr14q12	2.97637	0.286851
1565784_at	TNK2-AS1	AK094115	Hs.605240	TNK2 antisense RNA 1	chr3q29	2.97633	0.994233
235628_x_at	LINC01184 /// LOC105379165	BG025030		long intergenic non-protein coding RNA 1184 /// uncharacterized LOC105379165	chr5q23.3	2.97346	0.286851
220394_at	FGF20	NM_019851	Hs.199905	fibroblast growth factor 20	chr8p22	2.9722	0.627042
215088_s_at	SDHC	BG110532	Hs.444472	succinate dehydrogenase complex, subunit C, integral membrane protein, 15kDa	chr1q23.3	2.97189	0.286851
234307_s_at	KIF26A	AK026406	Hs.134970	kinesin family member 26A	chr14q32.33	2.97007	0.286851
228033_at	E2F7	AI341146	Hs.416375	E2F transcription factor 7	chr12q21.2	2.96432	0.286851
230307_at	SLC25A21-AS1	AA770060	Hs.601579	SLC25A21 antisense RNA 1	chr14q13.3	2.96318	0.286851
234040_at	HELLS	AU150825	Hs.655830	helicase, lymphoid-specific	chr10q24.2	2.96186	0.994233
243704_at	GPATCH2	AI696621	Hs.362343 /// Hs.420757	G-patch domain containing 2	chr1q41	2.96141	0.286851
201697_s_at	DNMT1	NM_001379	Hs.202672	DNA (cytosine-5-)-methyltransferase 1	chr19p13.2	2.95997	0.286851
203176_s_at	TFAM	BE552470	Hs.594250	transcription factor A, mitochondrial	chr10q21	2.95217	0.286851
242998_at	RDH12	AI796235	Hs.415322	retinol dehydrogenase 12 (all-trans/9-cis/11-cis)	chr14q24.1	2.95019	1.14878
211200_s_at	EFCAB2	BC002836	Hs.134857	EF-hand calcium binding domain 2	chr1q44	2.94722	0.286851
203225_s_at	RFK	NM_018339	Hs.37558	riboflavin kinase	chr9q21.13	2.94587	0.286851
235572_at	SPC24	AI469788	Hs.381225	SPC24, NDC80 kinetochore complex component	chr19p13.2	2.94425	0.286851
235083_at	LINC01106	AI699847	Hs.643369	long intergenic non-protein coding RNA 1106	chr2q13	2.94334	0.286851
225114_at	AGPS	AA127674	Hs.516543	alkylglycerone phosphate synthase	chr2q31.2	2.94093	0.286851
227227_at		AI344332	Hs.592537			2.93984	0.286851
223509_at	CLDN2	AF177340	Hs.522746	claudin 2	chrXq22.3-q23	2.93967	0.286851
235031_at	INVS	BF246855	Hs.655024	inversin	chr9q31	2.93641	0.286851
224151_s_at	AK3	AF183419	Hs.732022	adenylate kinase 3	chr9p24.1	2.93416	0.286851
232065_x_at	CENPL	N29457	Hs.720473	centromere protein L	chr1q25.1	2.93211	0.286851
222280_at	TMEM147-AS1	BG491393	Hs.661816	TMEM147 antisense RNA 1		2.93109	0.286851
210758_at	PSIP1	AF098482	Hs.658434	PC4 and SFRS1 interacting protein 1	chr9p22.3	2.9291	0.286851
236849_at	VTI1A	AI827849	Hs.194554	vesicle transport through interaction with t-SNAREs 1A	chr10q25.2	2.92136	0.286851
242586_at	FSD1L	H07986	Hs.136901	fibronectin type III and SPRY domain containing 1-like	chr9q31	2.92011	0.286851
226066_at	MITF	AL117653	Hs.166017	microphthalmia-associated transcription factor	chr3p14.2-p14.1	2.91833	0.286851
205675_at	MTTP	AI623321	Hs.195799	microsomal triglyceride transfer protein	chr4q24	2.91432	2.42708
226456_at	RMI2	AW138157	Hs.347524	RecQ mediated genome instability 2	chr16p13.13	2.91372	0.286851
211468_s_at	RECQL5	AB042825	Hs.632229	RecQ helicase-like 5	chr17q25	2.91107	0.286851
1555948_s_at	FAM120A	AU116818	Hs.372003	family with sequence similarity 120A	chr9q22.31	2.90643	0.286851
222891_s_at	BCL11A	AI912275	Hs.370549	B-cell CLL/lymphoma 11A (zinc finger protein)	chr2p16.1	2.90583	0.286851
223651_x_at	CDC23	BC005258	Hs.73625	cell division cycle 23	chr5q31	2.90373	0.286851
237299_at	NARF	T71642		nuclear prelamin A recognition factor	chr17q25.3	2.90352	0.286851
231950_at	ZNF658	AW874634	Hs.449445 /// Hs.522147 /// Hs.730226	zinc finger protein 658	chr9p13.1	2.90253	0.627042
206858_s_at	HOXC6	NM_004503	Hs.549040	homeobox C6	chr12q13.3	2.90163	0.286851
212926_at	SMC5	AW183677	Hs.534189	structural maintenance of chromosomes 5	chr9q21.12	2.9013	0.286851
242442_x_at	TRMT10A	AL515269	Hs.380412	tRNA methyltransferase 10A	chr4q23	2.89999	0.286851
217895_at	PTCD3	NM_017952	Hs.323489	pentatricopeptide repeat domain 3	chr2p11.2	2.89843	0.286851
218602_s_at	HAUS6	NM_017645	Hs.533468	HAUS augmin like complex subunit 6	chr9p22.1	2.89769	0.286851
238554_at	CYB5B	BE501733	Hs.461131	cytochrome b5 type B (outer mitochondrial membrane)	chr16q22.1	2.89726	0.286851
206590_x_at	DRD2	NM_000795	Hs.73893	dopamine receptor D2	chr11q23	2.89724	0.286851
213092_x_at	DNAJC9	AW241779	Hs.732485	DnaJ (Hsp40) homolog, subfamily C, member 9	chr10q22.2	2.89508	0.286851
225777_at	SAPCD2	AW250904	Hs.19322	suppressor APC domain containing 2	chr9q34.3	2.89102	0.286851
235554_x_at	PACRGL	BE048198	Hs.479298	PARK2 co-regulated like	chr4p15.31	2.89095	0.286851
212614_at	ARID5B	BG285011	Hs.535297	AT rich interactive domain 5B (MRF1-like)	chr10q21.2	2.88999	0.286851
230270_at	PRPF38B	N32872	Hs.342307	pre-mRNA processing factor 38B	chr1p13.3	2.88898	0.286851
204171_at	RPS6KB1	NM_003161	Hs.463642	ribosomal protein S6 kinase, 70kDa, polypeptide 1	chr17q23.1	2.88882	0.286851
203245_s_at	LINC00094	BC002791	Hs.654869	long intergenic non-protein coding RNA 94	chr9q34	2.88873	0.286851
205815_at	REG3A	NM_002580	Hs.567312	regenerating islet-derived 3 alpha	chr2p12	2.88839	0.286851
206589_at	GFI1	NM_005263	Hs.73172	growth factor independent 1 transcription repressor	chr1p22	2.88805	0.627042
238027_at	SPATA24	BE745685	Hs.373612	spermatogenesis associated 24	chr5q31.2	2.88783	0.286851
1554287_at	TRIM4	BC011763	Hs.50749	tripartite motif containing 4	chr7q22-q31.1	2.88614	0.286851
230706_s_at	CAMK2N2	AI084921	Hs.585003	calcium/calmodulin-dependent protein kinase II inhibitor 2	chr3q27.1	2.88064	0.286851
242470_at	EID2B	AI093963	Hs.135181	EP300 interacting inhibitor of differentiation 2B	chr19q13.2	2.87887	0.286851
1564637_a_at	FAM98B	BC035600	Hs.744003	family with sequence similarity 98, member B	chr15q14	2.87586	0.286851
218108_at	UBR7	NM_018108	Hs.648806	ubiquitin protein ligase E3 component n-recognin 7 (putative)	chr14q32.12	2.87461	0.286851
1555022_at	RGS12	AF464736	Hs.527061	regulator of G-protein signaling 12	chr4p16.3	2.87341	1.14878
204727_at	WDHD1	AW772140	Hs.385998	WD repeat and HMG-box DNA binding protein 1	chr14q22.2	2.86727	0.286851
1556769_a_at	LOC105371967	BC043357	Hs.656474	uncharacterized LOC105371967		2.86676	0.286851
204146_at	RAD51AP1	BE966146	Hs.730696	RAD51 associated protein 1	chr12p13.2-p13.1	2.86675	0.286851
244732_at		R06827				2.86217	0.286851
218712_at	C1orf109	NM_017850	Hs.272673	chromosome 1 open reading frame 109	chr1p34.3	2.85889	0.286851
228122_at	CCDC66	AW572928	Hs.476399	coiled-coil domain containing 66	chr3p14.3	2.85844	0.286851
236837_x_at		BE669806				2.85444	0.286851
216938_x_at	DRD2	S69899	Hs.73893	dopamine receptor D2	chr11q23	2.85394	0.286851
235940_at	C9orf64	AW983691	Hs.208914	chromosome 9 open reading frame 64	chr9q21.32	2.84514	0.286851
203646_at	FDX1	NM_004109	Hs.744	ferredoxin 1	chr11q22	2.84307	0.286851
206364_at	KIF14	NM_014875	Hs.3104	kinesin family member 14	chr1q32.1	2.8405	0.286851
205339_at	STIL	NM_003035	Hs.525198	SCL/TAL1 interrupting locus	chr1p32	2.84046	0.286851
1558762_a_at	ZNF789	AK093141	Hs.440384	zinc finger protein 789	chr7q22.1	2.84046	0.286851
227314_at	ITGA2	N95414	Hs.482077	integrin, alpha 2 (CD49B, alpha 2 subunit of VLA-2 receptor)	chr5q11.2	2.8399	0.286851
219763_at	DENND1A	NM_024820	Hs.744995	DENN/MADD domain containing 1A	chr9q33.3	2.8392	0.286851
242260_at	MATR3	BG283790	Hs.268939	matrin 3	chr5q31.2	2.83803	0.286851
229826_at	SMIM4	BF573638	Hs.660577	small integral membrane protein 4	chr3p21.1	2.83498	0.286851
238015_at	C4orf46	BE620598	Hs.380920 /// Hs.735449	chromosome 4 open reading frame 46	chr4q32.1	2.83379	0.286851
218566_s_at	CHORDC1	NM_012124	Hs.22857	cysteine and histidine rich domain containing 1	chr11q14.3	2.83322	0.286851
209392_at	ENPP2	L35594	Hs.190977	ectonucleotide pyrophosphatase/phosphodiesterase 2	chr8q24.1	2.83274	1.95141
235609_at	BRIP1	BF056791	Hs.128903	BRCA1 interacting protein C-terminal helicase 1	chr17q22.2	2.83249	0.286851
1557487_at		BC030754	Hs.729517			2.82556	0.286851
216237_s_at	MCM5	AA807529	Hs.517582	minichromosome maintenance complex component 5	chr22q13.1	2.82179	0.286851
1555470_a_at	PPM1F	AF305840	Hs.112728	protein phosphatase, Mg2+/Mn2+ dependent, 1F	chr22q11.22	2.81659	0.286851
203578_s_at	SLC7A6	BG230586	Hs.679580	solute carrier family 7 (amino acid transporter light chain, y+L system), member 6	chr16q22.1	2.81639	0.286851
225640_at	EBLN3	AA875998	Hs.446271	endogenous Bornavirus-like nucleoprotein 3	chr9p13.2	2.81458	0.286851
213637_at	DDX52	BE503392	Hs.590937	DEAD (Asp-Glu-Ala-Asp) box polypeptide 52	chr17q21.1	2.81264	0.286851
235698_at	ZFP90	AA771779	Hs.461074	ZFP90 zinc finger protein	chr16q22.1	2.81152	0.286851
222351_at	PPP2R1B	AW009884	Hs.584790	protein phosphatase 2, regulatory subunit A, beta	chr11q23.2	2.80753	0.286851
232069_at	KIF26A	AL117589	Hs.134970	kinesin family member 26A	chr14q32.33	2.80394	0.627042
239080_at		N22776	Hs.556072			2.80356	0.286851
233495_at	EXOSC3	BF241405	Hs.602571 /// Hs.713483	exosome component 3	chr9p11	2.80102	0.286851
226980_at	DEPDC1B	AK001166	Hs.482233	DEP domain containing 1B	chr5q12.1	2.80095	0.286851
210290_at	ZNF174	BC001161	Hs.155204	zinc finger protein 174	chr16p13.3	2.79753	0.286851
230404_at	C5orf63	AI418538	Hs.49573	chromosome 5 open reading frame 63	chr5q23.2	2.79751	0.286851
209568_s_at	RGL1	AF186779	Hs.497148	ral guanine nucleotide dissociation stimulator-like 1	chr1q25.3	2.79629	0.286851
220459_at	MCM3AP-AS1	NM_018118	Hs.655095	MCM3AP antisense RNA 1	chr21q22.3	2.79593	0.286851
201721_s_at	LAPTM5	NM_006762	Hs.371021	lysosomal protein transmembrane 5	chr1p34	2.79513	0.627042
236356_at	NDUFS1	AI808395	Hs.471207	NADH dehydrogenase (ubiquinone) Fe-S protein 1, 75kDa (NADH-coenzyme Q reductase)	chr2q33-q34	2.7926	0.286851
206755_at	CYP2B6	NM_000767	Hs.1360	cytochrome P450, family 2, subfamily B, polypeptide 6	chr19q13.2	2.79115	2.78763
203454_s_at	ATOX1	NM_004045	Hs.125213	antioxidant 1 copper chaperone	chr5q32	2.78862	0.286851
227794_at	GLYATL1 /// LOC100287413	BF432254	Hs.38085	glycine-N-acyltransferase-like 1 /// uncharacterized LOC100287413	chr11q12.1	2.78858	0.286851
204558_at	RAD54L	NM_003579	Hs.642042	RAD54-like (S. cerevisiae)	chr1p32	2.78547	0.286851
208743_s_at	YWHAB	BC001359	Hs.643544	tyrosine 3-monooxygenase/tryptophan 5-monooxygenase activation protein, beta	chr20q13.1	2.78175	0.286851
229804_x_at	CBWD2	AW169333	Hs.531330 /// Hs.645337	COBW domain containing 2	chr2q13	2.78108	0.286851
224715_at	WDR34	BG338983	Hs.495240	WD repeat domain 34	chr9q34.11	2.78081	0.286851
1553296_at	ADGRG7	NM_032787	Hs.334511	adhesion G protein-coupled receptor G7	chr3q12.2	2.77943	0.286851
229027_at	PPM1A	AI241945	Hs.130036	protein phosphatase, Mg2+/Mn2+ dependent, 1A	chr14q23.1	2.77918	0.286851
207039_at	CDKN2A	NM_000077	Hs.512599	cyclin-dependent kinase inhibitor 2A	chr9p21	2.77606	0.286851
225081_s_at	CDCA7L	AK022955	Hs.744069	cell division cycle associated 7-like	chr7p15.3	2.77508	0.286851
227563_at	FAM27E3	AI950007	Hs.31240	family with sequence similarity 27, member E3	chr9q13	2.77445	0.286851
230521_at	ARHGEF39	BG028209		Rho guanine nucleotide exchange factor 39	chr9p13.3	2.77338	0.286851
221503_s_at	KPNA3	AF034756	Hs.527919	karyopherin alpha 3 (importin alpha 4)	chr13q14.3	2.77337	0.286851
202288_at	MTOR	U88966	Hs.338207	mechanistic target of rapamycin (serine/threonine kinase)	chr1p36.2	2.77178	0.286851
209132_s_at	COMMD4	BE313890	Hs.351327	COMM domain containing 4	chr15q24.2	2.77153	0.286851
228014_at	PTRH1	BG030151	Hs.653265	peptidyl-tRNA hydrolase 1 homolog	chr9q34.11	2.7702	0.286851
231875_at	KIF21A	AF155117	Hs.374201	kinesin family member 21A	chr12q12	2.76996	0.286851
220116_at	KCNN2	NM_021614	Hs.98280	potassium channel, calcium activated intermediate/small conductance subfamily N alpha, member 2	chr5q22.3	2.76948	1.14878
214036_at	EFNA5	BE464799	Hs.288741	ephrin-A5	chr5q21	2.76941	0.286851
1557129_a_at	FAM111B	AA960844	Hs.186579	family with sequence similarity 111, member B	chr11q12.1	2.76676	0.994233
219682_s_at	TBX3	NM_016569	Hs.744016	T-box 3	chr12q24.21	2.76575	0.286851
235387_at	GSTCD	AA740875	Hs.161429	glutathione S-transferase, C-terminal domain containing	chr4q24	2.76299	0.286851
228737_at	TOX2	AA211909	Hs.26608	TOX high mobility group box family member 2	chr20q13.12	2.76278	1.14878
205472_s_at	DACH1	NM_004392	Hs.129452	dachshund family transcription factor 1	chr13q22	2.76043	0.286851
238122_at	RBM12B	AI807494	Hs.606916	RNA binding motif protein 12B	chr8q22.1	2.76022	0.286851
226308_at	HAUS8	AA099118	Hs.404088	HAUS augmin like complex subunit 8	chr19p13.11	2.75947	0.286851
238977_at	MCM6	R54683	Hs.444118	minichromosome maintenance complex component 6	chr2q21	2.75805	0.286851
205658_s_at	SNAPC4	NM_003086	Hs.113265	small nuclear RNA activating complex polypeptide 4	chr9q34.3	2.75736	0.286851
229215_at	ASCL2	AI393930	Hs.152475	achaete-scute family bHLH transcription factor 2	chr11p15.5	2.75547	0.286851
213880_at	LGR5	AL524520	Hs.658889	leucine-rich repeat containing G protein-coupled receptor 5	chr12q22-q23	2.75541	0.627042
226339_at	TRUB1	AW500239	Hs.21187	TruB pseudouridine (psi) synthase family member 1	chr10q25.3	2.75361	0.286851
229253_at	THEM4	AI184512	Hs.164070	thioesterase superfamily member 4	chr1q21	2.7535	0.286851
226767_s_at	FAHD1	AI341467	Hs.513265	fumarylacetoacetate hydrolase domain containing 1	chr16p13.3	2.7525	0.286851
230738_at		BE858063	Hs.528615			2.75175	0.286851
225237_s_at	MSI2	BF435123		musashi RNA binding protein 2	chr17q22	2.75152	0.286851
218807_at	VAV3	NM_006113	Hs.267659	vav 3 guanine nucleotide exchange factor	chr1p13.3	2.74901	0.627042
230734_x_at	STRN	AI279536	Hs.127486	striatin, calmodulin binding protein	chr2p22.2	2.7474	0.286851
202384_s_at	TCOF1	AW167713	Hs.519672	Treacher Collins-Franceschetti syndrome 1	chr5q32	2.74728	0.286851
239744_at	RGS3	AW151660		regulator of G-protein signaling 3	chr9q32	2.74182	0.286851
214690_at	TAF1B	AA004579	Hs.584833	TATA box binding protein (TBP)-associated factor, RNA polymerase I, B, 63kDa	chr2p25	2.74116	0.286851
204825_at	MELK	NM_014791	Hs.184339	maternal embryonic leucine zipper kinase	chr9p13.2	2.73982	0.286851
235610_at	ALKBH8	AI590659	Hs.503763	alkB homolog 8, tRNA methyltransferase	chr11q22.3	2.73916	0.286851
35666_at	SEMA3F	U38276	Hs.32981	sema domain, immunoglobulin domain (Ig), short basic domain, secreted, (semaphorin) 3F	chr3p21.3	2.73615	0.286851
228515_at	LOC90784 /// POLR1A	AU149280	Hs.594051	uncharacterized LOC90784 /// polymerase (RNA) I polypeptide A	chr2p11.2	2.73523	0.286851
1569685_at	COX10	BC017752		COX10 heme A:farnesyltransferase cytochrome c oxidase assembly factor	chr17p12	2.73434	0.994233
225399_at	TSEN15	AF288394	Hs.548197	TSEN15 tRNA splicing endonuclease subunit	chr1q25	2.73226	0.286851
230312_at		AI146812	Hs.88045			2.73061	0.286851
235987_at	PRKXP1	AI983986	Hs.12250	protein kinase, X-linked, pseudogene 1	chr15q26.3	2.72836	0.286851
235394_at	PLAA	AW614597	Hs.27182	phospholipase A2-activating protein	chr9p21	2.72709	0.286851
202963_at	RFX5	AW027312	Hs.632472	regulatory factor X, 5 (influences HLA class II expression)	chr1q21	2.727	0.286851
218967_s_at	PTER	NM_030664	Hs.745101	phosphotriesterase related	chr10p12	2.72454	0.286851
204461_x_at	RAD1	NM_002853	Hs.38114	RAD1 checkpoint DNA exonuclease	chr5p13.2	2.72285	0.286851
236231_at	ZNF271P	R49041	Hs.314246	zinc finger protein 271, pseudogene	chr18q12	2.72167	0.994233
1559263_s_at	ZC3H12D	BG397809	Hs.632618	zinc finger CCCH-type containing 12D	chr6q25.1	2.72045	0.994233
229949_at		AA554827	Hs.744345			2.71961	0.286851
206769_at	TMSB4Y	NM_004202	Hs.159201	thymosin beta 4, Y-linked	chrYq11.221	2.71761	0.627042
218979_at	RMI1	NM_024945	Hs.726327	RecQ mediated genome instability 1	chr9q21.32	2.71623	0.286851
222775_s_at	MRPL35	AK026220	Hs.433439	mitochondrial ribosomal protein L35	chr2p11.2	2.71513	0.286851
224495_at	TMEM107	BC006292	Hs.513933	transmembrane protein 107	chr17p13.1	2.71492	0.286851
204644_at	ENOX2	AF207881	Hs.171458	ecto-NOX disulfide-thiol exchanger 2	chrXq25	2.70997	0.286851
235119_at	TAF3	AI123516		TATA box binding protein associated factor 3	chr10p15.1	2.70862	0.286851
218719_s_at	GINS3	NM_022770	Hs.47125	GINS complex subunit 3 (Psf3 homolog)	chr16q21	2.70795	0.286851
205406_s_at	SPA17	NM_017425	Hs.286233	sperm autoantigenic protein 17	chr11q24.2	2.70695	0.286851
230233_at		BF110534	Hs.480068			2.70481	2.42708
213469_at	PGAP1	AV705244	Hs.229988	post-GPI attachment to proteins 1	chr2q33.1	2.70459	0.286851
202107_s_at	MCM2	NM_004526	Hs.477481	minichromosome maintenance complex component 2	chr3q21	2.70378	0.286851
243372_at	HSPD1	AW674195	Hs.595053 /// Hs.727543	heat shock 60kDa protein 1 (chaperonin)	chr2q33.1	2.703	0.286851
202282_at	HSD17B10	NM_004493	Hs.171280	hydroxysteroid (17-beta) dehydrogenase 10	chrXp11.2	2.70238	0.286851
223455_at	TCHP	BG493862	Hs.410924	trichoplein, keratin filament binding	chr12q24.11	2.70191	0.286851
228291_s_at	KIZ	AI806322	Hs.187635	kizuna centrosomal protein	chr20p11.23	2.701	0.286851
240042_at	FIBCD1	BF439289		fibrinogen C domain containing 1	chr9q34.12	2.70082	0.286851
241801_at	PGAP1	AW084937	Hs.229988	post-GPI attachment to proteins 1	chr2q33.1	2.70005	0.286851
222735_at	TMEM38B	AW452608	Hs.411925	transmembrane protein 38B	chr9q31.2	2.69989	0.286851
226360_at	ZNRF3	AK022809	Hs.732114	zinc and ring finger 3	chr22q12.1	2.69974	0.286851
244324_at	C18orf54	BG283921	Hs.208701	chromosome 18 open reading frame 54	chr18q21.2	2.69884	0.286851
203625_x_at	SKP2	BG105365	Hs.23348	S-phase kinase-associated protein 2, E3 ubiquitin protein ligase	chr5p13	2.69876	0.286851
229417_at		W46994	Hs.660100			2.69818	0.286851
235436_at	DDX31	BE503800		DEAD (Asp-Glu-Ala-Asp) box polypeptide 31	chr9q34.13	2.69773	0.286851
239768_x_at	GPATCH2	BF207861	Hs.362343 /// Hs.420757	G-patch domain containing 2	chr1q41	2.69706	0.994233
218248_at	FAM111A	NM_022074	Hs.150651	family with sequence similarity 111, member A	chr11q12.1	2.69695	0.286851
213411_at	ADAM22	AW242701	Hs.256398	ADAM metallopeptidase domain 22	chr7q21	2.69637	0.286851
234986_at	GCLM	AA630626	Hs.315562	glutamate-cysteine ligase, modifier subunit	chr1p22.1	2.69612	0.286851
215731_s_at	MPHOSPH9	X98258		M-phase phosphoprotein 9	chr12q24.31	2.69164	0.286851
227236_at	TSPAN2	AI743596	Hs.310458	tetraspanin 2	chr1p13.2	2.69006	0.994233
218741_at	CENPM	NM_024053	Hs.208912	centromere protein M	chr22q13.2	2.688	0.286851
213485_s_at	ABCC10	AK000002	Hs.55879	ATP binding cassette subfamily C member 10	chr6p21.1	2.68774	0.286851
201437_s_at	EIF4E	NM_001968	Hs.249718	eukaryotic translation initiation factor 4E	chr4q23	2.68754	0.286851
226223_at	PAWR	AI091432		PRKC, apoptosis, WT1, regulator	chr12q21	2.68747	0.286851
219037_at	RRP15	NM_016052	Hs.660109	ribosomal RNA processing 15 homolog	chr1q41	2.68743	0.286851
221648_s_at	AGMAT	AK025651	Hs.461532	agmatinase	chr1p36.21	2.68639	0.286851
236958_at	LOC100506473	AW249714	Hs.594921	uncharacterized LOC100506473		2.68509	0.286851
226860_at	TMEM19	AW572609	Hs.644802	transmembrane protein 19	chr12q21.1	2.68288	0.286851
206066_s_at	RAD51C	NM_002876	Hs.412587	RAD51 paralog C	chr17q22	2.68287	0.286851
222962_s_at	MCM10	AB042719	Hs.198363	minichromosome maintenance 10 replication initiation factor	chr10p13	2.68175	0.627042
204502_at	SAMHD1	NM_015474	Hs.580681	SAM domain and HD domain 1	chr20pter-q12	2.68024	0.286851
205366_s_at	HOXB6	NM_018952	Hs.98428	homeobox B6	chr17q21.3	2.68014	0.286851
205565_s_at	FXN	NM_000144	Hs.20685	frataxin	chr9q21.11	2.67917	0.286851
1564373_a_at	LOC283887	BC023651	Hs.652665	uncharacterized LOC283887	chr16p12.1	2.6751	0.286851
216228_s_at	WDHD1	AK001538	Hs.385998	WD repeat and HMG-box DNA binding protein 1	chr14q22.2	2.6748	0.286851
220609_at	LOC202181	NM_024651		SUMO-interacting motifs containing 1 pseudogene	chr5q35.3	2.67459	0.627042
236430_at	TMED6	AA708152	Hs.729118	transmembrane p24 trafficking protein 6	chr16q22.1	2.67408	0.286851
213930_at	ATG12	N51708	Hs.264482	autophagy related 12	chr5q21-q22	2.67369	0.286851
237127_at		AA142959	Hs.595972			2.67276	1.95141
201344_at	UBE2D2	BF196642	Hs.108332	ubiquitin conjugating enzyme E2D 2	chr5q31.2	2.67271	0.286851
221548_s_at	ILKAP	AY024365	Hs.92033	ILK associated serine/threonine phosphatase	chr2q37.3	2.67271	0.286851
1554080_at	RQCD1	BC007102	Hs.148767	RCD1 required for cell differentiation1 homolog (S. pombe)	chr2q35	2.67208	0.286851
225039_at	RPE	AV699857	Hs.282260	ribulose-5-phosphate-3-epimerase	chr2q32-q33.3	2.67177	0.286851
212949_at	NCAPH	D38553	Hs.308045	non-SMC condensin I complex subunit H	chr2q11.2	2.67126	0.286851
209815_at	PTCH1	BG054916	Hs.494538	patched 1	chr9q22.3	2.67077	0.286851
206416_at	ZNF205	NM_003456	Hs.592088	zinc finger protein 205	chr16p13.3	2.67076	0.286851
214785_at	VPS13A	AB023203	Hs.459790	vacuolar protein sorting 13 homolog A (S. cerevisiae)	chr9q21	2.66974	0.286851
220651_s_at	MCM10	NM_018518	Hs.198363	minichromosome maintenance 10 replication initiation factor	chr10p13	2.66965	0.286851
212927_at	SMC5	AB011166	Hs.534189	structural maintenance of chromosomes 5	chr9q21.12	2.66941	0.286851
225544_at	TBX3	AI806338	Hs.744016	T-box 3	chr12q24.21	2.66711	0.286851
208022_s_at	CDC14B	NM_003671	Hs.40582	cell division cycle 14B	chr9q22.3	2.66694	0.286851
236267_at	ZNF346	BG178775	Hs.484259	zinc finger protein 346	chr5q35.2	2.66689	0.286851
219571_s_at	ZNF12	NM_016265	Hs.431471	zinc finger protein 12	chr7p22.1	2.66582	0.286851
227867_at	TRABD2A	AA005361	Hs.469134	TraB domain containing 2A	chr2p11.2	2.66444	0.994233
1552310_at	C15orf40	NM_144597	Hs.352541	chromosome 15 open reading frame 40	chr15q25.2	2.66371	0.286851
222360_at	DPH5	AI291720	Hs.440776	diphthamide biosynthesis 5	chr1p21.2	2.66285	0.286851
241937_s_at	WDR4	AA577678	Hs.248815	WD repeat domain 4	chr21q22.3	2.66164	0.286851
219156_at	SYNJ2BP	NM_018373	Hs.443661	synaptojanin 2 binding protein	chr14q24.2	2.66162	0.286851
226485_at	VSIG10	BG547864	Hs.187624	V-set and immunoglobulin domain containing 10	chr12q24.23	2.66074	0.286851
227385_at	PLPP6	BF507862	Hs.107510	phospholipid phosphatase 6	chr9p24.1	2.66046	0.286851
204573_at	CROT	NM_021151	Hs.125039	carnitine O-octanoyltransferase	chr7q21.1	2.65942	0.286851
1557197_a_at	LGALS3	AW085690	Hs.531081	lectin, galactoside-binding, soluble, 3	chr14q22.3	2.65907	0.994233
214223_at	PTP4A3	AA427737	Hs.744870	protein tyrosine phosphatase type IVA, member 3	chr8q24.3	2.6583	0.286851
232068_s_at	TLR4	AF177765	Hs.174312	toll-like receptor 4	chr9q33.1	2.65818	1.14878
228275_at	LINC00888	AI200555	Hs.551751	long intergenic non-protein coding RNA 888		2.65804	0.286851
241669_x_at	PRKD2	AI251399	Hs.466987	protein kinase D2	chr19q13.3	2.65777	0.286851
244293_at	UQCRB	AW445136	Hs.131255	ubiquinol-cytochrome c reductase binding protein	chr8q22	2.65579	0.286851
224618_at	PTBP3	BF059136	Hs.269988	polypyrimidine tract binding protein 3	chr9q32	2.65542	0.286851
224352_s_at	CFL2	AF134802	Hs.180141	cofilin 2 (muscle)	chr14q12	2.65539	0.994233
229930_at	LINC01315	Z83851	Hs.335413	long intergenic non-protein coding RNA 1315	chr22q13.2	2.65429	0.286851
227916_x_at	EXOSC3	AA747303	Hs.602571	exosome component 3	chr9p11	2.65429	0.286851
221555_x_at	CDC14B	AU145941	Hs.40582	cell division cycle 14B	chr9q22.3	2.65424	0.286851
235373_at	LOC100506314	AI743489	Hs.659383	uncharacterized LOC100506314		2.65416	0.286851
223136_at	AIG1	AF151861	Hs.567501	androgen-induced 1	chr6q24.2	2.65405	0.286851
243531_at	ORAOV1	AI677888	Hs.667996	oral cancer overexpressed 1	chr11q13.3	2.65359	1.95141
209589_s_at	EPHB2	AF025304	Hs.523329	EPH receptor B2	chr1p36.1-p35	2.6535	0.286851
225098_at	ABI2	BF245400	Hs.471156	abl-interactor 2	chr2q33	2.65234	0.286851
204634_at	NEK4	NM_003157	Hs.631921	NIMA-related kinase 4	chr3p21.1	2.65119	0.286851
200734_s_at	ARF3	BG341906	Hs.119177	ADP-ribosylation factor 3	chr12q13	2.65093	0.286851
227524_at	FZD3	H06187	Hs.40735	frizzled class receptor 3	chr8p21	2.65012	0.286851
212215_at	PREPL	AB007896	Hs.444349	prolyl endopeptidase-like	chr2p21	2.64971	0.286851
217813_s_at	SPIN1	NM_006717	Hs.146804	spindlin 1	chr9q22.1	2.64877	0.286851
244653_at	SETD7	AI985614		SET domain containing (lysine methyltransferase) 7	chr4q28	2.64728	1.95141
238935_at	RPS27L	AW958475	Hs.108957	ribosomal protein S27-like	chr15q22.2	2.64601	0.286851
228841_at	LYRM7	AW299250	Hs.115467	LYR motif containing 7	chr5q23.3	2.64517	0.286851
208940_at	SEPHS1	AI885670	Hs.124027	selenophosphate synthetase 1	chr10p14	2.64457	0.286851
225164_s_at	EIF2AK4	AB037759	Hs.656673	eukaryotic translation initiation factor 2 alpha kinase 4	chr15q15.1	2.64395	0.286851
218981_at	SDHAF3	NM_020186	Hs.592269	succinate dehydrogenase complex assembly factor 3	chr7q21.3	2.64274	0.286851
228729_at	CCNB1	N90191	Hs.23960	cyclin B1	chr5q12	2.6419	0.286851
242309_at		AI702720				2.64123	0.627042
213788_s_at		AI701156				2.64096	0.286851
231995_at	CAAP1	AF131768	Hs.178357	caspase activity and apoptosis inhibitor 1	chr9p21.2	2.64049	0.286851
202449_s_at	RXRA	NM_002957	Hs.590886	retinoid X receptor alpha	chr9q34.3	2.63923	0.286851
214811_at	RIMBP2	AB002316	Hs.657441	RIMS binding protein 2	chr12q24.33	2.63891	1.14878
204510_at	CDC7	NM_003503	Hs.533573	cell division cycle 7	chr1p22	2.63343	0.286851
225521_at	ANAPC7	AL137586	Hs.719935	anaphase promoting complex subunit 7	chr12q24.11	2.63007	0.286851
226060_at	RFT1	BF475369	Hs.631910	RFT1 homolog	chr3p21.1	2.62901	0.286851
218199_s_at	NOL6	NM_022917	Hs.493709	nucleolar protein 6 (RNA-associated)	chr9p13.3	2.62797	0.286851
225728_at	SORBS2	AI659533	Hs.655143	sorbin and SH3 domain containing 2	chr4q35.1	2.62748	0.994233
225431_x_at	PM20D2	BE779764	Hs.356247	peptidase M20 domain containing 2	chr6q15	2.62704	0.286851
230149_at		AI912179				2.62659	0.286851
204956_at	MTAP	NM_002451	Hs.193268	methylthioadenosine phosphorylase	chr9p21	2.62646	0.286851
220643_s_at	FAIM	NM_018147	Hs.173438	Fas apoptotic inhibitory molecule	chr3q22.3	2.62494	0.286851
205521_at	EXOG	BF511976	Hs.517897	endo/exonuclease (5'-3'), endonuclease G-like	chr3p21.3	2.62483	0.286851
219300_s_at	CNTNAP2	AB020675	Hs.655684	contactin associated protein-like 2	chr7q35	2.62457	1.14878
232752_at	LOXL1-AS1	AK001164	Hs.599785	LOXL1 antisense RNA 1	chr15q24.1	2.6219	0.627042
201614_s_at	RUVBL1	NM_003707	Hs.272822	RuvB-like AAA ATPase 1	chr3q21	2.61891	0.286851
220432_s_at	CYP39A1	NM_016593	Hs.387367	cytochrome P450, family 39, subfamily A, polypeptide 1	chr6p12.3	2.61796	0.286851
219077_s_at	WWOX	NM_016373	Hs.461453	WW domain containing oxidoreductase	chr16q23	2.61732	0.286851
1569409_x_at		BC037812	Hs.662171			2.61698	0.286851
202851_at	AAGAB	AL136715	Hs.254642	alpha- and gamma-adaptin binding protein	chr15q23	2.61605	0.286851
219313_at	GRAMD1C	NM_017577	Hs.24583	GRAM domain containing 1C	chr3q13.31	2.61581	0.994233
239252_at	COX7B	AA911561		cytochrome c oxidase subunit VIIb	chrXq21.1	2.61314	0.286851
230026_at	MRPL43	N74662	Hs.421848	mitochondrial ribosomal protein L43	chr10q24.31	2.61153	0.286851
232277_at	SLC28A3	AA643687	Hs.535966	solute carrier family 28 (concentrative nucleoside transporter), member 3	chr9q22.2	2.61056	0.286851
229513_at	STRBP	AK025613	Hs.694157	spermatid perinuclear RNA binding protein	chr9q33.3	2.61027	0.286851
238190_at	TUFM	AI143752	Hs.12084	Tu translation elongation factor, mitochondrial	chr16p11.2	2.60845	0.286851
226118_at	CENPO	BE326728	Hs.731569	centromere protein O	chr2p23.3	2.60624	0.286851
213280_at	RAP1GAP2	AK000478	Hs.499659	RAP1 GTPase activating protein 2	chr17p13.3	2.60569	0.286851
229353_s_at	NUCKS1	AW515443	Hs.744865	nuclear casein kinase and cyclin-dependent kinase substrate 1	chr1q32.1	2.60501	0.286851
214741_at	ZNF131	AW968301	Hs.535804	zinc finger protein 131	chr5p12	2.60224	0.286851
211658_at	PRDX2	L19185		peroxiredoxin 2	chr19p13.2	2.60127	0.286851
1558152_at	LOC100131262	BE092211	Hs.657010	uncharacterized LOC100131262		2.60051	1.95141
204530_s_at	TOX	NM_014729	Hs.491805	thymocyte selection-associated high mobility group box	chr8q12.1	2.60028	1.14878
34764_at	LARS2	D21851	Hs.526975	leucyl-tRNA synthetase 2, mitochondrial	chr3p21.3	2.60001	0.286851
225409_at	COA5	AA115117	Hs.596537	cytochrome c oxidase assembly factor 5	chr2q11.2	2.59938	0.286851
232140_at	FRG1HP	BF056548	Hs.231861	FSHD region gene 1 family member H, pseudogene	chr9q12	2.5987	0.286851
231855_at	KIAA1524	AB040957	Hs.591308	KIAA1524	chr3q13.13	2.59864	0.286851
214519_s_at	RLN2	NM_005059	Hs.127032	relaxin 2	chr9p24.1	2.59727	0.627042
206239_s_at	SPINK1	NM_003122	Hs.407856	serine peptidase inhibitor, Kazal type 1	chr5q32	2.5971	2.42708
203773_x_at	BLVRA	NM_000712	Hs.488143	biliverdin reductase A	chr7p13	2.59666	0.286851
220441_at	DNAJC22	NM_024902	Hs.659300	DnaJ (Hsp40) homolog, subfamily C, member 22	chr12q13.12	2.59581	0.286851
228650_at	POLR2D	AI807211	Hs.633036	polymerase (RNA) II (DNA directed) polypeptide D	chr2q21	2.59576	0.286851
240873_x_at	DAB2	R62907		Dab, mitogen-responsive phosphoprotein, homolog 2 (Drosophila)	chr5p13.1	2.59554	1.14878
222895_s_at	BCL11B	AA918317	Hs.709690	B-cell CLL/lymphoma 11B (zinc finger protein)	chr14q32.2	2.5944	0.286851
239579_at	EPHX4	AI807532	Hs.201555	epoxide hydrolase 4	chr1p22.1	2.59362	0.627042
203148_s_at	TRIM14	NM_014788	Hs.575631	tripartite motif containing 14	chr9q22.33	2.59337	0.286851
227290_at	CDYL2	AU157881	Hs.60257	chromodomain protein, Y-like 2	chr16q23.2	2.59297	0.286851
205218_at	POLR3F	NM_006466	Hs.472227	polymerase (RNA) III (DNA directed) polypeptide F, 39 kDa	chr20p11.23	2.59283	0.286851
220084_at	C14orf105	NM_018168	Hs.659706	chromosome 14 open reading frame 105	chr14q22.3	2.59116	0.286851
238017_at	SDR16C5	AI440266	Hs.170673	short chain dehydrogenase/reductase family 16C, member 5	chr8q12.1	2.59065	0.994233
233021_at	RBM26-AS1	AW292739	Hs.600720	RBM26 antisense RNA 1		2.59043	0.286851
236140_at	GCLM	AI753488	Hs.315562	glutamate-cysteine ligase, modifier subunit	chr1p22.1	2.59038	0.286851
238933_at	IRS1	AA644178		insulin receptor substrate 1	chr2q36	2.58962	0.286851
227203_at	FBXL17	AA115629	Hs.657225	F-box and leucine-rich repeat protein 17	chr5q21.3	2.5895	0.286851
239835_at	KBTBD8	AA669114	Hs.116665	kelch repeat and BTB (POZ) domain containing 8	chr3p14	2.58905	0.627042
244790_at	MTCP1	AA744518	Hs.6917	mature T-cell proliferation 1	chrXq28	2.58606	0.286851
221506_s_at	TNPO2	BG258639	Hs.416049	transportin 2	chr19p13.2	2.58427	0.286851
214221_at	ALMS1	AI825212	Hs.184720	Alstrom syndrome protein 1	chr2p13	2.5831	0.286851
236780_at		BF515485	Hs.602851			2.58239	0.286851
217542_at	MDM2	BE930512	Hs.484551	MDM2 proto-oncogene, E3 ubiquitin protein ligase	chr12q14.3-q15	2.58188	0.286851
1557014_a_at	FAM201A	BC041970	Hs.632652	family with sequence similarity 201, member A	chr9p13.1	2.58182	0.286851
212141_at	MCM4	AA604621	Hs.460184	minichromosome maintenance complex component 4	chr8q11.2	2.58139	0.286851
223109_at	TRUB2	BC001457	Hs.632685	TruB pseudouridine (psi) synthase family member 2	chr9q34.11	2.58121	0.286851
223273_at	C14orf142	AF277185	Hs.20142	chromosome 14 open reading frame 142	chr14q32.12	2.57914	0.286851
225146_at	FAM219A	AW005237	Hs.493771	family with sequence similarity 219, member A	chr9p13.3	2.57833	1.14878
236273_at	NBPF1	AW269499	Hs.467587	neuroblastoma breakpoint family, member 1	chr1p36.13	2.57829	0.286851
205072_s_at	XRCC4	NM_022406	Hs.567359	X-ray repair complementing defective repair in Chinese hamster cells 4	chr5q14.2	2.57794	0.286851
204240_s_at	SMC2	NM_006444	Hs.119023	structural maintenance of chromosomes 2	chr9q31.1	2.57757	0.286851
222589_at	NLK	AI967933	Hs.208759	nemo-like kinase	chr17q11.2	2.57748	0.286851
213695_at	PON3	L48516	Hs.440967	paraoxonase 3	chr7q21.3	2.57731	0.286851
217693_x_at	MAGOH2P	AW469555	Hs.674373	mago homolog 2, pseudogene		2.57623	0.286851
209520_s_at	NCBP1	BC001450	Hs.595669	nuclear cap binding protein subunit 1	chr9q34.1	2.57584	0.286851
1557128_at	FAM111B	AA960844	Hs.186579	family with sequence similarity 111, member B	chr11q12.1	2.5748	1.95141
229928_at		AI056347				2.57435	0.627042
209274_s_at	ISCA1	BC002675	Hs.449291	iron-sulfur cluster assembly 1	chr9q21.33	2.57406	0.286851
207598_x_at	XRCC2	NM_005431	Hs.647093	X-ray repair complementing defective repair in Chinese hamster cells 2	chr7q36.1	2.57226	0.286851
1559668_s_at	LOC105376323	BU928170	Hs.611493	uncharacterized LOC105376323		2.57165	0.627042
221973_at	LOC100506076 /// LOC100506123	AI983904	Hs.720604	uncharacterized LOC100506076 /// uncharacterized LOC100506123	chr2q11 /// chr2q11.2	2.57157	0.627042
222037_at	MCM4	AI859865	Hs.460184	minichromosome maintenance complex component 4	chr8q11.2	2.57121	0.286851
232116_at	GRHL3	AL137763	Hs.657920	grainyhead-like transcription factor 3	chr1p36.11	2.57109	0.286851
239652_at		AI888057	Hs.633010			2.5706	0.994233
241869_at	APOL6	AW026509	Hs.257352	apolipoprotein L, 6	chr22q12.3	2.5688	0.286851
227450_at	ERP27	AI051248	Hs.162143	endoplasmic reticulum protein 27	chr12p12.3	2.56841	1.14878
236233_at	TRIM32	AI768810	Hs.591910	tripartite motif containing 32	chr9q33.1	2.56673	0.286851
221839_s_at	UBAP2	AK026088	Hs.493739	ubiquitin associated protein 2	chr9p13.3	2.56525	0.286851
201930_at	MCM6	NM_005915	Hs.444118	minichromosome maintenance complex component 6	chr2q21	2.56498	0.286851
203427_at	ASF1A	NM_014034	Hs.292316	anti-silencing function 1A histone chaperone	chr6q22.31	2.56362	0.286851
235168_at	PIGM	AI701594	Hs.552810	phosphatidylinositol glycan anchor biosynthesis class M	chr1q23.2	2.56362	0.286851
211713_x_at	KIAA0101	BC005832	Hs.81892	KIAA0101	chr15q22.31	2.56331	0.286851
232071_at	MRPL19	BF670827	Hs.44024	mitochondrial ribosomal protein L19	chr2p11.1-q11.2	2.56307	0.286851
1563646_a_at	TMEM67	AK092244	Hs.116240	transmembrane protein 67	chr8q22.1	2.55711	0.286851
213007_at	FANCI	W74442	Hs.513126	Fanconi anemia complementation group I	chr15q26.1	2.55612	0.286851
236476_at		AW779983	Hs.657232			2.55399	0.286851
239319_at		BE542563				2.55339	0.286851
203078_at	CUL2	U83410	Hs.82919	cullin 2	chr10p11.21	2.55271	0.286851
239859_x_at	ATP5S	AW140122		ATP synthase, H+ transporting, mitochondrial Fo complex subunit s (factor B)	chr14q21.3	2.55211	0.286851
222663_at	RIOK2	AK001697	Hs.27021	RIO kinase 2	chr5q15	2.55026	0.286851
244873_s_at		AA642402	Hs.660263			2.54929	0.286851
1554314_at	C6orf141	BC036917		chromosome 6 open reading frame 141	chr6p12.3	2.54834	0.286851
204075_s_at	CEP104	NM_014704	Hs.509017	centrosomal protein 104kDa	chr1p36.32	2.54553	0.286851
228523_at	NANOS1	AW970089	Hs.591918	nanos homolog 1 (Drosophila)	chr10q26.11	2.54495	0.286851
227665_at		BE968576	Hs.655589			2.54393	0.286851
218542_at	CEP55	NM_018131	Hs.14559	centrosomal protein 55kDa	chr10q23.33	2.54167	0.286851
205024_s_at	RAD51	NM_002875	Hs.631709	RAD51 recombinase	chr15q15.1	2.54016	0.286851
208289_s_at	EI24	NM_004879	Hs.643514	etoposide induced 2.4	chr11q24	2.53944	0.286851
206102_at	GINS1	NM_021067	Hs.658464	GINS complex subunit 1 (Psf1 homolog)	chr20p11.21	2.53879	0.286851
1559667_at	LOC105376323	BU928170	Hs.611493	uncharacterized LOC105376323		2.53855	0.286851
232843_s_at	DOCK8	AL161725	Hs.132599	dedicator of cytokinesis 8	chr9p24.3	2.5384	0.627042
224778_s_at	TAOK1	AK025902	Hs.597434	TAO kinase 1	chr17q11.2	2.53826	0.286851
202319_at	SENP6	NM_015571	Hs.485784	SUMO1/sentrin specific peptidase 6	chr6q14.1	2.53808	0.286851
209903_s_at	ATR	U49844	Hs.271791	ATR serine/threonine kinase	chr3q23	2.53787	0.286851
213064_at	ZC3H14	N64802	Hs.686171	zinc finger CCCH-type containing 14	chr14q31.3	2.53746	0.286851
238180_at	LOC102724094	AI382026		uncharacterized LOC102724094	chr7q22.1	2.5356	1.95141
230398_at	TNS4	AA158731	Hs.438292	tensin 4	chr17q21.2	2.53442	0.286851
242888_at	PRRT3-AS1	AI861893	Hs.616388	PRRT3 antisense RNA 1		2.53426	0.286851
235349_at	RMDN2	AI261321	Hs.591566	regulator of microtubule dynamics 2	chr2p22.2	2.53421	0.994233
239478_x_at	GPATCH2L	AI761411	Hs.410231	G-patch domain containing 2 like	chr14q24.3	2.53348	0.286851
204709_s_at	KIF23	NM_004856	Hs.270845	kinesin family member 23	chr15q23	2.53345	0.286851
209714_s_at	CDKN3	AF213033	Hs.84113	cyclin-dependent kinase inhibitor 3	chr14q22	2.53344	0.286851
243552_at	MBTD1	AW008914	Hs.656803	mbt domain containing 1	chr17q21.33	2.53218	0.286851
232095_at	SRGAP2B	BG109134	Hs.497575	SLIT-ROBO Rho GTPase activating protein 2B	chr1q21.1	2.53145	0.286851
243224_at	LOC100506302	AW292974	Hs.87856	uncharacterized LOC100506302	chr7q36.3	2.53135	0.286851
209533_s_at	PLAA	AF145020	Hs.27182	phospholipase A2-activating protein	chr9p21	2.53099	0.286851
216713_at	KRIT1	AL049325	Hs.531987	KRIT1, ankyrin repeat containing	chr7q21.2	2.53036	0.286851
235247_at	LOC101927172	AI224578		uncharacterized LOC101927172		2.53009	0.286851
242140_at	ERVK3-1 /// LOC105372481	AA635618		endogenous retrovirus group K3, member 1 /// uncharacterized LOC105372481		2.52972	0.286851
232737_s_at	ENPP3	AL157377	Hs.486489	ectonucleotide pyrophosphatase/phosphodiesterase 3	chr6q22	2.52881	0.286851
228989_at	TYMSOS	AW291159	Hs.274959	TYMS opposite strand	chr18p11.32	2.52814	0.286851
1556212_x_at	AIG1	N62827	Hs.657520	androgen-induced 1	chr6q24.2	2.52535	0.286851
204444_at	KIF11	NM_004523	Hs.8878	kinesin family member 11	chr10q24.1	2.52219	0.286851
231203_at	LOC100505478	BF059208	Hs.200101	uncharacterized LOC100505478	chr9q32	2.52185	0.994233
243718_at		AA846756	Hs.128708			2.52084	0.286851
204318_s_at	GTSE1	NM_016426	Hs.386189	G-2 and S-phase expressed 1	chr22q13.2-q13.3	2.52038	0.286851
227894_at	WDR90	AL043021	Hs.511903	WD repeat domain 90	chr16p13.3	2.51958	0.286851
236535_at	SMC6	AW069285	Hs.526728	structural maintenance of chromosomes 6	chr2p24.2	2.51767	0.286851
209693_at	ASTN2	AF116574	Hs.601562	astrotactin 2	chr9q33.1	2.51534	0.286851
243188_at	ZNF283	AI753038	Hs.652513	zinc finger protein 283	chr19q13.31	2.51413	0.286851
205301_s_at	OGG1	NM_016820	Hs.380271	8-oxoguanine DNA glycosylase	chr3p26.2	2.51397	0.286851
242277_at		AW880875	Hs.701344			2.51325	0.286851
229342_at	NCBP3	AI708256	Hs.120963	nuclear cap binding subunit 3	chr17p13.2	2.51308	0.286851
235866_at	C9orf85	AW339510		chromosome 9 open reading frame 85	chr9q21.13	2.51262	0.286851
222369_at	NAA40	AW971254	Hs.523753	N(alpha)-acetyltransferase 40, NatD catalytic subunit	chr11q13.1	2.5121	0.286851
200749_at	RAN	BF112006	Hs.10842	RAN, member RAS oncogene family	chr12q24.3	2.51121	0.286851
204766_s_at	NUDT1	NM_002452	Hs.534331	nudix hydrolase 1	chr7p22	2.51086	0.286851
203637_s_at	MID1	NM_000381	Hs.27695	midline 1	chrXp22	2.51044	0.286851
224737_x_at	CCAR1	BG541830	Hs.49853	cell division cycle and apoptosis regulator 1	chr10q21.3	2.50915	0.286851
213077_at	YTHDC2	AL049305	Hs.231942	YTH domain containing 2	chr5q22.2	2.50843	0.286851
209532_at	PLAA	AF083395	Hs.27182	phospholipase A2-activating protein	chr9p21	2.50832	0.286851
222778_s_at	WHSC1	AW024870	Hs.113876	Wolf-Hirschhorn syndrome candidate 1	chr4p16.3	2.50806	0.286851
239034_at	LINC01560	BE548277		long intergenic non-protein coding RNA 1560	chrXp11.23	2.50666	0.286851
219031_s_at	NIP7	NM_016101	Hs.585728	NIP7, nucleolar pre-rRNA processing protein	chr16q22.1	2.50652	0.286851
205733_at	BLM	NM_000057	Hs.725208	Bloom syndrome, RecQ helicase-like	chr15q26.1	2.50606	0.286851
208297_s_at	EVI5	NM_005665	Hs.594434	ecotropic viral integration site 5	chr1p22.1	2.50545	0.286851
226341_at	OTUD6B-AS1	AI535737	Hs.153412	OTUD6B antisense RNA 1 (head to head)		2.50528	0.286851
235517_at	PACRGL	AA844539	Hs.479298	PARK2 co-regulated like	chr4p15.31	2.50436	0.286851
217851_s_at	PRELID3B	NM_016045	Hs.656865	PRELI domain containing 3B	chr20q13.32	2.50074	0.286851
227988_s_at	VPS13A	AW629014	Hs.459790	vacuolar protein sorting 13 homolog A (S. cerevisiae)	chr9q21	2.50018	0.286851
235158_at	TMEM209	AI807036	Hs.267245	transmembrane protein 209	chr7q32.2	2.49903	0.286851
203196_at	ABCC4	AI948503	Hs.508423	ATP binding cassette subfamily C member 4	chr13q32	2.49818	0.286851
244699_at	AHI1	AV658469		Abelson helper integration site 1	chr6q23.3	2.49705	0.627042
1552291_at	PIGX	NM_017861	Hs.223296	phosphatidylinositol glycan anchor biosynthesis class X	chr3q29	2.49705	0.286851
1555288_s_at	FBF1	BC023549	Hs.720068	Fas (TNFRSF6) binding factor 1	chr17q25.1	2.49673	0.286851
227993_at	METAP2	AW003997	Hs.444986	methionyl aminopeptidase 2	chr12q22	2.49614	0.286851
235043_at	FAM122A	BF793378		family with sequence similarity 122A	chr9q21.11	2.49585	0.286851
213119_at	SLC36A1	AW058600	Hs.269004	solute carrier family 36 (proton/amino acid symporter), member 1	chr5q33.1	2.49558	0.286851
212543_at	AIM1	U83115	Hs.744905	absent in melanoma 1	chr6q21	2.49548	0.286851
242639_at	ICE2	AW340004	Hs.200943	interactor of little elongation complex ELL subunit 2	chr15q22.2	2.49426	0.286851
220451_s_at	BIRC7	NM_022161	Hs.256126	baculoviral IAP repeat containing 7	chr20q13.3	2.49413	0.286851
91617_at	DGCR8	AI028241	Hs.643452	DGCR8 microprocessor complex subunit	chr22q11.2	2.49413	0.286851
221193_s_at	ZCCHC10	NM_017665	Hs.29700	zinc finger, CCHC domain containing 10	chr5q31.1	2.49212	0.286851
1564372_s_at	CASC2	AJ535620	Hs.89387	cancer susceptibility candidate 2 (non-protein coding)	chr10q26.11	2.49193	0.286851
220083_x_at	UCHL5	NM_016017	Hs.145469	ubiquitin C-terminal hydrolase L5	chr1q32	2.49184	0.286851
213581_at	PDCD2	BF446180	Hs.367900	programmed cell death 2	chr6q27	2.48944	0.286851
242618_at	HCG18	AA430072	Hs.485041	HLA complex group 18 (non-protein coding)	chr6p21.3	2.48943	0.286851
1568997_at	POLR1E	BC009757	Hs.733126	polymerase (RNA) I polypeptide E	chr9p13.2	2.48883	0.286851
227921_at	CH507-145C22.1 /// LOC102724701 /// LOC105379276 /// LOC105379499	AI797678		uncharacterized LOC105379493 /// uncharacterized LOC102724701 /// uncharacterized LOC105379276 /// uncharacterized LOC105379499		2.48817	0.286851
222890_at	CCDC113	BG054922	Hs.11614	coiled-coil domain containing 113	chr16q21	2.48771	0.627042
225385_s_at	HNRNPLL	AW273811	Hs.445497	heterogeneous nuclear ribonucleoprotein L-like	chr2p22.1	2.48514	0.286851
201936_s_at	EIF4G3	NM_003760	Hs.467084	eukaryotic translation initiation factor 4 gamma, 3	chr1p36.12	2.48386	0.286851
211407_at	NDUFB7	M33374		NADH dehydrogenase (ubiquinone) 1 beta subcomplex, 7, 18kDa	chr19p13.12	2.483	1.14878
225123_at	SESN3	BE883841	Hs.120633	sestrin 3	chr11q21	2.48087	0.286851
203338_at	PPP2R5E	NM_006246	Hs.334868	protein phosphatase 2, regulatory subunit B', epsilon isoform	chr14q23.1	2.48039	0.286851
201110_s_at	THBS1	NM_003246	Hs.164226	thrombospondin 1	chr15q15	2.48029	0.627042
1557754_at	LOC105377135 /// LOC401068	BC028186	Hs.385650	transcription initiation factor TFIID subunit 4-like /// uncharacterized LOC401068	chr3p21.1	2.47863	0.286851
213634_s_at	TRMU	AL031588	Hs.439524	tRNA 5-methylaminomethyl-2-thiouridylate methyltransferase	chr22q13	2.47736	0.286851
228908_s_at	LOC642852	AW131553	Hs.11637	uncharacterized LOC642852	chr21q22.3	2.47633	0.286851
1553994_at	NT5E	BC015940	Hs.153952	5'-nucleotidase, ecto (CD73)	chr6q14-q21	2.47627	0.286851
228039_at	DDX46	AI765169	Hs.406549	DEAD (Asp-Glu-Ala-Asp) box polypeptide 46	chr5q31.1	2.47623	0.286851
222613_at	C12orf4	AA195410	Hs.302977	chromosome 12 open reading frame 4	chr12p13.3	2.47493	0.286851
1555893_at	LOC105375624	AI918054	Hs.561806	uncharacterized LOC105375624		2.47474	0.286851
213519_s_at	LAMA2	AI078169	Hs.200841	laminin, alpha 2	chr6q22-q23	2.47462	0.286851
215441_at		U79301	Hs.685131			2.47456	1.14878
208624_s_at	EIF4G1	BE966878	Hs.433750	eukaryotic translation initiation factor 4 gamma, 1	chr3q27.1	2.4721	0.286851
201589_at	SMC1A	D80000	Hs.211602	structural maintenance of chromosomes 1A	chrXp11.22-p11.21	2.47001	0.286851
238470_at	SYS1	BF129779	Hs.655055	Sys1 golgi trafficking protein	chr20q13.12	2.46994	0.286851
233085_s_at	NABP1	AV734843	Hs.591610	nucleic acid binding protein 1	chr2q32.3	2.4691	0.994233
210347_s_at	BCL11A	AF080216	Hs.370549	B-cell CLL/lymphoma 11A (zinc finger protein)	chr2p16.1	2.46908	0.286851
228109_at	RASGRF2	AI912976	Hs.162129	Ras protein-specific guanine nucleotide-releasing factor 2	chr5q13	2.46873	0.627042
201555_at	MCM3	NM_002388	Hs.179565	minichromosome maintenance complex component 3	chr6p12	2.46856	0.286851
225501_at	PHF6	AK027039	Hs.356501	PHD finger protein 6	chrXq26.3	2.46818	0.286851
209511_at	POLR2F	BC003582	Hs.436578	polymerase (RNA) II (DNA directed) polypeptide F	chr22q13.1	2.46722	0.286851
230194_at	LRPPRC	AI341076	Hs.368084	leucine-rich pentatricopeptide repeat containing	chr2p21	2.46719	0.286851
222490_at	LOC101060521 /// POLR3E	AK023160	Hs.460298	DNA-directed RNA polymerase III subunit RPC5 /// polymerase (RNA) III (DNA directed) polypeptide E (80kD)	chr16p12.2	2.46697	0.286851
213899_at	METAP2	AI743685	Hs.444986	methionyl aminopeptidase 2	chr12q22	2.46684	0.286851
226068_at	SYK	BF593625	Hs.371720	spleen tyrosine kinase	chr9q22	2.46656	0.286851
229813_x_at	DAZAP1	BF512907	Hs.222510	DAZ associated protein 1	chr19p13.3	2.46594	0.286851
229332_at	HPDL	AI653050	Hs.162717	4-hydroxyphenylpyruvate dioxygenase-like	chr1p34.1	2.46442	0.286851
239486_at	REL	BG111636	Hs.631886	v-rel avian reticuloendotheliosis viral oncogene homolog	chr2p13-p12	2.46307	0.286851
230463_at		BG054960	Hs.656656			2.4618	2.42708
204143_s_at	ENOSF1	NM_017512	Hs.731510	enolase superfamily member 1	chr18p11.32	2.46065	0.286851
205909_at	POLE2	NM_002692	Hs.162777	polymerase (DNA directed), epsilon 2, accessory subunit	chr14q21-q22	2.46042	0.286851
219372_at	IFT81	NM_014055	Hs.528382	intraflagellar transport 81	chr12q24.13	2.45771	0.286851
228092_at	CREM	AL552470	Hs.200250	cAMP responsive element modulator	chr10p11.21	2.45727	0.286851
216993_s_at	COL11A2	U32169	Hs.390171	collagen, type XI, alpha 2	chr6p21.3	2.4572	0.994233
213302_at	PFAS	AL044326	Hs.573976	phosphoribosylformylglycinamidine synthase	chr17p13.1	2.45536	0.286851
227212_s_at	PHF19	BE544837	Hs.460124	PHD finger protein 19	chr9q33.2	2.45532	0.286851
226421_at	AMMECR1	AA707320	Hs.656243	Alport syndrome, mental retardation, midface hypoplasia and elliptocytosis chromosomal region gene 1	chrXq22.3	2.45475	0.286851
243887_at	MRPL30	AI830655	Hs.346736	mitochondrial ribosomal protein L30	chr2q11.2	2.45275	0.286851
1559922_at		AF086464	Hs.559000			2.45234	0.286851
202666_s_at	ACTL6A	NM_004301	Hs.435326	actin-like 6A	chr3q26.33	2.45047	0.286851
232362_at	CCDC18	AL139421		coiled-coil domain containing 18	chr1p22.1	2.44837	0.286851
219502_at	NEIL3	NM_018248	Hs.405467	nei-like DNA glycosylase 3	chr4q34.3	2.4476	0.286851
242652_at		AI760942				2.44753	0.627042
208765_s_at	HNRNPR	NM_005826	Hs.373763	heterogeneous nuclear ribonucleoprotein R	chr1p36.12	2.44687	0.286851
240633_at	DOK7	AI743416	Hs.122110	docking protein 7	chr4p16.3	2.4466	0.286851
225581_s_at	MRPL50	BG028213	Hs.288224	mitochondrial ribosomal protein L50	chr9q31.1	2.44518	0.286851
235803_at		AA843122	Hs.658293			2.44375	0.286851
1560116_a_at	NEDD1	AL832468	Hs.270084	neural precursor cell expressed, developmentally down-regulated 1	chr12q23.1	2.4425	0.286851
212037_at	PNN	BF508848	Hs.409965	pinin, desmosome associated protein	chr14q21.1	2.44127	0.286851
204260_at	CHGB	NM_001819	Hs.516874	chromogranin B	chr20p12.3	2.44086	1.14878
227796_at	ZFP62	AW157773	Hs.509227	ZFP62 zinc finger protein	chr5q35.3	2.43972	0.286851
228771_at	ADRBK2	AI651212	Hs.657494	adrenergic, beta, receptor kinase 2	chr22q12.1	2.43964	0.627042
235104_at	ERAP2	BG292389	Hs.482910	endoplasmic reticulum aminopeptidase 2	chr5q15	2.43939	0.627042
202490_at	IKBKAP	AF153419	Hs.494738	inhibitor of kappa light polypeptide gene enhancer in B-cells, kinase complex-associated protein	chr9q31	2.43852	0.286851
1563229_at	DLEU2	BC038090	Hs.547964	deleted in lymphocytic leukemia 2 (non-protein coding)	chr13q14.3	2.4368	0.627042
205106_at	CMC4 /// MTCP1	NM_014221	Hs.6917	C-x(9)-C motif containing 4 /// mature T-cell proliferation 1	chrXq28	2.43647	1.14878
239515_at		BE502264	Hs.668554			2.43398	0.286851
201152_s_at	MBNL1	N31913	Hs.201858	muscleblind like splicing regulator 1	chr3q25	2.43357	0.286851
204662_at	CCP110	NM_014711	Hs.279912	centriolar coiled coil protein 110kDa	chr16p12.3	2.43351	0.286851
238799_at	ATP5S	BE968806		ATP synthase, H+ transporting, mitochondrial Fo complex subunit s (factor B)	chr14q21.3	2.43269	1.14878
241534_at	LOC100505549	AW469777	Hs.660645	uncharacterized LOC100505549		2.4315	0.286851
219276_x_at	CAAP1	NM_024828	Hs.178357	caspase activity and apoptosis inhibitor 1	chr9p21.2	2.42981	0.286851
204162_at	NDC80	NM_006101	Hs.414407	NDC80 kinetochore complex component	chr18p11.32	2.42638	0.286851
205222_at	EHHADH	NM_001966	Hs.429879	enoyl-CoA, hydratase/3-hydroxyacyl CoA dehydrogenase	chr3q26.3-q28	2.42582	0.286851
214022_s_at	IFITM1	AA749101	Hs.458414	interferon induced transmembrane protein 1	chr11p15.5	2.42571	2.42708
227579_at	FER	BF740245	Hs.221472	fer (fps/fes related) tyrosine kinase	chr5q21	2.42544	0.627042
1555947_at	FAM120A	AU116818	Hs.372003	family with sequence similarity 120A	chr9q22.31	2.42347	0.286851
236258_at	RBBP8NL	AI760126	Hs.180374	RBBP8 N-terminal like	chr20q13.33	2.42341	1.14878
222118_at	CENPN	AK023669	Hs.726537	centromere protein N	chr16q23.2	2.42235	0.286851
227164_at	SRSF1	AL521786	Hs.68714	serine/arginine-rich splicing factor 1	chr17q22	2.42126	0.286851
219067_s_at	NSMCE4A	NM_017615	Hs.258798	NSE4 homolog A, SMC5-SMC6 complex component	chr10q26.13	2.42095	0.286851
227534_at	AAED1	AI655189	Hs.44640	AhpC/TSA antioxidant enzyme domain containing 1	chr9q22.32	2.42081	0.286851
1557236_at	APOL6	BF512806	Hs.257352	apolipoprotein L, 6	chr22q12.3	2.41976	1.95141
201253_s_at	CDIPT	NM_006319	Hs.121549	CDP-diacylglycerol--inositol 3-phosphatidyltransferase	chr16p11.2	2.4185	0.286851
243550_at	ZDHHC21	AA564788	Hs.714266	zinc finger, DHHC-type containing 21	chr9p22.3	2.41782	0.627042
210801_at	DIMT1	BC002841	Hs.731665	DIM1 dimethyladenosine transferase 1 homolog	chr5q12.1	2.41552	0.627042
209191_at	TUBB6	BC002654	Hs.744066	tubulin, beta 6 class V	chr18p11.21	2.41552	0.627042
226112_at	SGCB	AI678717	Hs.438953	sarcoglycan beta	chr4q12	2.41509	0.286851
227967_at	TUBGCP5	N47680	Hs.533898	tubulin, gamma complex associated protein 5	chr15q11.2	2.41467	0.286851
242818_x_at	YIPF4	R63578		Yip1 domain family member 4	chr2p22.3	2.4136	0.286851
236620_at	RIF1	AU150841	Hs.655671	replication timing regulatory factor 1	chr2q23.3	2.4131	0.286851
238456_at	LOC100289230	AI567893	Hs.552095	uncharacterized LOC100289230	chr5q21.1	2.4127	1.14878
227973_at	C2orf69	BF130937	Hs.471040	chromosome 2 open reading frame 69	chr2q33.1	2.41199	0.286851
230372_at	HAS2	AI374739		hyaluronan synthase 2	chr8q24.12	2.41156	0.286851
205097_at	SLC26A2	AI025519	Hs.302738	solute carrier family 26 (anion exchanger), member 2	chr5q31-q34	2.41153	0.286851
231169_at		N29877				2.41119	0.627042
1558956_s_at	IFT80	AI473255	Hs.478095	intraflagellar transport 80	chr3q25.33	2.41104	0.286851
1558487_a_at	TMED4	AK074557	Hs.598832	transmembrane p24 trafficking protein 4	chr7p13	2.411	0.286851
219665_at	NUDT18	NM_024815	Hs.745387	nudix hydrolase 18	chr8p21.3	2.40995	0.286851
219302_s_at	CNTNAP2	NM_014141	Hs.655684	contactin associated protein-like 2	chr7q35	2.40981	0.627042
1553639_a_at	PPARGC1B	NM_133263	Hs.483816	peroxisome proliferator-activated receptor gamma, coactivator 1 beta	chr5q32	2.40857	0.286851
222798_at	PTER	BF112019	Hs.745101	phosphotriesterase related	chr10p12	2.40788	0.286851
235543_at	LOC102723779	AI928184		uncharacterized LOC102723779		2.40708	0.286851
243111_at		AF150317	Hs.743844			2.40471	1.14878
238229_at	TMEM67	AI187388	Hs.116240	transmembrane protein 67	chr8q22.1	2.40366	0.286851
232028_at	ZNF678	AK026475	Hs.30323	zinc finger protein 678	chr1q42.13	2.40325	0.286851
1569436_at	TUSC8	BC025370	Hs.438480	tumor suppressor candidate 8 (non-protein coding)	chr13q14.11	2.40238	0.286851
222742_s_at	IFT22	AW026449	Hs.389104	intraflagellar transport 22	chr7q22.1	2.40203	0.286851
228067_at	KIAA1211L	AW249666	Hs.469398	KIAA1211-like	chr2q11.2	2.4012	0.286851
210612_s_at	SYNJ2	AF318616	Hs.434494	synaptojanin 2	chr6q25.3	2.39798	0.286851
225040_s_at	RPE	AV699857	Hs.282260	ribulose-5-phosphate-3-epimerase	chr2q32-q33.3	2.39698	0.286851
229242_at	TNFSF15	BF439063	Hs.23349	tumor necrosis factor (ligand) superfamily, member 15	chr9q32	2.39581	0.286851
225707_at	ARL6IP6	AL581082	Hs.744874	ADP-ribosylation factor like GTPase 6 interacting protein 6	chr2q23.3	2.39504	0.286851
209579_s_at	MBD4	AL556619	Hs.35947	methyl-CpG binding domain 4 DNA glycosylase	chr3q21.3	2.39452	0.286851
230598_at		BF063821				2.39445	0.286851
241992_at		AA724995	Hs.603505			2.39416	0.286851
222768_s_at	TRMT6	BE897074	Hs.128791	tRNA methyltransferase 6	chr20p12.3	2.39414	0.286851
211932_at	HNRNPA3	BF195526	Hs.516539	heterogeneous nuclear ribonucleoprotein A3	chr2q31.2	2.39408	0.286851
222426_at	MAPKAP1	BG499947	Hs.495138	mitogen-activated protein kinase associated protein 1	chr9q33.3	2.39395	0.286851
214240_at	GAL	AL556409	Hs.278959	galanin/GMAP prepropeptide	chr11q13.3	2.39308	0.994233
223355_at	ALG1	BC004402	Hs.592086	ALG1, chitobiosyldiphosphodolichol beta-mannosyltransferase	chr16p13.3	2.39113	0.286851
224436_s_at	NIPSNAP3A	BC005935	Hs.530275	nipsnap homolog 3A (C. elegans)	chr9q31.1	2.39072	0.286851
210558_at	AKR1C4	AB045829	Hs.567245	aldo-keto reductase family 1, member C4	chr10p15.1	2.38907	0.994233
201450_s_at	TIA1	NM_022037	Hs.413123	TIA1 cytotoxic granule-associated RNA binding protein	chr2p13	2.38841	0.286851
200690_at	HSPA9	AA927701	Hs.184233	heat shock 70kDa protein 9 (mortalin)	chr5q31.1	2.3881	0.286851
206247_at	MICB	NM_005931	Hs.731446	MHC class I polypeptide-related sequence B	chr6p21.3	2.38804	0.994233
242538_at		AW007021	Hs.732656			2.38717	0.286851
203836_s_at	MAP3K5	D84476	Hs.186486	mitogen-activated protein kinase kinase kinase 5	chr6q22.33	2.38574	0.286851
222781_s_at	C9orf40	BF590861	Hs.532296	chromosome 9 open reading frame 40	chr9q21.13	2.38566	0.286851
212621_at	NEMP1	AB006624	Hs.591040	nuclear envelope integral membrane protein 1	chr12q13.3	2.38324	0.286851
235520_at	ZNF280C	AA805654	Hs.308418	zinc finger protein 280C	chrXq26.1	2.38286	0.286851
235561_at	TXNL1	T16544		thioredoxin-like 1	chr18q21.31	2.3827	0.627042
1559462_at		BC043411	Hs.446446			2.381	0.627042
244553_at	HOTTIP	AA447317	Hs.199486	HOXA distal transcript antisense RNA	chr7p15.2	2.38005	0.627042
228710_at		BE905157				2.37968	0.286851
238127_at	GAS6-AS1	AI479082	Hs.369201	GAS6 antisense RNA 1	chr13q34	2.37955	0.286851
213599_at	OIP5	BE045993	Hs.661645	Opa interacting protein 5	chr15q15.1	2.37835	0.286851
209666_s_at	CHUK	AF080157	Hs.198998	conserved helix-loop-helix ubiquitous kinase	chr10q24-q25	2.3731	0.286851
220987_s_at	AKIP1 /// NUAK2	NM_030952	Hs.131180 /// Hs.497512	A kinase (PRKA) interacting protein 1 /// NUAK family, SNF1-like kinase, 2	chr11p15.3 /// chr1q32.1	2.37302	0.286851
231046_at	LINC01023	BF591435	Hs.133009	long intergenic non-protein coding RNA 1023		2.37254	1.14878
208863_s_at	SRSF1	M72709	Hs.68714	serine/arginine-rich splicing factor 1	chr17q22	2.3725	0.286851
207551_s_at	MSL3	NM_006800	Hs.655288	male-specific lethal 3 homolog (Drosophila)	chrXp22.3	2.37234	0.286851
203465_at	MRPL19	NM_014763	Hs.44024	mitochondrial ribosomal protein L19	chr2p11.1-q11.2	2.37197	0.286851
205189_s_at	FANCC	NM_000136	Hs.494529	Fanconi anemia complementation group C	chr9q22.3	2.37166	0.286851
243166_at	SLC30A5	AA836340	Hs.631975	solute carrier family 30 (zinc transporter), member 5	chr5q12.1	2.37145	0.286851
242887_at	KCMF1	AI221300	Hs.654968	potassium channel modulatory factor 1	chr2p11.2	2.37119	0.286851
204127_at	RFC3	BC000149	Hs.115474	replication factor C subunit 3	chr13q13.2	2.37006	0.286851
226446_at	HES6	AW249678	Hs.42949	hes family bHLH transcription factor 6	chr2q37.3	2.36995	0.286851
236503_at		BE466160				2.36871	0.286851
226989_at	RGMB	BE855765	Hs.526902	repulsive guidance molecule family member b	chr5q15	2.36837	0.286851
214186_s_at	HCG26	AI346483	Hs.132807	HLA complex group 26 (non-protein coding)	chr6p21.3	2.36619	1.14878
224632_at	GPATCH4	BE794289	Hs.193832	G-patch domain containing 4	chr1q22	2.36448	0.286851
229588_at	DNAJC10	AA651899	Hs.516632	DnaJ (Hsp40) homolog, subfamily C, member 10	chr2q32.1	2.36357	0.286851
222438_at	MED4	AK001934	Hs.181112	mediator complex subunit 4	chr13q14.2	2.36216	0.286851
213246_at	TMEM251	AI346504	Hs.275352	transmembrane protein 251	chr14q32.12	2.362	0.286851
223970_at	RETNLB	AF323084	Hs.307047	resistin like beta	chr3q13.1	2.3617	1.95141
218662_s_at	NCAPG	NM_022346	Hs.567567	non-SMC condensin I complex subunit G	chr4p15.33	2.36068	0.286851
236587_at	LRRC6	AI521902		leucine rich repeat containing 6	chr8q24.22	2.36008	0.994233
222627_at	VPS54	AK002205		vacuolar protein sorting 54 homolog (S. cerevisiae)	chr2p13-p14	2.35932	0.286851
216201_at		AK025239	Hs.586943			2.35886	0.994233
229564_at	RRP7A	BF062580	Hs.745006	ribosomal RNA processing 7 homolog A	chr22q13.2	2.35714	0.286851
203162_s_at	KATNB1	NM_005886	Hs.275675	katanin p80 (WD repeat containing) subunit B 1	chr16q21	2.35461	0.286851
227793_at	MIRLET7D	AA969238		microRNA let-7d	chr9q22.32	2.35438	0.286851
210587_at	INHBE	BC005161	Hs.632713	inhibin beta E	chr12q13.3	2.35421	2.78763
219497_s_at	BCL11A	NM_022893	Hs.370549	B-cell CLL/lymphoma 11A (zinc finger protein)	chr2p16.1	2.35335	0.286851
216497_at		AL390738				2.35275	0.286851
241946_at	ZDHHC21	BF184089	Hs.714266	zinc finger, DHHC-type containing 21	chr9p22.3	2.35268	0.627042
236619_at		AI922972	Hs.196073			2.35264	0.627042
223092_at	ANKH	AA854943	Hs.156727	ANKH inorganic pyrophosphate transport regulator	chr5p15.1	2.35217	0.286851
238696_at		AW770087	Hs.732602			2.35165	0.286851
214012_at	ERAP1	BE551138	Hs.666524	endoplasmic reticulum aminopeptidase 1	chr5q15	2.35138	1.14878
226576_at	ARHGAP26	AI768563	Hs.654668	Rho GTPase activating protein 26	chr5q31	2.3511	0.286851
202905_x_at	NBN	AI796269	Hs.492208	nibrin	chr8q21	2.34955	0.286851
242919_at	ZNF253	AV683221		zinc finger protein 253	chr19p13.11	2.34947	0.286851
230789_at	ZNF280B	AI015954	Hs.43834	zinc finger protein 280B	chr22q11.22	2.34824	0.286851
205069_s_at	ARHGAP26	NM_015071	Hs.654668	Rho GTPase activating protein 26	chr5q31	2.34708	0.994233
224579_at	SLC38A1	BF247552	Hs.533770	solute carrier family 38, member 1	chr12q13.11	2.34687	0.286851
230672_at		AA521283	Hs.644160			2.34677	0.286851
204081_at	NRGN	NM_006176	Hs.524116	neurogranin (protein kinase C substrate, RC3)	chr11q24	2.3467	0.627042
205394_at	CHEK1	NM_001274	Hs.24529	checkpoint kinase 1	chr11q24.2	2.34619	0.286851
235785_at		AA071343	Hs.461285			2.3461	0.286851
223100_s_at	NUDT5	BC000025	Hs.555956	nudix hydrolase 5	chr10p14	2.34571	0.286851
1558882_at	HTATSF1P2	BI868572	Hs.441039 /// Hs.745279	HIV-1 Tat specific factor 1 pseudogene 2	chr6p25.2	2.34515	0.286851
227801_at	TRIM59	N90779	Hs.212957	tripartite motif containing 59	chr3q25.33	2.34457	0.286851
212656_at	TSFM	AF110399	Hs.632704	Ts translation elongation factor, mitochondrial	chr12q14.1	2.3444	0.286851
219636_s_at	ARMC9	NM_025139	Hs.471610	armadillo repeat containing 9	chr2q37.1	2.34337	0.286851
202385_s_at	TCOF1	NM_000356	Hs.519672	Treacher Collins-Franceschetti syndrome 1	chr5q32	2.34295	0.286851
1553099_at	TIGD1	NM_145702	Hs.211823	tigger transposable element derived 1	chr2q37.1	2.34215	0.286851
225670_at	FAM173B	AI384017	Hs.481569	family with sequence similarity 173, member B	chr5p15.2	2.34155	0.286851
227339_at	RGMB	BE206621	Hs.526902	repulsive guidance molecule family member b	chr5q15	2.34104	0.286851
214277_at	COX11	AI376724	Hs.591171	COX11 cytochrome c oxidase copper chaperone	chr17q22	2.34025	0.286851
241756_at		T51136	Hs.655362			2.33997	0.627042
1558896_at	IBA57	AA442490	Hs.237017 /// Hs.636881	IBA57 homolog, iron-sulfur cluster assembly	chr1q42.13	2.33936	0.286851
236471_at	NFE2L3	AI949827	Hs.404741	nuclear factor, erythroid 2-like 3	chr7p15.2	2.33921	0.286851
217274_x_at	MYL4	X52005		myosin light chain 4	chr17q21.32	2.33918	0.286851
219420_s_at	COA7	NM_023077	Hs.349905	cytochrome c oxidase assembly factor 7 (putative)	chr1p32.3	2.33911	0.286851
51176_at	MED27	AA131335	Hs.374262	mediator complex subunit 27	chr9q34.13	2.33899	0.286851
232800_at	LOC102723908 /// LOC105379852	AW086077	Hs.534619	uncharacterized LOC102723908 /// uncharacterized LOC105379852		2.33844	0.994233
203022_at	RNASEH2A	NM_006397	Hs.532851	ribonuclease H2, subunit A	chr19p13.2	2.33827	0.286851
209324_s_at	RGS16	BF304996	Hs.413297	regulator of G-protein signaling 16	chr1q25-q31	2.33629	0.994233
242561_at	IPO9	AW075415	Hs.596014	importin 9	chr1q32.1	2.33411	0.286851
225856_at	CLOCK	BF512028	Hs.436975	clock circadian regulator	chr4q12	2.33281	0.286851
223144_s_at	AKIRIN2	BC000764	Hs.485915	akirin 2	chr6q15	2.33276	0.286851
226870_at	COMTD1	AI924025	Hs.355333	catechol-O-methyltransferase domain containing 1	chr10q22.2	2.33109	0.286851
220925_at	NAA35	NM_021929	Hs.436098	N(alpha)-acetyltransferase 35, NatC auxiliary subunit	chr9q21.33	2.33101	0.286851
204962_s_at	CENPA	NM_001809	Hs.1594	centromere protein A	chr2p23.3	2.32943	0.286851
220172_at	DCAF17	NM_025000	Hs.659439	DDB1 and CUL4 associated factor 17	chr2q31.1	2.32908	0.286851
232960_at	NUP62CL	H66934	Hs.163629	nucleoporin 62kDa C-terminal like	chrXq22.3	2.32848	0.994233
204372_s_at	KHSRP	NM_003685	Hs.727344	KH-type splicing regulatory protein	chr19p13.3	2.32843	0.286851
227435_at	USF3	AI962192	Hs.632570	upstream transcription factor family member 3	chr3q13.2	2.32733	0.286851
225219_at	SMAD5	BF526175	Hs.167700	SMAD family member 5	chr5q31	2.32674	0.286851
235898_at	MTA3	AW105010		metastasis associated 1 family member 3	chr2p21	2.32665	0.994233
235736_at	SMKR1	BF000047	Hs.178144	small lysine-rich protein 1	chr7q32.1	2.32641	0.286851
236219_at	SLC35G1	AI452512		solute carrier family 35, member G1	chr10q23.33	2.32551	0.627042
234394_at	ZNF124	AB046850	Hs.743338	zinc finger protein 124	chr1q44	2.32533	1.14878
239800_at	UMPS	AI862668	Hs.2057	uridine monophosphate synthetase	chr3q13	2.32511	1.14878
211964_at	COL4A2	X05610	Hs.508716	collagen, type IV, alpha 2	chr13q34	2.32495	0.627042
206542_s_at	SMARCA2	AV725365	Hs.298990	SWI/SNF related, matrix associated, actin dependent regulator of chromatin, subfamily a, member 2	chr9p22.3	2.32437	0.286851
229068_at	CCT5	BF197357	Hs.1600	chaperonin containing TCP1, subunit 5 (epsilon)	chr5p15.2	2.324	0.286851
202892_at	CDC23	NM_004661	Hs.73625	cell division cycle 23	chr5q31	2.32279	0.286851
207286_at	CEP135	NM_025009		centrosomal protein 135kDa	chr4q12	2.3224	1.14878
226620_x_at	DAZAP1	AI951998	Hs.222510	DAZ associated protein 1	chr19p13.3	2.3213	0.286851
238448_at	MRPL19	BE544070	Hs.44024	mitochondrial ribosomal protein L19	chr2p11.1-q11.2	2.32083	0.286851
209204_at	LMO4	AI824831	Hs.436792	LIM domain only 4	chr1p22.3	2.32043	0.286851
213374_x_at	HIBCH	AW000964	Hs.656685	3-hydroxyisobutyryl-CoA hydrolase	chr2q32.2	2.32038	0.286851
229886_at	C5orf34	AA502768	Hs.661641	chromosome 5 open reading frame 34	chr5p12	2.31976	0.627042
205429_s_at	MPP6	NM_016447	Hs.533355	membrane protein, palmitoylated 6	chr7p15	2.31871	0.286851
223062_s_at	PSAT1	BC004863	Hs.494261	phosphoserine aminotransferase 1	chr9q21.2	2.31844	0.627042
213031_s_at	WDR73	AF161382	Hs.745027	WD repeat domain 73	chr15q25.2	2.31803	0.286851
220060_s_at	PARPBP	NM_017915	Hs.330663	PARP1 binding protein	chr12q23.2	2.31766	0.286851
235767_x_at	PHAX	AI338514	Hs.744042	phosphorylated adaptor for RNA export	chr5q23.2	2.31764	0.286851
226181_at	TUBE1	AI613127	Hs.34851	tubulin, epsilon 1	chr6q21	2.31753	3.309
225961_at	KLHL42	AI334297	Hs.505104	kelch-like family member 42	chr12p11.22	2.31738	0.286851
235713_at	ALKBH8	BF242537	Hs.503763	alkB homolog 8, tRNA methyltransferase	chr11q22.3	2.31725	0.286851
213647_at	DNA2	D42046	Hs.532446	DNA replication helicase/nuclease 2	chr10q21.3-q22.1	2.31715	0.286851
203696_s_at	RFC2	NM_002914	Hs.647062	replication factor C subunit 2	chr7q11.23	2.31713	0.286851
219487_at	BBS10	NM_024685	Hs.96322	Bardet-Biedl syndrome 10	chr12q21.2	2.31656	0.286851
206994_at	CST4	NM_001899	Hs.654549	cystatin S	chr20p11.21	2.31641	0.627042
203837_at	MAP3K5	NM_005923	Hs.186486	mitogen-activated protein kinase kinase kinase 5	chr6q22.33	2.31637	0.286851
1558740_s_at	LOC105369662	R30807	Hs.656821	uncharacterized LOC105369662		2.316	0.286851
232181_at	PPARGC1B	AU157049	Hs.483816	peroxisome proliferator-activated receptor gamma, coactivator 1 beta	chr5q32	2.31529	0.994233
203560_at	GGH	NM_003878	Hs.78619	gamma-glutamyl hydrolase (conjugase, folylpolygammaglutamyl hydrolase)	chr8q12.3	2.31477	0.286851
1561770_at		S81578	Hs.737704			2.31469	0.286851
229710_at	ERCC6L2	AA843541		excision repair cross-complementation group 6-like 2	chr9q22.32	2.31457	0.286851
221770_at	RPE	BE964473	Hs.282260	ribulose-5-phosphate-3-epimerase	chr2q32-q33.3	2.31335	0.286851
240459_at	YTHDC1	AW467048	Hs.175955	YTH domain containing 1	chr4q13.2	2.31159	0.286851
223246_s_at	STRBP	BC002693	Hs.694157	spermatid perinuclear RNA binding protein	chr9q33.3	2.31022	0.286851
223535_at	NUDT12	AL136592	Hs.434289	nudix hydrolase 12	chr5q21.2	2.30984	0.286851
223222_at	SLC25A19	BC001075	Hs.514470	solute carrier family 25 (mitochondrial thiamine pyrophosphate carrier), member 19	chr17q25.3	2.30977	0.286851
242289_at	MRPL42	AW962413		mitochondrial ribosomal protein L42	chr12q22	2.30899	0.286851
228287_at	ING5	BG054893	Hs.529172	inhibitor of growth family member 5	chr2q37.3	2.3078	0.286851
222101_s_at	DCHS1	BF222893	Hs.199850	dachsous cadherin-related 1	chr11p15.4	2.30756	0.286851
219987_at	ERVMER34-1	NM_024534	Hs.363087	endogenous retrovirus group MER34, member 1	chr4q12	2.30748	0.286851
226503_at	RIF1	BE504653	Hs.655671	replication timing regulatory factor 1	chr2q23.3	2.30686	0.286851
204767_s_at	FEN1	BC000323	Hs.409065	flap structure-specific endonuclease 1	chr11q12	2.30623	0.286851
242931_at	LONRF3	AI218358		LON peptidase N-terminal domain and ring finger 3	chrXq24	2.30543	0.286851
225667_s_at	FAM84A	AI601101	Hs.260855	family with sequence similarity 84, member A	chr2p24.3	2.30524	1.14878
221963_x_at	ZNF587B	BE999967	Hs.658251	zinc finger protein 587B		2.30403	0.286851
228744_at	HAUS2	AW611729	Hs.14347	HAUS augmin like complex subunit 2	chr15q15.2	2.30242	0.286851
229243_at		AI023320				2.29938	0.627042
32042_at	ENOX2	S72904	Hs.171458	ecto-NOX disulfide-thiol exchanger 2	chrXq25	2.29853	0.286851
39966_at	CSPG5	AF059274	Hs.45127	chondroitin sulfate proteoglycan 5 (neuroglycan C)	chr3p21.3	2.29831	0.286851
212677_s_at	CEP68	BG530481	Hs.709257	centrosomal protein 68kDa	chr2p14	2.29821	0.286851
235722_at	SYNJ2BP	AI671431	Hs.443661	synaptojanin 2 binding protein	chr14q24.2	2.29712	0.286851
219099_at	TIGAR	NM_020375	Hs.504545	TP53 induced glycolysis regulatory phosphatase	chr12p13.3	2.29649	0.286851
223486_at	GTPBP8	BE907791	Hs.127496	GTP-binding protein 8 (putative)	chr3q13.2	2.29569	0.286851
225425_s_at	MRPL41	AV726260	Hs.44017	mitochondrial ribosomal protein L41	chr9q34.3	2.29539	0.627042
203840_at	BLZF1	NM_003666	Hs.130746	basic leucine zipper nuclear factor 1	chr1q24	2.29476	0.286851
238021_s_at	CRNDE	AA954994	Hs.237396	colorectal neoplasia differentially expressed (non-protein coding)	chr16q12.2	2.29417	0.286851
208541_x_at	TFAM	NM_012251	Hs.594250	transcription factor A, mitochondrial	chr10q21	2.294	0.286851
228577_x_at	ODF2L	AI338465	Hs.149360	outer dense fiber of sperm tails 2-like	chr1p22.3	2.29356	0.286851
212486_s_at	FYN	N20923	Hs.390567	FYN proto-oncogene, Src family tyrosine kinase	chr6q21	2.29345	0.994233
226468_at	RNF115	AA778521		ring finger protein 115	chr1q21.1	2.29299	0.286851
226917_s_at	ANAPC4	AA604393	Hs.152173	anaphase promoting complex subunit 4	chr4p15.2	2.29235	0.286851
225000_at	PRKAR2A	BF246131		protein kinase, cAMP-dependent, regulatory, type II, alpha	chr3p21.3-p21.2	2.29079	0.286851
210278_s_at	AP4S1	AF155159	Hs.293411	adaptor-related protein complex 4, sigma 1 subunit	chr14q12	2.29043	0.286851
227042_at	YDJC	BE218514	Hs.355952	YdjC homolog (bacterial)	chr22q11.21	2.29005	0.286851
226534_at	KITLG	AI446414	Hs.1048	KIT ligand	chr12q22	2.2898	0.286851
227391_x_at	LRRFIP1	BE674143	Hs.471779	leucine rich repeat (in FLII) interacting protein 1	chr2q37.3	2.2898	0.286851
213479_at	NPTX2	U26662	Hs.3281	neuronal pentraxin II	chr7q21.3-q22.1	2.28806	1.14878
204807_at	TMEM5	BF224146	Hs.216386	transmembrane protein 5	chr12q14.2	2.28741	0.286851
237057_at		AW150991	Hs.664926			2.28733	1.14878
203975_s_at	CHAF1A	BF000239	Hs.79018	chromatin assembly factor 1, subunit A (p150)	chr19p13.3	2.2867	0.286851
229511_at	SMARCE1	AA195255	Hs.743978	SWI/SNF related, matrix associated, actin dependent regulator of chromatin, subfamily e, member 1	chr17q21.2	2.28565	0.286851
235413_at	GGCX	AW191608	Hs.77719	gamma-glutamyl carboxylase	chr2p12	2.28533	0.286851
1554572_a_at	SUV39H2	BC029360	Hs.554883	suppressor of variegation 3-9 homolog 2 (Drosophila)	chr10p13	2.28484	0.286851
218139_s_at	AP5M1	NM_018229	Hs.597349	adaptor-related protein complex 5, mu 1 subunit	chr14q22.3	2.2842	0.286851
1562474_at	LOC101929147	BC043601		uncharacterized LOC101929147	chr1p12	2.28366	0.286851
221621_at	SNHG20	AF130050	Hs.720923	small nucleolar RNA host gene 20	chr17q25.2	2.28354	0.286851
241405_at	TOB1-AS1	AI085535	Hs.641441	TOB1 antisense RNA 1	chr17q21.33	2.28349	0.286851
211766_s_at	PNLIPRP2	BC005989	Hs.423598	pancreatic lipase-related protein 2	chr10q25.3	2.28298	1.14878
241198_s_at	C11orf70	BE645435	Hs.98328	chromosome 11 open reading frame 70	chr11q22.1	2.28266	0.994233
212928_at	TSPYL4	AL050331	Hs.284141	TSPY-like 4	chr6q22.1	2.28209	0.286851
230904_at	FSD1L	W42665	Hs.136901	fibronectin type III and SPRY domain containing 1-like	chr9q31	2.28159	0.286851
201664_at	SMC4	AL136877	Hs.58992	structural maintenance of chromosomes 4	chr3q26.1	2.2813	0.286851
222906_at	FLVCR1	AK001419	Hs.7055	feline leukemia virus subgroup C cellular receptor 1	chr1q32.3	2.28114	0.286851
218577_at	LRRC40	NM_017768	Hs.147836	leucine rich repeat containing 40	chr1p31.1	2.28074	0.286851
240045_at	LOC105378604	AI694242		uncharacterized LOC105378604		2.28074	0.286851
238853_at	RAB3IP	AI436813	Hs.258209	RAB3A interacting protein	chr12q15	2.28004	0.286851
230954_at	NOL4L	AL034550	Hs.516978 /// Hs.729596	nucleolar protein 4-like	chr20q11.21	2.27991	0.286851
239391_at	FAM120AOS	AA195528	Hs.709859	family with sequence similarity 120A opposite strand	chr9q22.31	2.27937	0.286851
244703_x_at	IPO9	AA444166	Hs.596014	importin 9	chr1q32.1	2.27844	0.286851
244404_at	STXBP4	AI376134	Hs.35199	syntaxin binding protein 4	chr17q22	2.2781	0.286851
241730_at	MYNN	AW296689	Hs.507025	myoneurin	chr3q26.2	2.27787	0.286851
228711_at	ZNF37A	BF059259	Hs.292575	zinc finger protein 37A	chr10p11.2	2.27752	0.286851
222680_s_at	DTL	AK001261	Hs.656473	denticleless E3 ubiquitin protein ligase homolog (Drosophila)	chr1q32	2.27706	0.286851
244126_at	PEX11G	AW779397	Hs.515100	peroxisomal biogenesis factor 11 gamma	chr19p13.2	2.27701	0.627042
242560_at	FANCD2	AA579890	Hs.208388	Fanconi anemia complementation group D2	chr3p26	2.27691	0.286851
223245_at	STRBP	AK024285	Hs.694157	spermatid perinuclear RNA binding protein	chr9q33.3	2.27614	0.286851
1552789_at	SEC62	NM_153039	Hs.744859	SEC62 homolog, preprotein translocation factor	chr3q26.2	2.27506	0.286851
235434_at	CCDC134	AI984541	Hs.442623	coiled-coil domain containing 134	chr22q13.2	2.27464	0.286851
213020_at	GOSR1	AI814252	Hs.462680	golgi SNAP receptor complex member 1	chr17q11	2.27331	0.286851
234304_s_at	IPO11 /// IPO11-LRRC70	AL162083	Hs.482269	importin 11 /// IPO11-LRRC70 readthrough	chr5q12.1	2.27328	0.286851
215465_at	ABCA12	AL080207	Hs.134585	ATP binding cassette subfamily A member 12	chr2q34	2.27298	0.286851
227713_at	KATNAL1	AI807482	Hs.243596	katanin p60 subunit A-like 1	chr13q12.3	2.27226	0.286851
224690_at	FAM210B	BG432350	Hs.143736	family with sequence similarity 210, member B	chr20q13.2	2.27179	0.286851
205436_s_at	H2AFX	NM_002105	Hs.477879	H2A histone family, member X	chr11q23.3	2.27076	0.286851
52285_f_at	CEP76	AW002970	Hs.236940	centrosomal protein 76kDa	chr18p11.21	2.27049	0.286851
232358_at	KIAA1328	AB037749	Hs.4045	KIAA1328	chr18q12.2	2.27042	0.286851
219258_at	TIPIN	NM_017858	Hs.744308	TIMELESS interacting protein	chr15q22.31	2.27042	0.286851
203825_at	BRD3	NM_007371	Hs.522472	bromodomain containing 3	chr9q34	2.26979	0.286851
229908_s_at	UNKL	BF338332	Hs.643536	unkempt family zinc finger-like	chr16p13.3	2.26952	0.286851
210385_s_at	ERAP1	AF106037	Hs.666524	endoplasmic reticulum aminopeptidase 1	chr5q15	2.26922	0.627042
235062_at	PIH1D2	AI744716	Hs.420662	PIH1 domain containing 2	chr11q23.1	2.26899	0.286851
229667_s_at	HOXB8	AI277015	Hs.514292	homeobox B8	chr17q21.3	2.26824	1.14878
242521_at	CARD8-AS1	BF512556	Hs.614136	CARD8 antisense RNA 1		2.26779	0.286851
219787_s_at	ECT2	NM_018098	Hs.518299	epithelial cell transforming 2	chr3q26.1-q26.2	2.26778	0.286851
241838_at		AA699443				2.26692	0.286851
205250_s_at	CEP290	NM_014684	Hs.150444	centrosomal protein 290kDa	chr12q21.32	2.26629	0.286851
230752_at	CBX5	AI638063		chromobox homolog 5	chr12q13.13	2.26535	0.994233
212766_s_at	ISG20L2	AW294587		interferon stimulated exonuclease gene 20kDa like 2	chr1q23.1	2.2649	0.286851
229436_x_at	BRCC3	AI672084	Hs.558537	BRCA1/BRCA2-containing complex subunit 3	chrXq28	2.26484	0.286851
224232_s_at	PRELID1	AF112203	Hs.744904	PRELI domain containing 1	chr5q35.3	2.26443	0.286851
209083_at	CORO1A	U34690	Hs.415067	coronin, actin binding protein, 1A	chr16p11.2	2.26439	2.42708
236170_x_at	LOC101930085	AI377423	Hs.599851	uncharacterized LOC101930085		2.26432	0.286851
208615_s_at	PTP4A2	BF795101	Hs.470477	protein tyrosine phosphatase type IVA, member 2	chr1p35	2.26387	0.286851
219092_s_at	IPPK	NM_022755	Hs.459896	inositol 1,3,4,5,6-pentakisphosphate 2-kinase	chr9q22.31	2.26356	0.286851
226912_at	ZDHHC23	AW003367	Hs.21902	zinc finger, DHHC-type containing 23	chr3q13.31	2.2635	0.286851
215022_x_at	ZNF33B	BG429214	Hs.732284	zinc finger protein 33B	chr10q11.2	2.26309	1.14878
203405_at	PSMG1	NM_003720	Hs.473838	proteasome (prosome, macropain) assembly chaperone 1	chr21q22.3	2.26252	0.286851
222233_s_at	DCLRE1C	AK022922	Hs.656065	DNA cross-link repair 1C	chr10p13	2.26199	0.286851
202420_s_at	DHX9	NM_001357	Hs.191518	DEAH (Asp-Glu-Ala-His) box helicase 9	chr1q25	2.26197	0.286851
217127_at	CTH	AL354872	Hs.19904	cystathionine gamma-lyase	chr1p31.1	2.26127	1.14878
229754_at	TMEM44-AS1	AW104619	Hs.586059	TMEM44 antisense RNA 1	chr3q29	2.26062	0.286851
215143_at	DPY19L2P2	AL049437	Hs.732579	DPY19L2 pseudogene 2	chr7q22.1	2.26036	0.286851
214744_s_at	RPL23	AK021960		ribosomal protein L23	chr17q	2.26015	0.286851
244163_at	SEMA3A	BF215018	Hs.252451	sema domain, immunoglobulin domain (Ig), short basic domain, secreted, (semaphorin) 3A	chr7p12.1	2.25909	3.49483
208762_at	SUMO1	U83117	Hs.81424	small ubiquitin-like modifier 1	chr2q33	2.25858	0.286851
1558930_at	LINC00460	BC009533	Hs.559194	long intergenic non-protein coding RNA 460	chr13q33.3	2.25821	0.286851
226923_at	SCFD2	AW205790	Hs.302287	sec1 family domain containing 2	chr4q12	2.25641	0.286851
205531_s_at	GLS2	NM_013267	Hs.212606	glutaminase 2 (liver, mitochondrial)	chr12q13.3	2.25554	0.286851
222757_s_at	ZAK	AB030034	Hs.444451	sterile alpha motif and leucine zipper containing kinase AZK	chr2q24.2	2.25547	0.286851
230592_at	NSL1	BE501789	Hs.497692	NSL1, MIS12 kinetochore complex component	chr1q41	2.25478	0.286851
228488_at	TBC1D16	W74640	Hs.369819	TBC1 domain family, member 16	chr17q25.3	2.25475	1.14878
235970_at	LCORL	AI807408	Hs.446201	ligand dependent nuclear receptor corepressor like	chr4p15.31	2.25449	0.286851
209707_at	PIGK	AF022913	Hs.178305	phosphatidylinositol glycan anchor biosynthesis class K	chr1p31.1	2.25445	0.286851
222606_at	ZWILCH	AA824298	Hs.21331	zwilch kinetochore protein	chr15q22.31	2.25434	0.286851
231869_at	KIAA1586	BF339845	Hs.709521	KIAA1586	chr6p12.1	2.25422	0.286851
244641_at	MALSU1	AI088843	Hs.87385	mitochondrial assembly of ribosomal large subunit 1	chr7p15.3	2.25333	0.286851
238693_at	PHC3	AA165136	Hs.529592	polyhomeotic homolog 3 (Drosophila)	chr3q26.2	2.25228	0.286851
204603_at	EXO1	NM_003686	Hs.498248	exonuclease 1	chr1q43	2.25194	0.286851
218802_at	CCDC109B	NM_017918	Hs.234149	coiled-coil domain containing 109B	chr4q25	2.25154	0.286851
222039_at	KIF18B	AA292789	Hs.135094	kinesin family member 18B	chr17q21.31	2.25148	0.286851
227454_at	TAOK1	AB037782	Hs.597434	TAO kinase 1	chr17q11.2	2.24947	0.286851
205790_at	SKAP1	NM_003726	Hs.316931	src kinase associated phosphoprotein 1	chr17q21.32	2.24936	1.95141
238637_at	NUP37	N24703		nucleoporin 37kDa	chr12q23.2	2.24793	0.627042
225240_s_at	MSI2	BE220026		musashi RNA binding protein 2	chr17q22	2.24764	0.286851
202108_at	PEPD	NM_000285	Hs.36473	peptidase D	chr19q13.11	2.24738	0.286851
224215_s_at	DLL1	AF196571	Hs.379912	delta-like 1 (Drosophila)	chr6q27	2.24695	0.994233
243835_at	ZDHHC21	BE467787	Hs.714266	zinc finger, DHHC-type containing 21	chr9p22.3	2.24668	0.286851
207624_s_at	RPGR	NM_000328	Hs.61438	retinitis pigmentosa GTPase regulator	chrXp21.1	2.24664	0.286851
214806_at	BICD1	U90030		bicaudal D homolog 1 (Drosophila)	chr12p11.2-p11.1	2.24645	0.627042
209788_s_at	ERAP1	AF183569	Hs.666524	endoplasmic reticulum aminopeptidase 1	chr5q15	2.24634	0.627042
228129_at	SERBP1	BE857133	Hs.530412	SERPINE1 mRNA binding protein 1	chr1p31	2.2449	0.286851
226178_at	SOCS4	BF446961	Hs.744302	suppressor of cytokine signaling 4	chr14q22.1	2.24416	0.286851
219018_s_at	CCDC85C	NM_022747	Hs.709288	coiled-coil domain containing 85C	chr14q32.31	2.24325	0.286851
202900_s_at	NUP88	NM_002532	Hs.584784	nucleoporin 88kDa	chr17p13.2	2.24292	0.286851
209588_at	EPHB2	AL530874	Hs.523329	EPH receptor B2	chr1p36.1-p35	2.24291	0.286851
222244_s_at	TUG1	AK000749	Hs.554829	taurine up-regulated 1 (non-protein coding)	chr22q12.2	2.2429	0.286851
223365_at	DHX37	BC004463	Hs.107382	DEAH (Asp-Glu-Ala-His) box polypeptide 37	chr12q24.31	2.2426	0.286851
241680_at		BE535717				2.24207	0.286851
236220_at	SLC16A10	AI935541	Hs.127009	solute carrier family 16 (aromatic amino acid transporter), member 10	chr6q21-q22	2.24193	0.286851
1554067_at	C12orf66	BC036246		chromosome 12 open reading frame 66	chr12q14.2	2.2403	0.286851
235422_at		AA977218				2.24011	0.286851
208644_at	PARP1	M32721	Hs.177766	poly(ADP-ribose) polymerase 1	chr1q41-q42	2.23975	0.286851
211767_at	GINS4	BC005995	Hs.656996	GINS complex subunit 4 (Sld5 homolog)	chr8p11.21	2.23781	0.627042
227756_at	FAM81A	AI381626	Hs.531168	family with sequence similarity 81, member A	chr15q22.2	2.23755	0.286851
243539_at	KIAA1841	AI560205	Hs.468653	KIAA1841	chr2q14	2.2373	0.286851
218490_s_at	ZNF302	NM_018443	Hs.436350	zinc finger protein 302	chr19q13.11	2.23693	0.286851
206631_at	PTGER2	NM_000956	Hs.2090	prostaglandin E receptor 2	chr14q22	2.23627	0.286851
213161_at	TMOD1 /// TSTD2	AI583393	Hs.723236	tropomodulin 1 /// thiosulfate sulfurtransferase (rhodanese)-like domain containing 2	chr9q22.3 /// chr9q22.33	2.23609	0.286851
206500_s_at	MIS18BP1	NM_018353	Hs.732769	MIS18 binding protein 1	chr14q21.2	2.23567	0.286851
232589_at	LOC102606465	AK021551	Hs.593669	uncharacterized LOC102606465	chr1p21.2	2.2355	0.286851
221480_at	HNRNPD	BG180941	Hs.480073	heterogeneous nuclear ribonucleoprotein D	chr4q21	2.2339	0.286851
1555874_x_at	GLIDR	BC019880		glioblastoma down-regulated RNA	chr9p12	2.23359	0.286851
211784_s_at	SRSF1	BC006181	Hs.68714	serine/arginine-rich splicing factor 1	chr17q22	2.2326	0.286851
201111_at	CSE1L	AF053641	Hs.90073	CSE1 chromosome segregation 1-like (yeast)	chr20q13	2.23243	0.286851
221868_at	PAIP2B	AB032981	Hs.416735	poly(A) binding protein interacting protein 2B	chr2p13.3	2.23191	0.286851
219637_at	ARMC9	NM_025139	Hs.471610	armadillo repeat containing 9	chr2q37.1	2.2313	0.994233
224864_at	SRA1	BG397813	Hs.653135	steroid receptor RNA activator 1	chr5q31.3	2.23129	0.286851
1557164_a_at		BM683657	Hs.660178			2.23127	0.994233
232130_at	SNX12	AI674915	Hs.613057	sorting nexin 12	chrXq13.1	2.2308	0.286851
203596_s_at	IFIT5	NM_012420	Hs.252839	interferon-induced protein with tetratricopeptide repeats 5	chr10q23.31	2.23077	3.06681
215947_s_at	FAM136A	AF090094	Hs.516077	family with sequence similarity 136, member A	chr2p13.3	2.23031	0.627042
228564_at	LINC01116	AI569804	Hs.636452	long intergenic non-protein coding RNA 1116	chr2q31.1	2.22998	0.627042
230024_at	AARS2	AI183453	Hs.158381	alanyl-tRNA synthetase 2, mitochondrial	chr6p21.1	2.22979	0.286851
241321_at	CNNM3	AI379751		cyclin and CBS domain divalent metal cation transport mediator 3	chr2p12-p11.2	2.22956	0.286851
225178_at	TTC14	W73788	Hs.43213	tetratricopeptide repeat domain 14	chr3q26.33	2.22938	0.627042
226059_at	TOMM40L	AK022832	Hs.321653	translocase of outer mitochondrial membrane 40 homolog (yeast)-like	chr1q23.3	2.22929	0.286851
214198_s_at	DGCR2	AU150824	Hs.517357	DiGeorge syndrome critical region gene 2	chr22q11.21	2.22907	0.286851
203209_at	RFC5	BC001866	Hs.731908	replication factor C subunit 5	chr12q24.23	2.22812	0.286851
227382_at	CYB5B	AA649048	Hs.461131	cytochrome b5 type B (outer mitochondrial membrane)	chr16q22.1	2.22775	0.286851
220840_s_at	C1orf112	NM_018186	Hs.443551	chromosome 1 open reading frame 112	chr1q24.2	2.22717	0.286851
227896_at	BCCIP	AI373643	Hs.715543	BRCA2 and CDKN1A interacting protein	chr10q26.1	2.22683	0.286851
1556061_at	RPP30	AI760272	Hs.139120	ribonuclease P/MRP 30kDa subunit	chr10q23.31	2.22573	0.627042
227462_at	ERAP2	BE889628	Hs.482910	endoplasmic reticulum aminopeptidase 2	chr5q15	2.22549	0.994233
228645_at	SNHG9	AV762892	Hs.115329	small nucleolar RNA host gene 9	chr16p13.3	2.22549	0.627042
1557192_at	COX10-AS1	AI635131	Hs.720411	COX10 antisense RNA 1		2.22531	0.286851
220038_at	C8orf44-SGK3 /// SGK3	NM_013257	Hs.613417	C8orf44-SGK3 readthrough /// serum/glucocorticoid regulated kinase family, member 3	chr8q12	2.22477	0.286851
213379_at	COQ2	AF091086	Hs.729069	coenzyme Q2 4-hydroxybenzoate polyprenyltransferase	chr4q21.23	2.22466	0.286851
212274_at	LPIN1	AV705559	Hs.467740	lipin 1	chr2p25.1	2.22442	0.627042
223381_at	NUF2	AF326731	Hs.651950	NUF2, NDC80 kinetochore complex component	chr1q23.3	2.22421	0.286851
210609_s_at	TP53I3	BC000474	Hs.50649	tumor protein p53 inducible protein 3	chr2p23.3	2.22376	0.286851
217427_s_at	HIRA	X75296	Hs.474206	histone cell cycle regulator	chr22q11.21	2.22353	0.286851
227960_s_at	FAHD1	AW070436	Hs.513265	fumarylacetoacetate hydrolase domain containing 1	chr16p13.3	2.22303	0.286851
229338_at	LOC100289361	BE464269	Hs.599649	uncharacterized LOC100289361	chr3q23	2.22271	0.286851
214430_at	GLA	NM_000169	Hs.69089	galactosidase, alpha	chrXq22	2.22231	0.286851
203031_s_at	UROS	NM_000375	Hs.501376	uroporphyrinogen III synthase	chr10q25.2-q26.3	2.22194	0.286851
202126_at	PRPF4B	AA156948	Hs.159014	pre-mRNA processing factor 4B	chr6p25.2	2.22096	0.286851
213877_x_at	TCEB2	AI568533	Hs.172772	transcription elongation factor B (SIII), polypeptide 2 (18kDa, elongin B)	chr16p12.3	2.22091	0.286851
235348_at	ABHD13	AA404347	Hs.183528	abhydrolase domain containing 13	chr13q33.3	2.21956	0.286851
221991_at	NXPH3	AI937333	Hs.55069	neurexophilin 3	chr17q21.33	2.2184	1.14878
229504_at	RAB23	AI810826	Hs.555016	RAB23, member RAS oncogene family	chr6p11	2.21792	0.286851
225421_at	PM20D2	AI654133	Hs.356247	peptidase M20 domain containing 2	chr6q15	2.21705	0.286851
237444_at	LOC105374954	AI801902		uncharacterized LOC105374954		2.21691	0.286851
235231_at	ZNF789	AI355709	Hs.440384	zinc finger protein 789	chr7q22.1	2.21621	0.286851
222618_at	SMU1	AI611315	Hs.655351	smu-1 suppressor of mec-8 and unc-52 homolog (C. elegans)	chr9p12	2.21579	0.286851
231842_at	KIAA1462	AL553774	Hs.533953	KIAA1462	chr10p11.23	2.21561	3.06681
230434_at	PHOSPHO2	AA769615	Hs.745233	phosphatase, orphan 2	chr2q31.1	2.21531	0.286851
228671_at	TMEM201	AI953008	Hs.632365	transmembrane protein 201	chr1p36.22	2.21527	0.286851
223814_at	TRNT1	BC005184	Hs.732725	tRNA nucleotidyl transferase, CCA-adding, 1	chr3p25.1	2.21493	0.627042
227766_at	LIG4	AI829314	Hs.166091	ligase IV, DNA, ATP-dependent	chr13q33-q34	2.21457	0.286851
233819_s_at	LTN1	AK023499	Hs.288773	listerin E3 ubiquitin protein ligase 1	chr21q22.11	2.21414	0.286851
213520_at	RECQL4	NM_004260	Hs.31442	RecQ helicase-like 4	chr8q24.3	2.21301	0.286851
206593_s_at	MED22	NM_006752	Hs.78354	mediator complex subunit 22	chr9q34.2	2.21164	0.286851
223181_at	TIMM21	BC000892	Hs.532835	translocase of inner mitochondrial membrane 21 homolog (yeast)	chr18q22.3	2.21066	0.286851
1554250_s_at	TRIM73	BC033812	Hs.733046	tripartite motif containing 73	chr7q11.23	2.20998	0.994233
201280_s_at	DAB2	NM_001343	Hs.696631	Dab, mitogen-responsive phosphoprotein, homolog 2 (Drosophila)	chr5p13.1	2.20911	0.627042
204389_at	MAOA	NM_000240	Hs.183109	monoamine oxidase A	chrXp11.3	2.20786	2.42708
226816_s_at	KIAA1143	AI745170	Hs.744955	KIAA1143	chr3p21.31	2.2074	0.286851
215942_s_at	GTSE1	BF973178	Hs.386189	G-2 and S-phase expressed 1	chr22q13.2-q13.3	2.20733	0.286851
216175_at		AK025276	Hs.677344			2.20728	0.286851
219567_s_at	EXO5	NM_022774	Hs.59584	exonuclease 5	chr1p34.2	2.20711	0.994233
225082_at	CPSF3	NM_016207	Hs.515972	cleavage and polyadenylation specific factor 3	chr2p25.1	2.2069	0.286851
228209_at	ACBD6 /// LHX4-AS1	AI147033	Hs.496545	acyl-CoA binding domain containing 6 /// LHX4 antisense RNA 1	chr1q25.3	2.20655	0.286851
1552306_at	ALG10	BC033730	Hs.102971	ALG10, alpha-1,2-glucosyltransferase	chr12p11.1	2.20622	0.286851
1560391_at	PIGL	AL832404		phosphatidylinositol glycan anchor biosynthesis class L	chr17p11.2	2.20604	0.286851
223405_at	NPL	AI042017	Hs.496969	N-acetylneuraminate pyruvate lyase (dihydrodipicolinate synthase)	chr1q25	2.20428	0.286851
203970_s_at	PEX3	NM_003630	Hs.7277	peroxisomal biogenesis factor 3	chr6q24.2	2.20397	0.286851
218390_s_at	FAM204A	NM_022063	Hs.372309	family with sequence similarity 204, member A	chr10q26.11	2.20355	0.286851
231726_at	PCDHB14	NM_018934	Hs.658497	protocadherin beta 14	chr5q31	2.203	1.95141
212205_at	H2AFV	AA534860	Hs.488189	H2A histone family, member V	chr7p13	2.20243	0.286851
211595_s_at	MRPS11	AB049944	Hs.111286	mitochondrial ribosomal protein S11	chr15q25	2.20209	0.286851
228053_s_at	TOMM5	BF965064	Hs.130774	translocase of outer mitochondrial membrane 5 homolog (yeast)	chr9p13.2	2.20204	0.286851
238520_at	TRERF1	BF724270	Hs.485392	transcriptional regulating factor 1	chr6p21.1-p12.1	2.20144	0.286851
1553185_at	RASEF	NM_152573	Hs.129136	RAS and EF-hand domain containing	chr9q21.32	2.20042	0.286851
202184_s_at	NUP133	NM_018230	Hs.12457	nucleoporin 133kDa	chr1q42.13	2.20011	0.286851
224736_at	CCAR1	BE617899	Hs.49853	cell division cycle and apoptosis regulator 1	chr10q21.3	2.19921	0.286851
204183_s_at	ADRBK2	AI478542	Hs.657494	adrenergic, beta, receptor kinase 2	chr22q12.1	2.19882	0.286851
230558_at		AW449871	Hs.733822			2.19879	0.286851
219650_at	ERCC6L	NM_017669	Hs.47558	excision repair cross-complementation group 6-like	chrXq13.1	2.19849	0.627042
238826_x_at	WDR12	AI052102		WD repeat domain 12	chr2q33.2	2.19808	0.286851
1554447_at	JPX	BC029480	Hs.648316	JPX transcript, XIST activator (non-protein coding)	chrXq13.2	2.19789	0.286851
222673_x_at	FAM122B	AI582192	Hs.404706	family with sequence similarity 122B	chrXq26.3	2.19767	0.286851
216952_s_at	LMNB2	M94363	Hs.538286	lamin B2	chr19p13.3	2.19721	0.627042
214222_at	DNAH7	AB023161	Hs.97403	dynein, axonemal, heavy chain 7	chr2q32.3	2.19671	0.627042
219915_s_at	SLC16A10	NM_018593	Hs.591327	solute carrier family 16 (aromatic amino acid transporter), member 10	chr6q21-q22	2.19633	0.286851
222958_s_at	DEPDC1	AK000490	Hs.445098	DEP domain containing 1	chr1p31.2	2.19537	0.286851
225334_at	BORCS7	AI147621	Hs.34492	BLOC-1 related complex subunit 7	chr10q24.32	2.19532	0.286851
218351_at	COMMD8	NM_017845	Hs.23956	COMM domain containing 8	chr4p12	2.19505	0.286851
228011_at	FAM92A1	BF338870	Hs.125038	family with sequence similarity 92, member A1	chr8q22.1	2.19488	0.994233
203046_s_at	TIMELESS	NM_003920	Hs.118631	timeless circadian clock	chr12q13.3	2.19418	0.286851
242264_at	VSIG10	AI973099		V-set and immunoglobulin domain containing 10	chr12q24.23	2.19397	0.286851
242843_at	LOC105371453	AA622130		uncharacterized LOC105371453		2.19373	0.286851
236380_at	RPP14	AW026295		ribonuclease P/MRP 14kDa subunit	chr3p14.3	2.1936	0.286851
201847_at	LIPA	NM_000235	Hs.643030	lipase A, lysosomal acid, cholesterol esterase	chr10q23.2-q23.3	2.193	0.286851
239233_at	CCDC88A	AA744613	Hs.292925	coiled-coil domain containing 88A	chr2p16.1	2.1927	0.286851
201198_s_at	PSMD1	AI860431	Hs.3887	proteasome 26S subunit, non-ATPase 1	chr2q37.1	2.19246	0.286851
221575_at	SCLY	BC000586	Hs.471785 /// Hs.731909	selenocysteine lyase	chr2q37.3	2.19234	0.286851
201151_s_at	MBNL1	BF512200	Hs.201858	muscleblind like splicing regulator 1	chr3q25	2.19184	0.286851
225734_at	FBXO22	AW294765	Hs.591115	F-box protein 22	chr15q24.2	2.1918	0.286851
235208_at	CCDC112	AW157712	Hs.436121	coiled-coil domain containing 112	chr5q22.3	2.19013	0.286851
217559_at	RPL10L	AI001784	Hs.308332	ribosomal protein L10-like	chr14q21.2	2.18985	0.286851
209892_at	FUT4	AF305083	Hs.390420	fucosyltransferase 4 (alpha (1,3) fucosyltransferase, myeloid-specific)	chr11q21	2.18893	0.286851
225716_at	BRI3BP	AI357639		BRI3 binding protein	chr12q24.31	2.1877	0.286851
213449_at	POP1	D31765	Hs.252828	POP1 homolog, ribonuclease P/MRP subunit	chr8q22.1	2.18765	0.286851
228774_at	CEP78	AW268594	Hs.374421	centrosomal protein 78kDa	chr9q21.2	2.18737	0.286851
231909_x_at	ODF2L	AB033055		outer dense fiber of sperm tails 2-like	chr1p22.3	2.18682	0.286851
228242_at	N4BP2	BF055201	Hs.391463	NEDD4 binding protein 2	chr4p14	2.18662	0.286851
213848_at	DUSP7	AI655015	Hs.591664	dual specificity phosphatase 7	chr3p21	2.18557	0.286851
201634_s_at	CYB5B	NM_030579	Hs.461131	cytochrome b5 type B (outer mitochondrial membrane)	chr16q22.1	2.18475	0.286851
219338_s_at	LRRC49	NM_017691	Hs.12692	leucine rich repeat containing 49	chr15q23	2.1846	0.286851
229971_at	ADGRG5	BF057784	Hs.187884	adhesion G protein-coupled receptor G5	chr16q21	2.18437	0.286851
225551_at	CNST	AW291187	Hs.368353	consortin, connexin sorting protein	chr1q44	2.184	0.286851
206104_at	ISL1	NM_002202	Hs.505	ISL LIM homeobox 1	chr5q11.1	2.18391	0.627042
207109_at	POU2F3	NM_014352	Hs.227115	POU class 2 homeobox 3	chr11q23.3	2.18357	1.95141
227295_at	IKBIP	AW182575	Hs.252543	IKBKB interacting protein	chr12q23.1	2.1833	0.286851
228674_s_at	EML4	AA524507	Hs.713173	echinoderm microtubule associated protein like 4	chr2p21	2.18307	0.286851
216924_s_at	DRD2	S62137	Hs.73893	dopamine receptor D2	chr11q23	2.18297	0.994233
214449_s_at	RHOQ	NM_012249	Hs.709193	ras homolog family member Q	chr2p21	2.18282	0.627042
212687_at	LIMS1	AL110164	Hs.535619 /// Hs.597715	LIM and senescent cell antigen-like domains 1	chr2q12.3	2.18274	0.286851
205561_at	KCTD17	NM_024681	Hs.517597	potassium channel tetramerization domain containing 17	chr22q12.3	2.18265	0.994233
212806_at	PRUNE2	AL138349	Hs.262857	prune homolog 2 (Drosophila)	chr9q21.2	2.1824	0.994233
238821_at	CSTF2	AI826277	Hs.132370	cleavage stimulation factor, 3' pre-RNA, subunit 2	chrXq22.1	2.18238	0.286851
202633_at	TOPBP1	NM_007027	Hs.593379	topoisomerase (DNA) II binding protein 1	chr3q22.1	2.1818	0.286851
1560665_at	SCPEP1	AK092928	Hs.514950	serine carboxypeptidase 1	chr17q22	2.18131	3.06681
202470_s_at	CPSF6	NM_007007	Hs.369606	cleavage and polyadenylation specific factor 6	chr12q15	2.1809	0.286851
201366_at	ANXA7	NM_004034	Hs.631827	annexin A7	chr10q22.2	2.18089	0.286851
209172_s_at	CENPF	U30872	Hs.497741	centromere protein F	chr1q41	2.1806	0.286851
244024_at	ZNF182	T67481	Hs.189690	zinc finger protein 182	chrXp11.23	2.18032	0.627042
210808_s_at	NOX1	AF166327	Hs.592227	NADPH oxidase 1	chrXq22	2.18015	1.14878
209902_at	ATR	U49844	Hs.271791	ATR serine/threonine kinase	chr3q23	2.17997	0.286851
225321_s_at	PILRB /// STAG3L5P-PVRIG2P-PILRB	AV762653	Hs.632314	paired immunoglobin-like type 2 receptor beta /// STAG3L5P-PVRIG2P-PILRB readthrough	chr7q22.1	2.17984	0.286851
230556_at	IMMP1L	AA977197	Hs.502223	inner mitochondrial membrane peptidase subunit 1	chr11p13	2.17983	0.286851
212119_at	RHOQ	BF670447	Hs.709193	ras homolog family member Q	chr2p21	2.1794	0.286851
203386_at	TBC1D4	AI650848	Hs.210891	TBC1 domain family, member 4	chr13q22.2	2.17935	0.286851
232166_at	CEP126	AL045516	Hs.156352	centrosomal protein 126kDa	chr11q22.1	2.17759	0.286851
204666_s_at	SIKE1	NM_025073	Hs.709277	suppressor of IKBKE 1	chr1p13.2	2.17632	0.627042
1558292_s_at	PIGW	BF037819	Hs.378885	phosphatidylinositol glycan anchor biosynthesis class W	chr17q12	2.17613	0.286851
59705_at	SCLY	AA911739	Hs.731909	selenocysteine lyase	chr2q37.3	2.17603	0.627042
235882_at	VPS53	BF115777	Hs.461819	vacuolar protein sorting 53 homolog (S. cerevisiae)	chr17p13.3	2.17585	0.286851
205224_at	SURF2	NM_017503	Hs.159448	surfeit 2	chr9q34.2	2.17582	0.286851
217707_x_at	SMARCA2	AI535683	Hs.298990	SWI/SNF related, matrix associated, actin dependent regulator of chromatin, subfamily a, member 2	chr9p22.3	2.17573	0.286851
203789_s_at	SEMA3C	NM_006379	Hs.269109	sema domain, immunoglobulin domain (Ig), short basic domain, secreted, (semaphorin) 3C	chr7q21-q31	2.17482	0.286851
1555824_a_at	PACS2	AK098354	Hs.525626	phosphofurin acidic cluster sorting protein 2	chr14q32.33	2.17287	0.627042
224730_at	DCAF7	AW575465	Hs.410596	DDB1 and CUL4 associated factor 7	chr17q23.3	2.17225	0.286851
221229_s_at	TRMT61B	NM_017910	Hs.468026	tRNA methyltransferase 61B	chr2p23.2	2.17186	0.286851
226641_at	ANKRD44	AU157224	Hs.432706	ankyrin repeat domain 44	chr2q33.1	2.17153	1.14878
234733_s_at	FANCM	AK001672	Hs.509229	Fanconi anemia complementation group M	chr14q21.2	2.17136	0.286851
201606_s_at	PWP1	BE796924	Hs.506652	PWP1 homolog, endonuclein	chr12q23.3	2.17102	0.286851
219459_at	POLR3B	NM_018082	Hs.62696	polymerase (RNA) III (DNA directed) polypeptide B	chr12q23.3	2.17013	0.286851
222794_x_at	MTPAP	AK022188	Hs.173946	mitochondrial poly(A) polymerase	chr10p11.23	2.17001	0.286851
201822_at	TIMM17A	NM_006335	Hs.20716	translocase of inner mitochondrial membrane 17 homolog A (yeast)	chr1q32.1	2.16969	0.286851
227474_at	PAX8-AS1	AY007128	Hs.656660	PAX8 antisense RNA 1	chr2q13	2.16917	0.994233
235967_at	LOC105375620	AV761120	Hs.292860	basic salivary proline-rich protein 2-like		2.16899	0.994233
236551_at	ZNF311	BF508689	Hs.148218	zinc finger protein 311	chr6p22.1	2.16883	0.286851
203747_at	AQP3	NM_004925	Hs.234642	aquaporin 3 (Gill blood group)	chr9p13	2.16865	1.14878
209507_at	RPA3	BC005264	Hs.487540	replication protein A3	chr7p22	2.16865	0.286851
236626_at	ALG1	AA651954	Hs.592086	ALG1, chitobiosyldiphosphodolichol beta-mannosyltransferase	chr16p13.3	2.16831	0.627042
205187_at	SMAD5	AF010601	Hs.167700	SMAD family member 5	chr5q31	2.16818	0.286851
202154_x_at	TUBB3	NM_006086	Hs.511743	tubulin, beta 3 class III	chr16q24.3	2.16537	1.95141
209054_s_at	WHSC1	AF083389	Hs.113876	Wolf-Hirschhorn syndrome candidate 1	chr4p16.3	2.16534	0.286851
212805_at	PRUNE2	AB002365	Hs.262857	prune homolog 2 (Drosophila)	chr9q21.2	2.16495	0.994233
221027_s_at	PLA2G12A	NM_030821	Hs.389452	phospholipase A2, group XIIA	chr4q25	2.16345	0.286851
218003_s_at	FKBP3	NM_002013	Hs.509226	FK506 binding protein 3	chr14q21.2	2.1633	0.286851
222803_at	PRTFDC1	AI871620	Hs.405619	phosphoribosyl transferase domain containing 1	chr10p12.1	2.16299	0.286851
200767_s_at	FAM120A	NM_014612	Hs.372003	family with sequence similarity 120A	chr9q22.31	2.16293	0.286851
202580_x_at	FOXM1	NM_021953	Hs.239	forkhead box M1	chr12p13	2.1629	0.286851
239332_at	LOC105371809	AW079559	Hs.599877	uncharacterized LOC105371809		2.16227	0.286851
208895_s_at	DDX18	BG530850	Hs.744922	DEAD (Asp-Glu-Ala-Asp) box polypeptide 18	chr2q14.1	2.16081	0.286851
201321_s_at	SMARCC2	NM_003075	Hs.236030	SWI/SNF related, matrix associated, actin dependent regulator of chromatin, subfamily c, member 2	chr12q13.2	2.15954	0.286851
220011_at	AUNIP	NM_024037	Hs.725400	aurora kinase A and ninein interacting protein	chr1p36.11	2.15925	0.286851
238075_at	CHEK1	AA224205	Hs.24529	checkpoint kinase 1	chr11q24.2	2.15925	0.286851
225543_at	GTF3C4	BF434224	Hs.22302	general transcription factor IIIC subunit 4	chr9q34.13	2.15863	0.286851
225438_at	NUDCD1	BF445343	Hs.380291	NudC domain containing 1	chr8q23	2.15829	0.286851
225099_at	FBXO45	AA126446	Hs.169815	F-box protein 45	chr3q29	2.15807	0.286851
223642_at	ZIC2	AF193855	Hs.653700	Zic family member 2	chr13q32	2.15787	0.286851
222317_at	PDE3B	AA888858	Hs.445711	phosphodiesterase 3B, cGMP-inhibited	chr11p15.1	2.1576	0.286851
225962_at	ZNRF1	AI199541	Hs.427284	zinc and ring finger 1, E3 ubiquitin protein ligase	chr16q23.1	2.15757	1.14878
203177_x_at	TFAM	NM_003201	Hs.594250	transcription factor A, mitochondrial	chr10q21	2.15678	0.286851
229083_at	HNRNPA0	AI672356		heterogeneous nuclear ribonucleoprotein A0	chr5q31	2.15673	0.286851
241416_at		BE672607				2.1567	0.286851
233059_at	KCNJ3	AK026384	Hs.591606	potassium channel, inwardly rectifying subfamily J, member 3	chr2q24.1	2.15653	0.627042
1556172_at	LOC105374809	AL832916	Hs.132305	uncharacterized LOC105374809		2.15643	0.994233
216318_at		S55735				2.15639	0.286851
208673_s_at	SRSF3	AF107405	Hs.405144	serine/arginine-rich splicing factor 3	chr6p21	2.15613	0.286851
204493_at	BID	NM_001196	Hs.591054	BH3 interacting domain death agonist	chr22q11.1	2.15588	0.286851
234405_s_at	PHAX	AK024065	Hs.744042	phosphorylated adaptor for RNA export	chr5q23.2	2.15569	0.286851
235215_at	ERCC4	AI694544	Hs.567265	excision repair cross-complementation group 4	chr16p13.12	2.15504	0.286851
218128_at	NFYB	AU151875	Hs.84928	nuclear transcription factor Y subunit beta	chr12q23.3	2.155	0.286851
240161_s_at	CDC20B	AI470220	Hs.669184	cell division cycle 20B	chr5q11.2	2.15485	0.994233
209648_x_at	SOCS5	AL136896	Hs.468426	suppressor of cytokine signaling 5	chr2p21	2.15452	0.286851
238007_at	ZNF271P	AA464946	Hs.314246	zinc finger protein 271, pseudogene	chr18q12	2.15451	0.286851
232684_at	ZNF503-AS1	AK023445	Hs.662111	ZNF503 antisense RNA 1	chr10q22.2	2.15425	0.994233
228611_s_at		BF197274	Hs.477134			2.15362	0.286851
209281_s_at	ATP2B1	M95541	Hs.506276	ATPase, Ca++ transporting, plasma membrane 1	chr12q21.3	2.15306	0.286851
229287_at	PCNX	BE326214	Hs.446559	pecanex homolog (Drosophila)	chr14q24.2	2.15251	0.286851
212468_at	SPAG9	AK023512	Hs.463439	sperm associated antigen 9	chr17q21.33	2.15245	0.286851
1558856_at	DMRTA2	BQ434940	Hs.334481	DMRT-like family A2	chr1p32.3	2.15234	0.286851
219235_s_at	PHACTR4	NM_023923	Hs.225641	phosphatase and actin regulator 4	chr1p35.3	2.1522	0.286851
218174_s_at	TMEM254	NM_025125	Hs.169982	transmembrane protein 254	chr10q22.3	2.15126	0.994233
236893_at	HOXB-AS3	BF590528	Hs.660088	HOXB cluster antisense RNA 3	chr17q21.32	2.15075	2.42708
226269_at	GDAP1	BF002104	Hs.168950	ganglioside induced differentiation associated protein 1	chr8q21.11	2.15001	0.286851
223320_s_at	ABCB10	AF277184	Hs.17614	ATP binding cassette subfamily B member 10	chr1q42.13	2.14958	0.286851
222104_x_at	GTF2H3	AI569458	Hs.355348	general transcription factor IIH subunit 3	chr12q24.31	2.14933	0.286851
204835_at	POLA1	NM_016937	Hs.567319	polymerase (DNA directed), alpha 1, catalytic subunit	chrXp22.1-p21.3	2.14874	0.286851
235303_at	TRMT10B	AV728846	Hs.655614	tRNA methyltransferase 10B	chr9p13.2	2.14813	0.627042
218170_at	ISOC1	NM_016048	Hs.483296	isochorismatase domain containing 1	chr5q22.1-q33.3	2.14786	0.286851
218150_at	ARL5A	NM_012097	Hs.470233	ADP-ribosylation factor like GTPase 5A	chr2q23.3	2.14762	0.286851
212583_at	AQR	AB011132	Hs.510958	aquarius intron-binding spliceosomal factor	chr15q14	2.14743	0.286851
204500_s_at	AGTPBP1	NM_015239	Hs.719980	ATP/GTP binding protein 1	chr9q21.33	2.14724	0.286851
203487_s_at	ARMC8	NM_015396	Hs.744868	armadillo repeat containing 8	chr3q22.3	2.14706	0.286851
219169_s_at	TFB1M	NM_016020	Hs.279908	transcription factor B1, mitochondrial	chr6q25.1-q25.3	2.14691	0.286851
205449_at	SAC3D1	NM_013299	Hs.23642	SAC3 domain containing 1	chr11q13.1	2.14655	0.286851
200835_s_at	MAP4	AI553791	Hs.517949	microtubule associated protein 4	chr3p21	2.1463	0.286851
218252_at	CKAP2	NM_018204	Hs.444028	cytoskeleton associated protein 2	chr13q14	2.14628	0.627042
220342_x_at	EDEM3	NM_017992	Hs.523811	ER degradation enhancer, mannosidase alpha-like 3	chr1q25	2.14583	0.286851
201712_s_at	RANBP2	NM_006267	Hs.199561	RAN binding protein 2	chr2q12.3	2.14569	0.286851
202359_s_at	SNX19	NM_014758	Hs.444024	sorting nexin 19	chr11q25	2.14569	0.286851
37586_at	ZNF142	D87073	Hs.657969	zinc finger protein 142	chr2q35	2.14498	0.286851
212547_at	BRD3	N34842	Hs.522472	bromodomain containing 3	chr9q34	2.14489	0.286851
230465_at	HS2ST1	AI806674	Hs.743280	heparan sulfate 2-O-sulfotransferase 1	chr1p22.3	2.14468	0.286851
225732_at	KLHL42	AU146850	Hs.505104	kelch-like family member 42	chr12p11.22	2.1446	0.627042
215118_s_at	IGH	AW519168	Hs.699841	immunoglobulin heavy locus	chr14q32.33	2.14392	3.06681
201477_s_at	RRM1	NM_001033	Hs.445705	ribonucleotide reductase M1	chr11p15.5	2.14391	0.627042
226501_at	XPNPEP3	BE966628	Hs.529163	X-prolyl aminopeptidase 3, mitochondrial	chr22q13.2	2.14329	0.286851
229366_at		BG149765				2.14292	0.286851
205896_at	SLC22A4	NM_003059	Hs.310591	solute carrier family 22 (organic cation/zwitterion transporter), member 4	chr5q31.1	2.14274	1.14878
238191_at	SDHC	AW771908		succinate dehydrogenase complex, subunit C, integral membrane protein, 15kDa	chr1q23.3	2.14194	0.286851
201019_s_at	EIF1AX	NM_001412	Hs.522590	eukaryotic translation initiation factor 1A, X-linked	chrXp22.12	2.14189	0.286851
204299_at	SRSF10	NM_021993	Hs.3530	serine/arginine-rich splicing factor 10	chr1p36.11	2.14182	0.286851
220999_s_at	CYFIP2	NM_030778	Hs.519702	cytoplasmic FMR1 interacting protein 2	chr5q33.3	2.14095	0.286851
219587_at	TTC12	NM_017868	Hs.288772	tetratricopeptide repeat domain 12	chr11q23.2	2.14075	0.286851
205023_at	RAD51	D14134	Hs.631709	RAD51 recombinase	chr15q15.1	2.14061	1.14878
238321_at	CD37	BG387172		CD37 molecule	chr19q13.3	2.14045	2.78763
224819_at	TCEAL8	AI743979	Hs.389734	transcription elongation factor A (SII)-like 8	chrXq22.1	2.14004	1.95141
214718_at	GATAD1	AK026142	Hs.21145	GATA zinc finger domain containing 1	chr7q21-q22	2.13975	0.286851
1558279_a_at	KDSR	BF666293	Hs.74050	3-ketodihydrosphingosine reductase	chr18q21.3	2.13951	0.286851
1569139_s_at	FAM53A	BC042071	Hs.143314	family with sequence similarity 53, member A	chr4p16.3	2.13925	0.286851
206613_s_at	TAF1A	NM_005681	Hs.153088	TATA box binding protein (TBP)-associated factor, RNA polymerase I, A, 48kDa	chr1q42	2.13923	0.286851
239346_at	GTF2H3	AI097560	Hs.355348	general transcription factor IIH subunit 3	chr12q24.31	2.13883	0.286851
222808_at	ALG13	BC005336	Hs.443061	ALG13, UDP-N-acetylglucosaminyltransferase subunit	chrXq23	2.13868	0.286851
230009_at	FAM118B	AI936072	Hs.276315	family with sequence similarity 118, member B	chr11q24.2	2.13779	0.286851
228040_at	GLIDR	AW294192	Hs.380240	glioblastoma down-regulated RNA	chr9p12	2.13746	0.286851
208828_at	POLE3	BC004170	Hs.108112	polymerase (DNA directed), epsilon 3, accessory subunit	chr9q33	2.13718	0.286851
1562926_at		BC033846	Hs.382017			2.13712	1.95141
222764_at	ASRGL1	AI928342	Hs.535326	asparaginase like 1	chr11q12.3	2.13692	0.627042
229677_at	SLC39A3	AA535975	Hs.515046	solute carrier family 39 (zinc transporter), member 3	chr19p13.3	2.1366	1.14878
235505_s_at	LRPAP1	AA724665	Hs.40966	LDL receptor related protein associated protein 1	chr4p16.3	2.13558	0.286851
225460_at	SEC22C	BG432489	Hs.445892	SEC22 homolog C, vesicle trafficking protein	chr3p22.1	2.13525	0.286851
243367_at		AI018561	Hs.634072			2.13523	0.286851
1557098_s_at	HAR1A	AW593432	Hs.549606	highly accelerated region 1A (non-protein coding)	chr20q13.33	2.13522	1.95141
204944_at	PTPRG	NM_002841	Hs.595541	protein tyrosine phosphatase, receptor type, G	chr3p21-p14	2.13519	0.286851
208424_s_at	CIAPIN1	NM_020313	Hs.4900	cytokine induced apoptosis inhibitor 1	chr16q21	2.1342	0.286851
207069_s_at	SMAD6	NM_005585	Hs.153863	SMAD family member 6	chr15q22.31	2.13398	0.286851
227186_s_at	MRPL41	AI090841	Hs.44017	mitochondrial ribosomal protein L41	chr9q34.3	2.13389	0.286851
227748_at	RBMXL1	AI971694	Hs.481898	RNA binding motif protein, X-linked-like 1	chr1p22.2	2.13301	0.286851
217205_at		Y08772				2.13298	0.286851
239363_at	INIP	BE328720		INTS3 and NABP interacting protein	chr9q32	2.13253	0.286851
225970_at	DDHD1	AA029818	Hs.125525	DDHD domain containing 1	chr14q21	2.13247	0.286851
225300_at	KNSTRN	BF792864	Hs.525796	kinetochore-localized astrin/SPAG5 binding protein	chr15q15.1	2.132	0.286851
1558508_a_at	C1orf53	BI832220	Hs.61329	chromosome 1 open reading frame 53	chr1q31.3	2.13192	0.286851
238097_at	GAS6-AS1	AA971263	Hs.369201	GAS6 antisense RNA 1	chr13q34	2.13188	2.42708
1554894_a_at	PCBD2	AF499009	Hs.710014	pterin-4 alpha-carbinolamine dehydratase/dimerization cofactor of hepatocyte nuclear factor 1 alpha (TCF1) 2	chr5q31.1	2.13147	0.286851
218503_at	FOCAD	NM_017794	Hs.136247	focadhesin	chr9p21	2.1312	0.286851
213410_at	EDRF1	AL050102	Hs.468688	erythroid differentiation regulatory factor 1	chr10q26.13	2.13085	0.286851
201323_at	EBNA1BP2	NM_006824	Hs.346868	EBNA1 binding protein 2	chr1p35-p33	2.13071	0.286851
218242_s_at	KMT5B	NM_017635	Hs.632120	lysine (K)-specific methyltransferase 5B	chr11q13.2	2.13062	0.286851
213715_s_at	KANK3	AF070591	Hs.745036	KN motif and ankyrin repeat domains 3	chr19p13.2	2.1306	0.627042
214028_x_at	TDRD3	AU156998	Hs.525061	tudor domain containing 3	chr13q21.2	2.1305	0.286851
224156_x_at	IL17RB	AF208111	Hs.654970	interleukin 17 receptor B	chr3p21.1	2.12946	0.286851
244704_at	NFYB	AW083948	Hs.84928	nuclear transcription factor Y subunit beta	chr12q23.3	2.12942	0.286851
220943_s_at	NDUFAF7	NM_018607	Hs.433466	NADH dehydrogenase (ubiquinone) complex I, assembly factor 7	chr2p22.2	2.12932	0.627042
229132_at	MINA	AI346432	Hs.570562	MYC induced nuclear antigen	chr3q11.2	2.12905	0.286851
228461_at	SH3RF3	AL566989	Hs.535157	SH3 domain containing ring finger 3	chr2q13	2.12855	0.994233
201990_s_at	CREBL2	NM_001310	Hs.591156	cAMP responsive element binding protein-like 2	chr12p13	2.12787	0.286851
209926_at	BORCS8	BC004449	Hs.153629	BLOC-1 related complex subunit 8	chr19p13.11	2.12783	0.286851
202042_at	HARS	NM_002109	Hs.528050	histidyl-tRNA synthetase	chr5q31.3	2.12733	0.286851
235014_at	ILF3-AS1	BF345728	Hs.631616	ILF3 antisense RNA 1 (head to head)	chr19p13.2	2.12643	0.286851
225432_s_at	CSRP2BP	AF252257	Hs.728790	CSRP2 binding protein	chr20p11.23	2.12572	0.286851
218985_at	SLC2A8	NM_014580	Hs.179522	solute carrier family 2 (facilitated glucose transporter), member 8	chr9q33.3	2.12555	0.627042
230053_at		N36762	Hs.44811			2.12523	0.627042
214868_at	PIWIL1	AW189518	Hs.405659	piwi-like RNA-mediated gene silencing 1	chr12q24.33	2.12509	1.14878
203653_s_at	COIL	BG391060	Hs.532795	coilin	chr17q22	2.125	0.286851
211962_s_at	ZFP36L1	BG250310	Hs.85155	ZFP36 ring finger protein-like 1	chr14q22-q24	2.12461	0.286851
220865_s_at	PDSS1	NM_014317	Hs.558468	prenyl (decaprenyl) diphosphate synthase, subunit 1	chr10p12.1	2.12422	0.286851
202156_s_at	CELF2	N36839	Hs.309288	CUGBP, Elav-like family member 2	chr10p13	2.12382	0.286851
238005_s_at	SIN3A	AI760013	Hs.513039	SIN3 transcription regulator family member A	chr15q24.2	2.12357	0.286851
228506_at	NSMCE4A	AA009947		NSE4 homolog A, SMC5-SMC6 complex component	chr10q26.13	2.12348	0.286851
221744_at	DCAF7	AK026008	Hs.410596	DDB1 and CUL4 associated factor 7	chr17q23.3	2.1232	0.286851
212700_x_at	PLEKHM1 /// PLEKHM1P	AJ002220	Hs.514242 /// Hs.646585	pleckstrin homology domain containing, family M (with RUN domain) member 1 /// pleckstrin homology domain containing, family M (with RUN domain) member 1 pseudogene	chr17q21.31 /// chr17q24.1	2.12141	0.286851
224875_at	C5orf24	BG492488	Hs.708536	chromosome 5 open reading frame 24	chr5q31.1	2.12134	0.286851
225215_s_at	MTRF1L	BF665339	Hs.225836	mitochondrial translational release factor 1-like	chr6q25-q26	2.12093	0.286851
226806_s_at	NFIA	AW022607	Hs.744898	nuclear factor I/A	chr1p31.3-p31.2	2.12067	0.286851
225036_at	TOMM5	BF969806	Hs.130774	translocase of outer mitochondrial membrane 5 homolog (yeast)	chr9p13.2	2.11983	0.286851
230479_at	EIF3F	AI872374		eukaryotic translation initiation factor 3, subunit F	chr11p15.4	2.11909	0.286851
218357_s_at	TIMM8B	NM_012459	Hs.279915	translocase of inner mitochondrial membrane 8 homolog B (yeast)	chr11q23.1-q23.2	2.11902	0.286851
230490_x_at	RSU1	AI866717	Hs.524161	Ras suppressor protein 1	chr10p13	2.11873	0.286851
218897_at	TMEM177	NM_030577	Hs.439991	transmembrane protein 177	chr2q14.2	2.11866	0.286851
243996_at	NPR2	BE670974		natriuretic peptide receptor 2	chr9p21-p12	2.11861	0.627042
203023_at	NOP16	NM_016391	Hs.696283	NOP16 nucleolar protein	chr5q35.2	2.1177	0.286851
225695_at	SLC35F6	BG497776	Hs.516034	solute carrier family 35, member F6	chr2p23.3	2.11758	0.286851
218983_at	C1RL	NM_016546	Hs.631730	complement component 1, r subcomponent-like	chr12p13.31	2.11736	0.994233
203803_at	PCYOX1	N45309	Hs.567502	prenylcysteine oxidase 1	chr2p13.3	2.11724	0.286851
1555758_a_at	CDKN3	AF213040	Hs.84113	cyclin-dependent kinase inhibitor 3	chr14q22	2.11612	0.286851
238778_at	MPP7	AI244661	Hs.499159	membrane protein, palmitoylated 7	chr10p12.1	2.1159	1.95141
213698_at	ZMYM6NB	AI805560	Hs.533986	ZMYM6 neighbor	chr1p34.3	2.11545	0.286851
208970_s_at	UROD	M14016	Hs.78601	uroporphyrinogen decarboxylase	chr1p34	2.11513	0.286851
227944_at	PTPN3	BF437260	Hs.436429	protein tyrosine phosphatase, non-receptor type 3	chr9q31	2.1148	0.286851
202094_at	BIRC5	AA648913	Hs.744872	baculoviral IAP repeat containing 5	chr17q25	2.11419	0.286851
202911_at	MSH6	NM_000179	Hs.445052	mutS homolog 6	chr2p16	2.11347	0.286851
204686_at	IRS1	NM_005544	Hs.471508	insulin receptor substrate 1	chr2q36	2.11314	0.286851
231319_x_at	KIF9	AI657069	Hs.373947	kinesin family member 9	chr3p21.31	2.11308	0.286851
1557985_s_at	CEP78	AA248753	Hs.374421	centrosomal protein 78kDa	chr9q21.2	2.11294	0.286851
230120_s_at	GCC2-AS1 /// LOC105373540 /// PLGLB1 /// PLGLB2	AI088455	Hs.652169 /// Hs.658559	GCC2 antisense RNA 1 /// uncharacterized LOC105373540 /// plasminogen-like B1 /// plasminogen-like B2	chr2p11.2 /// chr2q12.3	2.11257	0.286851
236546_at	POLA2	AU152069	Hs.201897	polymerase (DNA directed), alpha 2, accessory subunit	chr11q13.1	2.11246	0.286851
230165_at	SGOL2	N31731	Hs.655182	shugoshin-like 2 (S. pombe)	chr2q33.1	2.11167	0.994233
232125_at	ZBTB20	AU147419	Hs.655108	zinc finger and BTB domain containing 20	chr3q13.2	2.11166	1.14878
227523_s_at	PHF20L1	AA192936	Hs.304362	PHD finger protein 20-like 1	chr8q24.22	2.11106	0.286851
1560475_at	LOC100129455	AK092134	Hs.636572	uncharacterized LOC100129455	chr2q31.1	2.11077	1.95141
244407_at	CYP39A1	AI796334	Hs.733291	cytochrome P450, family 39, subfamily A, polypeptide 1	chr6p21.1-p11.2	2.11057	0.286851
224961_at	SCYL2	AB037781	Hs.506481	SCY1-like, kinase-like 2	chr12q23.1	2.10987	0.286851
202462_s_at	DDX46	NM_014829	Hs.406549	DEAD (Asp-Glu-Ala-Asp) box polypeptide 46	chr5q31.1	2.10868	0.286851
224469_s_at	INF2	BC006173	Hs.24956	inverted formin, FH2 and WH2 domain containing	chr14q32.33	2.10779	0.994233
1559360_at		AL833045	Hs.665919			2.10775	1.95141
219565_at	CYP20A1	NM_020674	Hs.446065	cytochrome P450, family 20, subfamily A, polypeptide 1	chr2q33.2	2.10751	0.286851
203740_at	MPHOSPH6	NM_005792	Hs.344400	M-phase phosphoprotein 6	chr16q23.3	2.10549	0.286851
228960_at	ICE2	AW105285	Hs.200943	interactor of little elongation complex ELL subunit 2	chr15q22.2	2.10506	0.627042
212083_at	TEX261	BG170659	Hs.516087	testis expressed 261	chr2p13.3	2.10479	0.286851
215765_at	LRRC41	AK024051	Hs.144941	leucine rich repeat containing 41	chr1p34.1	2.10465	2.42708
228559_at	CENPN	BF111626	Hs.726537	centromere protein N	chr16q23.2	2.10387	0.286851
212824_at	FUBP3	U69127	Hs.98751	far upstream element (FUSE) binding protein 3	chr9q34.11	2.10379	0.286851
224639_at	SPPL3	AI928466	Hs.507087	signal peptide peptidase like 3	chr12q24.31	2.10362	0.286851
236834_at	SCFD2	AI025103	Hs.302287	sec1 family domain containing 2	chr4q12	2.10356	0.286851
236674_at	LOC388780	AW006359		uncharacterized LOC388780	chr20p13	2.10344	0.286851
225916_at	ZNF131	AA789302	Hs.535804	zinc finger protein 131	chr5p12	2.10338	0.286851
212040_at	TGOLN2	BG249599	Hs.593382	trans-golgi network protein 2	chr2p11.2	2.10302	0.286851
224758_at	C7orf73	BG393032	Hs.200022	chromosome 7 open reading frame 73	chr7q33	2.10292	0.286851
218468_s_at	GREM1	AF154054	Hs.40098	gremlin 1, DAN family BMP antagonist	chr15q13.3	2.10286	2.42708
243305_at		AA903710	Hs.603982			2.10284	0.286851
203432_at	TMPO	AW272611	Hs.11355	thymopoietin	chr12q22	2.10256	0.286851
204221_x_at	GLIPR1	U16307	Hs.205558	GLI pathogenesis-related 1	chr12q21.2	2.10253	0.286851
218674_at	TRAPPC13	NM_024941	Hs.591760	trafficking protein particle complex 13	chr5q12.3	2.10249	0.286851
219247_s_at	ZDHHC14	NM_024630	Hs.745003	zinc finger, DHHC-type containing 14	chr6q25.3	2.10204	0.286851
241901_at	LOC101929988	AA770235		uncharacterized LOC101929988		2.10078	0.286851
224036_s_at	LMBR1	AF063592	Hs.209989	limb development membrane protein 1	chr7q36	2.09979	0.286851
226845_s_at	MYEOV2	AL036350	Hs.293884	myeloma overexpressed 2	chr2q37.3	2.09975	0.286851
209246_at	ABCF2	AF261091	Hs.654958	ATP binding cassette subfamily F member 2	chr7q36	2.09924	0.286851
229613_at	NKD1	BF724178		naked cuticle homolog 1 (Drosophila)	chr16q12.1	2.09868	0.994233
201503_at	G3BP1	BG500067	Hs.587054	GTPase activating protein (SH3 domain) binding protein 1	chr5q33.1	2.09831	0.286851
202491_s_at	IKBKAP	NM_003640	Hs.494738	inhibitor of kappa light polypeptide gene enhancer in B-cells, kinase complex-associated protein	chr9q31	2.09822	0.286851
234944_s_at	MTFR2	AL138828	Hs.121536	mitochondrial fission regulator 2	chr6q23.3	2.09743	0.627042
226696_at	RBBP9	AI761595	Hs.69330	retinoblastoma binding protein 9	chr20p11.2	2.09728	0.286851
213225_at	PPM1B	AJ271832	Hs.416769	protein phosphatase, Mg2+/Mn2+ dependent, 1B	chr2p21	2.09704	0.627042
213188_s_at	MINA	AI823896	Hs.570562	MYC induced nuclear antigen	chr3q11.2	2.09677	0.286851
219576_at	MAP7D3	NM_024765	Hs.446275	MAP7 domain containing 3	chrXq26.3	2.09658	0.286851
228408_s_at	SDAD1	AI738666	Hs.632604	SDA1 domain containing 1	chr4q21.1	2.09642	0.286851
205709_s_at	CDS1	NM_001263	Hs.654899	CDP-diacylglycerol synthase 1	chr4q21.23	2.09639	0.286851
227830_at	GABRB3	AI478781	Hs.302352	gamma-aminobutyric acid (GABA) A receptor, beta 3	chr15q12	2.09573	0.286851
243492_at	THEM4	AW972653	Hs.164070	thioesterase superfamily member 4	chr1q21	2.09537	0.286851
209513_s_at	HSDL2	BC004331	Hs.59486	hydroxysteroid dehydrogenase like 2	chr9q32	2.09463	0.286851
239911_at	ONECUT2	H49805	Hs.194725	one cut homeobox 2	chr18q21.31	2.09388	1.95141
204822_at	TTK	NM_003318	Hs.169840	TTK protein kinase	chr6q14.1	2.09308	0.286851
234295_at	DBR1	AK000116	Hs.477700	debranching RNA lariats 1	chr3q22.3	2.09291	0.286851
225730_s_at	THUMPD3	AI921788	Hs.443081	THUMP domain containing 3	chr3p25.3	2.09286	0.286851
209527_at	EXOSC2	BC000747	Hs.654643	exosome component 2	chr9q34	2.09283	0.286851
243219_x_at	MRPL50	R55836		mitochondrial ribosomal protein L50	chr9q31.1	2.09172	0.627042
242523_at		AW770320				2.09148	0.994233
218318_s_at	NLK	NM_016231	Hs.208759	nemo-like kinase	chr17q11.2	2.09126	0.286851
230174_at	LYPLAL1	AI953360	Hs.657617	lysophospholipase-like 1	chr1q41	2.09094	0.627042
232417_x_at	ZDHHC11	AU150300	Hs.732788	zinc finger, DHHC-type containing 11	chr5p15.33	2.09088	3.309
217878_s_at	CDC27	AI203880	Hs.463295	cell division cycle 27	chr17q21.32	2.09031	0.994233
219678_x_at	DCLRE1C	NM_022487	Hs.656065	DNA cross-link repair 1C	chr10p13	2.09031	0.286851
217299_s_at	NBN	AK001017	Hs.492208	nibrin	chr8q21	2.09009	0.286851
210216_x_at	RAD1	AF084513	Hs.38114	RAD1 checkpoint DNA exonuclease	chr5p13.2	2.08941	0.286851
212308_at	CLASP2	AL137636	Hs.108614	cytoplasmic linker associated protein 2	chr3p22.3	2.08939	0.286851
211693_at	IGH	AF343666	Hs.699841	immunoglobulin heavy locus	chr14q32.33	2.08919	0.286851
240214_at	RSPH4A /// RWDD1	BF059209		radial spoke head 4 homolog A (Chlamydomonas) /// RWD domain containing 1	chr6q13-q22.33 /// chr6q22.1	2.08919	0.627042
225426_at	PPP6C	AW195360	Hs.744091	protein phosphatase 6, catalytic subunit	chr9q33.3	2.08863	0.286851
227818_at	CEP85	AL133609	Hs.63795	centrosomal protein 85kDa	chr1p36.11	2.08843	0.286851
213149_at	DLAT	AW299740	Hs.335551	dihydrolipoamide S-acetyltransferase	chr11q23.1	2.08836	0.286851
222499_at	MRPS16	BE964789	Hs.180312	mitochondrial ribosomal protein S16	chr10q22.1	2.08835	0.286851
235474_at	NEU3	AI241810		sialidase 3 (membrane sialidase)	chr11q13.5	2.08751	0.286851
239143_x_at	RNF138	AW291944	Hs.302408	ring finger protein 138, E3 ubiquitin protein ligase	chr18q12.1	2.08706	0.286851
203711_s_at	HIBCH	NM_014362	Hs.656685	3-hydroxyisobutyryl-CoA hydrolase	chr2q32.2	2.08626	0.286851
238063_at	TMEM154	AA806283	Hs.518900	transmembrane protein 154	chr4q31.3	2.08582	0.286851
211042_x_at	MCAM	BC006329	Hs.599039	melanoma cell adhesion molecule	chr11q23.3	2.08573	0.286851
225161_at	GFM1	AI659020	Hs.518355	G elongation factor, mitochondrial 1	chr3q25	2.08481	0.286851
230380_at	THAP2	AW235671		THAP domain containing, apoptosis associated protein 2	chr12q21.1	2.08396	0.627042
203200_s_at	MTRR	NM_024010	Hs.481551	5-methyltetrahydrofolate-homocysteine methyltransferase reductase	chr5p15.31	2.08367	0.286851
224209_s_at	GDA	AF019638	Hs.494163	guanine deaminase	chr9q21.13	2.08357	1.14878
230020_at	LSM8 /// NAA38	AI536000	Hs.655046	LSM8 homolog, U6 small nuclear RNA associated /// N(alpha)-acetyltransferase 38, NatC auxiliary subunit	chr17p13.1 /// chr7q31.31	2.08311	0.994233
226790_at	MORN2	AW015683	Hs.729207	MORN repeat containing 2	chr2p22.1	2.08286	0.286851
224605_at	C4orf3	AV727336	Hs.173705	chromosome 4 open reading frame 3	chr4q26	2.08272	0.286851
231828_at	PSMD5-AS1	AL117474	Hs.594170	PSMD5 antisense RNA 1 (head to head)	chr9q33.2	2.08222	0.286851
229733_s_at		N54506	Hs.713089			2.08177	0.286851
238599_at	IRAK1BP1	AI168124	Hs.656212	interleukin 1 receptor associated kinase 1 binding protein 1	chr6q14-q15	2.08134	0.286851
220175_s_at	CBWD1 /// CBWD2 /// CBWD3 /// CBWD4P /// CBWD5 /// CBWD6 /// CBWD7	NM_020667	Hs.355950 /// Hs.531330 /// Hs.597638 /// Hs.635227 /// Hs.645337	COBW domain containing 1 /// COBW domain containing 2 /// COBW domain containing 3 /// COBW domain containing 4 pseudogene /// COBW domain containing 5 /// COBW domain containing 6 /// COBW domain containing 7	chr2q13 /// chr9p12 /// chr9p24.3 /// chr9q13 /// chr9q21.11	2.0811	0.286851
230179_at	LOC285812	N52572	Hs.593631	uncharacterized LOC285812	chr6p23	2.08013	0.286851
219433_at	BCOR	NM_017745	Hs.659681	BCL6 corepressor	chrXp11.4	2.0801	0.286851
201017_at	EIF1AX	BG149698	Hs.522590	eukaryotic translation initiation factor 1A, X-linked	chrXp22.12	2.08001	0.286851
219542_at	NEK11	NM_024800	Hs.657336	NIMA-related kinase 11	chr3q22.1	2.08001	0.286851
1556984_at		H73101	Hs.658738			2.07895	0.627042
228050_at	UTP15	AA046406	Hs.406703	UTP15, U3 small nucleolar ribonucleoprotein, homolog (S. cerevisiae)	chr5q13.2	2.07873	0.286851
212480_at	SPECC1L	AB002374	Hs.474384	sperm antigen with calponin homology and coiled-coil domains 1-like	chr22q11.23	2.07847	0.286851
226458_at		AL559202	Hs.7572			2.07835	0.286851
217713_x_at		AA126763				2.07792	0.286851
242208_at	ZNF37BP	AI634543	Hs.278064	zinc finger protein 37B, pseudogene	chr10q11.21	2.07735	0.994233
239714_at		AA780063				2.07715	0.627042
233481_at		AL117559	Hs.233120			2.07713	0.627042
40255_at	DDX28	AC004531	Hs.458313	DEAD (Asp-Glu-Ala-Asp) box polypeptide 28	chr16q22.1	2.07683	0.286851
229139_at	JPH1	AI202201	Hs.657367	junctophilin 1	chr8q21	2.07675	0.286851
218646_at	C4orf27	NM_017867	Hs.406756	chromosome 4 open reading frame 27	chr4q33	2.07651	0.286851
230535_s_at	ATP5E	BF109387		ATP synthase, H+ transporting, mitochondrial F1 complex, epsilon subunit	chr20q13.32	2.0763	0.994233
229138_at	PARP11	AV747166	Hs.657268	poly(ADP-ribose) polymerase family member 11	chr12p13.3	2.07629	0.627042
218785_s_at	IFT22	NM_022777	Hs.389104	intraflagellar transport 22	chr7q22.1	2.07538	0.627042
228281_at	DDIAS	BF343258	Hs.165607	DNA damage-induced apoptosis suppressor	chr11q14.1	2.07498	0.286851
230893_at	DNAJC21	AI223870	Hs.131887	DnaJ (Hsp40) homolog, subfamily C, member 21	chr5p13.2	2.07449	0.286851
227359_at	OSCP1	AI911248	Hs.202207	organic solute carrier partner 1	chr1p34.3	2.07443	0.994233
202732_at	PKIG	NM_007066	Hs.472831	protein kinase (cAMP-dependent, catalytic) inhibitor gamma	chr20q12-q13.1	2.0744	0.627042
209639_s_at	RGS12	AF030111	Hs.527061	regulator of G-protein signaling 12	chr4p16.3	2.07318	1.14878
235006_at	CDKN2AIPNL	AL571598	Hs.156506	CDKN2A interacting protein N-terminal like	chr5q31.1	2.07316	0.286851
235612_at	PRPF38A	BE551047		pre-mRNA processing factor 38A	chr1p32.3	2.07299	0.286851
229187_at	LOC283788	AI026708	Hs.657131 /// Hs.702270	FSHD region gene 1 pseudogene		2.07281	0.994233
204410_at	EIF1AY	NM_004681	Hs.461178	eukaryotic translation initiation factor 1A, Y-linked	chrYq11.223	2.0726	0.286851
232203_at	NKD1	AA554714	Hs.187578	naked cuticle homolog 1 (Drosophila)	chr16q12.1	2.0725	1.95141
219137_s_at	MFF	NM_020194	Hs.471528	mitochondrial fission factor	chr2q36.3	2.07248	0.286851
213523_at	CCNE1	AI671049	Hs.244723	cyclin E1	chr19q12	2.07241	0.286851
238757_at	DBF4B	AW290902	Hs.369998	DBF4 zinc finger B	chr17q21.31|17q21	2.07186	1.95141
227813_at	THAP6	AW058657	Hs.479971	THAP domain containing 6	chr4q21.1	2.07127	0.286851
212663_at	FKBP15	AB014574	Hs.522351	FK506 binding protein 15	chr9q32	2.07104	0.286851
213005_s_at	KANK1	D79994	Hs.306764	KN motif and ankyrin repeat domains 1	chr9p24.3	2.07065	0.286851
203203_s_at	KRR1	NM_007043	Hs.645517	KRR1, small subunit (SSU) processome component, homolog (yeast)	chr12q21.2	2.07057	0.286851
210093_s_at	MAGOH	AF067173	Hs.421576	mago homolog, exon junction complex core component	chr1p32.3	2.07018	0.286851
215184_at	DAPK2	AK026801	Hs.237886	death-associated protein kinase 2	chr15q22.31	2.06984	2.42708
1552532_a_at	ATP6V1C2	NM_144583	Hs.580464	ATPase, H+ transporting, lysosomal 42kDa, V1 subunit C2		2.06926	1.95141
218188_s_at	TIMM13	NM_012458	Hs.75056	translocase of inner mitochondrial membrane 13 homolog (yeast)	chr19p13.3	2.06691	0.286851
1565951_s_at	CHML	AJ293392	Hs.654545	choroideremia-like (Rab escort protein 2)	chr1q43	2.06681	0.286851
223200_s_at	LSG1	AI219740	Hs.744061	large 60S subunit nuclear export GTPase 1	chr3q29	2.06606	0.286851
224747_at	UBE2Q2	AK000617	Hs.23033	ubiquitin-conjugating enzyme E2Q family member 2	chr15q24.2	2.06596	0.286851
238843_at	NPHP1	BF216535		nephronophthisis 1 (juvenile)	chr2q13	2.06586	0.627042
1561669_at		BC018424	Hs.680642			2.06507	2.42708
222642_s_at	TMEM33	BC000948	Hs.31082	transmembrane protein 33	chr4p13	2.06496	0.286851
201319_at	MYL12A	NM_006471	Hs.190086	myosin light chain 12A	chr18p11.31	2.06483	0.627042
222889_at	DCLRE1B	AI703304	Hs.591412	DNA cross-link repair 1B	chr1p13.2	2.06379	0.286851
214620_x_at	PAM	BF038548	Hs.369430	peptidylglycine alpha-amidating monooxygenase	chr5q14-q21	2.06313	0.286851
219819_s_at	MRPS28	NM_014018	Hs.368433 /// Hs.521124	mitochondrial ribosomal protein S28	chr8q21.1-q21.2	2.06238	0.286851
242838_at	MAP6D1	AA283642	Hs.478465	MAP6 domain containing 1	chr3q27.1	2.06167	0.286851
231784_s_at	DCAF13	AK001874	Hs.532265	DDB1 and CUL4 associated factor 13	chr8q22.3	2.06165	0.286851
203636_at	MID1	BE967532	Hs.27695	midline 1	chrXp22	2.06142	0.286851
226947_at	GUSBP1 /// GUSBP4 /// LINC00680 /// LOC101929200	AW001628	Hs.88181	glucuronidase, beta pseudogene 1 /// glucuronidase, beta pseudogene 4 /// long intergenic non-protein coding RNA 680 /// uncharacterized LOC101929200	chr5p14.3 /// chr6p11.2	2.06134	0.286851
239042_at	TSR1	AI282511	Hs.388170	TSR1, 20S rRNA accumulation, homolog (S. cerevisiae)	chr17p13.3	2.06109	0.286851
203170_at	RRP8	AB007869	Hs.652255	ribosomal RNA processing 8, methyltransferase, homolog (yeast)	chr11p15.4	2.06052	1.14878
209421_at	MSH2	U04045	Hs.597656	mutS homolog 2	chr2p21	2.06039	0.286851
212810_s_at	SLC1A4	W72527	Hs.654352	solute carrier family 1 (glutamate/neutral amino acid transporter), member 4	chr2p15-p13	2.06005	0.286851
227861_at	TMEM161B	AI650251	Hs.379972	transmembrane protein 161B	chr5q14.3	2.06002	0.286851
213169_at	SEMA5A	BG109855	Hs.27621	sema domain, seven thrombospondin repeats (type 1 and type 1-like), transmembrane domain (TM) and short cytoplasmic domain, (semaphorin) 5A	chr5p15.2	2.06001	0.627042
213579_s_at	EP300	AI459462	Hs.517517	E1A binding protein p300	chr22q13.2	2.05946	0.286851
225153_at	GFM1	AI814295	Hs.518355	G elongation factor, mitochondrial 1	chr3q25	2.0592	0.286851
235845_at	SP5	AI380207	Hs.368802	Sp5 transcription factor	chr2q31.1	2.05843	1.14878
1568864_at	MZF1-AS1	BC024736	Hs.743767	MZF1 antisense RNA 1	chr19q13.43	2.05827	3.06681
1557053_s_at	UBE2G2	BC035653	Hs.529420 /// Hs.684565	ubiquitin conjugating enzyme E2G 2	chr21q22.3	2.05814	0.286851
215606_s_at	ERC1	AB029004	Hs.601216	ELKS/RAB6-interacting/CAST family member 1	chr12p13.3	2.05794	0.286851
225291_at	PNPT1	AI967971	Hs.388733	polyribonucleotide nucleotidyltransferase 1	chr2p15	2.05695	0.627042
218381_s_at	U2AF2	NM_007279	Hs.528007	U2 small nuclear RNA auxiliary factor 2	chr19q13.42	2.05683	0.286851
1553708_at	LINC00525	NM_032761	Hs.488236	long intergenic non-protein coding RNA 525	chr7p12.3	2.05681	0.286851
200975_at	PPT1	NM_000310	Hs.3873	palmitoyl-protein thioesterase 1	chr1p32	2.05637	0.286851
225276_at	GSPT1	AA143579	Hs.528780	G1 to S phase transition 1	chr16p13.1	2.05611	0.286851
219758_at	TTC26	NM_024926	Hs.644553	tetratricopeptide repeat domain 26	chr7q34	2.05611	1.14878
226749_at	MRPS9	AL582429	Hs.590900	mitochondrial ribosomal protein S9	chr2q12.1	2.05595	0.286851
237521_x_at		R55749	Hs.26454			2.05593	0.627042
218201_at	NDUFB2	NM_004546	Hs.655788	NADH dehydrogenase (ubiquinone) 1 beta subcomplex, 2, 8kDa	chr7q34	2.05581	0.286851
229250_at	TPCN2	AW134977	Hs.131851	two pore segment channel 2	chr11q13.3	2.05562	0.286851
236313_at	CDKN2B	AW444761	Hs.72901	cyclin-dependent kinase inhibitor 2B (p15, inhibits CDK4)	chr9p21	2.05557	0.994233
202743_at	PIK3R3	BE622627	Hs.655387	phosphoinositide-3-kinase, regulatory subunit 3 (gamma)	chr1p34.1	2.05548	0.286851
208998_at	UCP2	U94592	Hs.80658 /// Hs.95162	uncoupling protein 2 (mitochondrial, proton carrier)	chr11q13	2.05531	0.627042
225304_s_at	NDUFA11	BE741920	Hs.406062	NADH dehydrogenase (ubiquinone) 1 alpha subcomplex, 11, 14.7kDa	chr19p13.3	2.05446	0.286851
212407_at	METTL13	AL049669	Hs.494705	methyltransferase like 13	chr1q24-q25.3	2.05441	0.286851
222587_s_at	GALNT7	BF699855	Hs.548088	polypeptide N-acetylgalactosaminyltransferase 7	chr4q31.1	2.05414	0.286851
210143_at	ANXA10	AF196478	Hs.188401	annexin A10	chr4q33	2.05414	2.78763
222996_s_at	CXXC5	BC002490	Hs.744933	CXXC finger protein 5	chr5q31.2	2.05346	0.286851
203224_at	RFK	BF340123	Hs.37558	riboflavin kinase	chr9q21.13	2.05319	0.286851
228156_at	ZNF782	AW342078		zinc finger protein 782	chr9q22.33	2.05295	1.14878
236817_at	ADAT2	AI336346	Hs.709561	adenosine deaminase, tRNA-specific 2	chr6q24.2	2.05277	0.627042
227856_at	C4orf32	AI110850	Hs.23439	chromosome 4 open reading frame 32	chr4q25	2.05235	0.627042
203320_at	SH2B3	NM_005475	Hs.506784	SH2B adaptor protein 3	chr12q24	2.05214	2.42708
229193_at	LUC7L3	AA005430	Hs.655691	LUC7-like 3 pre-mRNA splicing factor	chr17q21.33	2.05213	0.994233
229312_s_at	GKAP1	BF434321	Hs.522255	G kinase anchoring protein 1	chr9q21.32	2.05112	0.286851
206752_s_at	DFFB	NM_004402	Hs.133089	DNA fragmentation factor, 40kDa, beta polypeptide (caspase-activated DNase)	chr1p36.3	2.05062	0.286851
46167_at	MROH7-TTC4 /// TTC4	W22690	Hs.412482 /// Hs.729029	MROH7-TTC4 readthrough (NMD candidate) /// tetratricopeptide repeat domain 4	chr1p32.3	2.05054	0.286851
228062_at	NAP1L5	AW025330	Hs.12554	nucleosome assembly protein 1-like 5	chr4q22.1|4q21-q22	2.05045	1.14878
216941_s_at	TAF1B	AK026521	Hs.584833	TATA box binding protein (TBP)-associated factor, RNA polymerase I, B, 63kDa	chr2p25	2.05018	0.286851
214869_x_at	GAPVD1	AK021533	Hs.495134	GTPase activating protein and VPS9 domains 1	chr9q33.3	2.04976	0.286851
226915_s_at	ARPC5L	AU158936	Hs.132499	actin related protein 2/3 complex subunit 5-like	chr9q33.3	2.04963	0.627042
235289_at	EIF5A2	AV747725	Hs.164144	eukaryotic translation initiation factor 5A2	chr3q26.2	2.04953	0.286851
205835_s_at	YTHDC2	AW975818	Hs.231942	YTH domain containing 2	chr5q22.2	2.0493	0.286851
1552330_at	CENPBD1	NM_145039	Hs.513832	CENPB DNA-binding domain containing 1	chr16q24.3	2.04875	0.286851
234055_s_at	GZF1	AL096677	Hs.709462	GDNF-inducible zinc finger protein 1	chr20p11.21	2.04844	0.286851
218404_at	SNX10	NM_013322	Hs.741316	sorting nexin 10	chr7p15.2	2.04825	2.42708
214356_s_at	KIAA0368	AI272899	Hs.368255	KIAA0368	chr9q31.3	2.04771	0.286851
227600_at	MRPS30	AW272333		mitochondrial ribosomal protein S30	chr5q11	2.04728	0.286851
238613_at	ZAK	AI475164	Hs.444451	sterile alpha motif and leucine zipper containing kinase AZK	chr2q24.2	2.0471	0.286851
223180_s_at	TIMM21	BC000892	Hs.532835	translocase of inner mitochondrial membrane 21 homolog (yeast)	chr18q22.3	2.04679	0.286851
236553_at		AW081685				2.04641	1.14878
1554019_s_at	CEP57L1	BC033448	Hs.632616	centrosomal protein 57kDa-like 1	chr6q21	2.04613	0.286851
227340_s_at	RGMB	AL117590	Hs.526902	repulsive guidance molecule family member b	chr5q15	2.04544	0.994233
244729_at		AI203093	Hs.434944			2.04516	2.42708
220526_s_at	MRPL20	NM_017971	Hs.182698	mitochondrial ribosomal protein L20	chr1p36.3-p36.2	2.04503	0.286851
235435_at	AASDH	BF433048	Hs.104347	aminoadipate-semialdehyde dehydrogenase	chr4q12	2.04461	0.286851
213922_at	TTBK2	AW294686	Hs.646511	tau tubulin kinase 2	chr15q15.2	2.04458	0.627042
224723_x_at	LINC00998	AV700969	Hs.117929	long intergenic non-protein coding RNA 998	chr7q31.1	2.04439	0.286851
201486_at	RCN2	NM_002902	Hs.79088	reticulocalbin 2, EF-hand calcium binding domain	chr15q23	2.04387	0.286851
234997_x_at		AA343057	Hs.498418			2.04291	0.286851
240762_at		AW242723	Hs.170719			2.04236	1.95141
1558942_at	ZNF765	BU686397	Hs.685640	zinc finger protein 765	chr19q13.42	2.04216	0.286851
244139_s_at	LOC105374605	AI435073		uncharacterized LOC105374605		2.04204	0.286851
213964_x_at	RPARP-AS1	AI307586	Hs.656457	RPARP antisense RNA 1		2.04189	1.95141
212993_at	NACC2	AA114166	Hs.112895	NACC family member 2, BEN and BTB (POZ) domain containing	chr9q34.3	2.04162	0.286851
219065_s_at	DPY30 /// MEMO1 /// MEMO1	NM_015955	Hs.444969	dpy-30 histone methyltransferase complex regulatory subunit /// Methylation modifier for class I HLA /// mediator of cell motility 1	chr1p36.1-p35 /// chr2p22-p21 /// chr2p22.3	2.04136	0.286851
223845_at	VSIG10	BC001437	Hs.187624	V-set and immunoglobulin domain containing 10	chr12q24.23	2.04117	0.286851
230684_at	GTPBP10 /// LOC101927446	T65158	Hs.709271	GTP-binding protein 10 (putative) /// uncharacterized LOC101927446	chr7q21.13	2.03996	0.286851
241887_at	UBE2W	AI370381	Hs.128841	ubiquitin-conjugating enzyme E2W (putative)	chr8q21.11	2.03975	0.286851
236488_s_at		AI683805	Hs.9887			2.03937	0.286851
1569040_s_at	ANKRD36BP2	AA632139	Hs.105323	ankyrin repeat domain 36B pseudogene 2	chr2p11.2	2.03888	1.95141
204204_at	SLC31A2	NM_001860	Hs.24030	solute carrier family 31 (copper transporter), member 2	chr9q32	2.03852	0.286851
218890_x_at	MRPL35	NM_016622	Hs.433439	mitochondrial ribosomal protein L35	chr2p11.2	2.03775	0.286851
212675_s_at	CEP68	AB011154	Hs.709257	centrosomal protein 68kDa	chr2p14	2.03714	0.286851
239253_at		AI926924	Hs.499682			2.03705	0.286851
205209_at	ACVR1B	BC000254	Hs.438918	activin A receptor type IB	chr12q13	2.03652	0.286851
204179_at	MB	NM_005368	Hs.517586	myoglobin	chr22q13.1	2.03625	3.49483
212767_at	MTG1	BC004409	Hs.501578	mitochondrial ribosome-associated GTPase 1	chr10q26.3	2.03604	1.14878
223087_at	ECHDC1	AL109939	Hs.486410	ethylmalonyl-CoA decarboxylase 1	chr6q22.33	2.03538	0.286851
230060_at	CDCA7	AI277642	Hs.470654	cell division cycle associated 7	chr2q31	2.03502	0.286851
202114_at	SNX2	NM_003100	Hs.713554	sorting nexin 2	chr5q23	2.03466	0.286851
204839_at	POP5	NM_015918	Hs.279913	POP5 homolog, ribonuclease P/MRP subunit	chr12q24.31	2.03457	0.286851
225953_at	RPRD1A	AI684281	Hs.464912	regulation of nuclear pre-mRNA domain containing 1A	chr18q12.2	2.03326	0.286851
236745_at	CCDC78	AW264810	Hs.381943	coiled-coil domain containing 78	chr16p13.3	2.03288	0.627042
230630_at	AK4	AI566130	Hs.10862	adenylate kinase 4	chr1p31.3	2.03263	0.286851
225485_at	CEP41	AJ278890	Hs.368315	centrosomal protein 41kDa	chr7q32	2.03219	0.286851
220007_at	METTL8	NM_024770	Hs.135146	methyltransferase like 8	chr2q31.1	2.03119	0.286851
204824_at	ENDOG	NM_004435	Hs.745161	endonuclease G	chr9q34.1	2.0304	0.286851
205628_at	PRIM2	NM_000947	Hs.654580	primase, DNA, polypeptide 2 (58kDa)	chr6p12-p11.1	2.03012	0.286851
218465_at	TMEM33	NM_018126	Hs.31082	transmembrane protein 33	chr4p13	2.02991	0.286851
1553978_at	BORCS8	BC010931	Hs.153629	BLOC-1 related complex subunit 8	chr19p13.11	2.02937	0.286851
203819_s_at	IGF2BP3	AU160004	Hs.700696	insulin-like growth factor 2 mRNA binding protein 3	chr7p11	2.02903	0.286851
210367_s_at	PTGES	AF010316	Hs.146688	prostaglandin E synthase	chr9q34.3	2.02883	0.994233
1556216_s_at	LOC105370687	BG704082	Hs.550108	uncharacterized LOC105370687		2.02876	0.627042
241774_at	PSMA3-AS1	AW088363		PSMA3 antisense RNA 1	chr14q23.1	2.02873	0.994233
242228_at	BICD1	AA825721		bicaudal D homolog 1 (Drosophila)	chr12p11.2-p11.1	2.02872	0.286851
224415_s_at	HINT2	AF356515	Hs.70573	histidine triad nucleotide binding protein 2	chr9p13.3	2.02864	0.286851
238402_s_at	ENDOV	AI311040	Hs.728933	endonuclease V	chr17q25.3	2.02861	0.994233
223451_s_at	CKLF	AF096895	Hs.15159 /// Hs.698621	chemokine-like factor	chr16q21	2.02811	0.286851
228754_at	SLC6A6	BG150485	Hs.529488	solute carrier family 6 (neurotransmitter transporter), member 6	chr3p25.1	2.02763	0.286851
222604_at	GTF3C3	AI608833	Hs.470996	general transcription factor IIIC subunit 3	chr2q33.1	2.02658	0.286851
201153_s_at	MBNL1	NM_021038	Hs.201858	muscleblind like splicing regulator 1	chr3q25	2.02652	0.286851
1555439_at	GTF3C3	AF465407	Hs.470996	general transcription factor IIIC subunit 3	chr2q33.1	2.02556	0.994233
242136_x_at	MGC70870	T66145	Hs.572501	C-terminal binding protein 2 pseudogene		2.02552	0.286851
218649_x_at	NEMF	NM_004713	Hs.655964	nuclear export mediator factor	chr14q22	2.02525	0.286851
209984_at	KDM4C	AB037901	Hs.709425	lysine (K)-specific demethylase 4C	chr9p24.1	2.02497	0.286851
224974_at	SUDS3	AK024460	Hs.416630	SDS3 homolog, SIN3A corepressor complex component	chr12q24.23	2.0249	0.286851
227146_at	QSOX2	AW873348	Hs.144073	quiescin Q6 sulfhydryl oxidase 2	chr9q34.3	2.02439	0.286851
227680_at	ZNF326	AI057121	Hs.306221	zinc finger protein 326	chr1p22.2	2.02437	0.286851
226467_at	TANGO6	AK022750	Hs.13526	transport and golgi organization 6 homolog	chr16q22.1	2.024	0.286851
225971_at	DDHD1	AI741411	Hs.125525	DDHD domain containing 1	chr14q21	2.02391	0.286851
213314_at	LINC01590 /// SMIM8	NM_020425	Hs.70769	long intergenic non-protein coding RNA 1590 /// small integral membrane protein 8	chr6q15 /// chr6q15-q16.1	2.02385	0.286851
206308_at	TRDMT1	AJ223333	Hs.351665	tRNA aspartic acid methyltransferase 1	chr10p15.1	2.02281	0.286851
201745_at	TWF1	NM_002822	Hs.189075	twinfilin actin binding protein 1	chr12q12	2.02243	0.286851
219324_at	NOL12	NM_024313	Hs.632778	nucleolar protein 12	chr22q13.1	2.0221	0.286851
226785_at	ATP11C	BF475862	Hs.88252	ATPase, class VI, type 11C	chrXq27.1	2.02206	0.286851
214193_s_at	DIEXF	AI770084	Hs.194754	digestive organ expansion factor homolog (zebrafish)	chr1q32.2	2.02194	0.286851
224687_at	ANKIB1	AB037807	Hs.83293	ankyrin repeat and IBR domain containing 1	chr7q21.2	2.02187	0.286851
235470_at	LSM8 /// NAA38	AI766279	Hs.655046	LSM8 homolog, U6 small nuclear RNA associated /// N(alpha)-acetyltransferase 38, NatC auxiliary subunit	chr17p13.1 /// chr7q31.31	2.02143	0.286851
207891_s_at	HAUS7 /// TREX2	NM_017518	Hs.170835	HAUS augmin like complex subunit 7 /// three prime repair exonuclease 2	chrXq28	2.02099	0.286851
218100_s_at	IFT57	NM_018010	Hs.412196	intraflagellar transport 57	chr3q13.13	2.02096	0.286851
210757_x_at	DAB2	AF188298	Hs.696631	Dab, mitogen-responsive phosphoprotein, homolog 2 (Drosophila)	chr5p13.1	2.02018	0.994233
221196_x_at	BRCC3	NM_024332	Hs.558537	BRCA1/BRCA2-containing complex subunit 3	chrXq28	2.0199	0.286851
238624_at	LOC102724517 /// NLK	AA688152		uncharacterized LOC102724517 /// nemo-like kinase	chr17q11.2	2.01836	0.286851
223156_at	MRPS23	BC000242	Hs.5836	mitochondrial ribosomal protein S23	chr17q22-q23	2.01774	0.286851
222843_at	FIGNL1	AK023411	Hs.137516	fidgetin-like 1	chr7p12.1	2.01763	0.286851
202846_s_at	PIGC	NM_002642	Hs.188456	phosphatidylinositol glycan anchor biosynthesis class C	chr1q23-q25	2.01736	0.286851
242981_at	ZSCAN25	N79601		zinc finger and SCAN domain containing 25	chr7q22.1	2.01641	0.286851
213652_at	PCSK5	AU152579	Hs.368542	proprotein convertase subtilisin/kexin type 5	chr9q21.3	2.01594	0.286851
232262_at	PIGL	AU155941	Hs.499793	phosphatidylinositol glycan anchor biosynthesis class L	chr17p11.2	2.01483	2.42708
205771_s_at	AKAP7	AL137063	Hs.486483	A kinase (PRKA) anchor protein 7	chr6q23	2.01445	0.286851
219793_at	SNX16	NM_022133	Hs.492121	sorting nexin 16	chr8q21.13	2.01426	0.286851
219517_at	ELL3	NM_025165	Hs.706346	elongation factor RNA polymerase II-like 3	chr15q15.3	2.01423	0.286851
235514_at	ASPRV1	AI739528	Hs.516253	aspartic peptidase, retroviral-like 1	chr2p13.3	2.0137	0.286851
242474_s_at	VMA21	BG036203	Hs.58633	VMA21 vacuolar H+-ATPase homolog (S. cerevisiae)	chrXq28	2.01359	0.286851
218584_at	TCTN1	NM_024549	Hs.211511	tectonic family member 1	chr12q24.11	2.01305	0.286851
225936_at	EID2	BE747815	Hs.18949	EP300 interacting inhibitor of differentiation 2	chr19q13.2	2.01289	0.286851
1559535_s_at	LOC100996419	BC040901	Hs.314414	uncharacterized LOC100996419		2.01273	1.14878
202909_at	EPM2AIP1 /// TRANK1	NM_014805	Hs.28020	EPM2A (laforin) interacting protein 1 /// tetratricopeptide repeat and ankyrin repeat containing 1	chr3p22.1 /// chr3p22.2	2.0121	0.286851
220176_at	NUBPL	NM_025152	Hs.288981	nucleotide binding protein-like	chr14q12	2.01179	0.286851
228702_at	LINC-PINT	AL569506	Hs.744176	long intergenic non-protein coding RNA, p53 induced transcript	chr7q32.3	2.01149	0.994233
218670_at	PUS1	NM_025215	Hs.592004	pseudouridylate synthase 1	chr12q24.33	2.01146	0.286851
212959_s_at	GNPTAB	AK001821	Hs.46850	N-acetylglucosamine-1-phosphate transferase, alpha and beta subunits	chr12q23.2	2.01135	0.286851
221514_at	UTP14A	BC001149	Hs.458598	UTP14A small subunit (SSU) processome component	chrXq26.1	2.01115	0.286851
1552797_s_at	PROM2	NM_144707	Hs.469313	prominin 2	chr2q11.1	2.01112	0.286851
219146_at	TEFM	NM_024683	Hs.317340	transcription elongation factor, mitochondrial	chr17q11.2	2.0111	0.286851
210371_s_at	RBBP4	BC003092	Hs.16003	retinoblastoma binding protein 4	chr1p35.1	2.01094	0.286851
209273_s_at	ISCA1	BG387555	Hs.449291	iron-sulfur cluster assembly 1	chr9q21.33	2.01033	0.286851
201837_s_at	SUPT7L	AF197954	Hs.6232	SPT7-like STAGA complex gamma subunit	chr2p23.3	2.01027	0.286851
234672_s_at	NDC1	AL354612	Hs.476525	NDC1 transmembrane nucleoporin	chr1p32.3	2.00988	0.286851
235783_at	MRTO4	BG107419	Hs.463797	MRT4 homolog, ribosome maturation factor	chr1p36.13	2.0096	0.286851
203564_at	FANCG	NM_004629	Hs.591084	Fanconi anemia complementation group G	chr9p13	2.00951	0.286851
240318_at	AFMID	AA810483	Hs.558614	arylformamidase	chr17q25.3	2.00946	0.994233
242807_at	FSD1L	AI970348	Hs.136901	fibronectin type III and SPRY domain containing 1-like	chr9q31	2.00941	0.994233
211149_at	UTY	AF000994	Hs.115277	ubiquitously transcribed tetratricopeptide repeat containing, Y-linked	chrYq11	2.00878	0.994233
238829_at		AI540253	Hs.662429			2.00865	0.286851
1556213_a_at	BTG3	BC028229		BTG family, member 3	chr21q21.1	2.00829	0.627042
225837_at	RHNO1	AL577977	Hs.198853	RAD9-HUS1-RAD1 interacting nuclear orphan 1	chr12p13.33	2.00749	0.286851
214742_at	CEP131	AB029041	Hs.514578	centrosomal protein 131kDa	chr17q25.3	2.00748	0.286851
226496_at	ZCCHC7	BG291039	Hs.654700	zinc finger, CCHC domain containing 7	chr9p13.2	2.00743	0.627042
221326_s_at	TUBD1	NM_016261	Hs.463638	tubulin, delta 1	chr17q23.1	2.00697	0.627042
232395_x_at	AGBL3	AI674787		ATP/GTP binding protein-like 3	chr7q33	2.00693	1.14878
224321_at	TMEFF2	AB004064		transmembrane protein with EGF-like and two follistatin-like domains 2	chr2q32.3	2.00649	0.286851
225096_at	COPRS	AJ272196	Hs.462729	coordinator of PRMT5, differentiation stimulator	chr17q11.2	2.00642	0.286851
235074_at	SPRED1	BF342524	Hs.525781	sprouty-related, EVH1 domain containing 1	chr15q14	2.00634	1.95141
1566558_x_at	BAIAP2-AS1	AK096609	Hs.448889	BAIAP2 antisense RNA 1 (head to head)	chr17q25.3	2.00632	0.286851
244777_at	DCP2 /// LOC105379125	AA504595	Hs.443875	decapping mRNA 2 /// uncharacterized LOC105379125	chr5q22.2	2.00631	0.286851
235992_s_at	CYB5RL	AI928392	Hs.591426	cytochrome b5 reductase-like	chr1p32.3	2.00626	0.994233
1556211_a_at	AIG1	N62827		androgen-induced 1	chr6q24.2	2.00416	0.994233
239402_at		AW117206				2.00391	0.994233
243007_at	TTC5	AA835417		tetratricopeptide repeat domain 5	chr14q11.2	2.00369	0.627042
230528_s_at	CENPBD1P1 /// RPL23AP79	AI651726	Hs.541177	CENPB DNA-binding domains containing 1 pseudogene 1 /// ribosomal protein L23a pseudogene 79	chr19q13.4 /// chr19q13.43	2.00317	0.286851
231913_s_at	BRCC3	X64643	Hs.558537	BRCA1/BRCA2-containing complex subunit 3	chrXq28	2.00294	0.286851
242133_s_at	LOC100996732	AA630955		uncharacterized LOC100996732		2.00286	0.627042
229167_at	PURA	AI129941	Hs.443121	purine-rich element binding protein A	chr5q31	2.00241	0.286851
206632_s_at	APOBEC3B	NM_004900	Hs.226307	apolipoprotein B mRNA editing enzyme, catalytic polypeptide-like 3B	chr22q13.1-q13.2	2.00178	0.286851
230679_at	DCAF10	AA976778	Hs.118394	DDB1 and CUL4 associated factor 10	chr9p13.2	2.00099	0.286851
227803_at	ENPP5	AA609053	Hs.35198	ectonucleotide pyrophosphatase/phosphodiesterase 5 (putative)	chr6p21.1-p11.2	2.00057	0.627042
219076_s_at	PXMP2	NM_018663	Hs.430299	peroxisomal membrane protein 2	chr12q24.33	2.00027	0.286851
209122_at	PLIN2	BC005127	Hs.3416	perilipin 2	chr9p22.1	2.00005	0.286851
