# Supplementary material for: Selective treatment pressure in colon cancer drives the molecular profile of resistant circulating tumor cell clones
Source: Mol Cancer. 2021 Feb 8;20:30. doi: 10.1186/s12943-021-01326-6 (PMC7869222; doi:10.1186/s12943-021-01326-6)
Supplement: Supplementary file 2 — Additional file 2: Table S1. List of DETs upregulated in CTC-MCC-41 vs all the other CTC lines. Table S2. List of DETs downregulated in CTC-MCC-41 vs all the other CTC lines. Table S3. List of DETs upregulated in all CTC-MCC-41.5 cell lines vs the CTC-MCC-41.4 cell line. Table S4. List of DETs upregulated in the [ABFG] subgroup vs the [CDE] subgroup of the CTC-MCC-41.5 cell lines. Table S5. List of DETs downregulated in the [ABFG] subgroup vs the [CDE] subgroup of the CTC-MCC-41.5 cell lines. Table S6. Primer sequences. [file 12943_2021_1326_MOESM2_ESM.zip › Table S2.xlsx]

## Sheet: Table S3
Table S2		List of DETs down-regulated in CTC-MCC-41 vs all the other CTC lines
Gene ID	Gene Name	Representative Public ID	UniGene ID	Gene Title	Chromosomal Location	Fold Change	q-value(%)
206276_at	LY6D	NM_003695	Hs.415762	lymphocyte antigen 6 complex, locus D	chr8q24	172.995	0
219795_at	SLC6A14	NM_007231	Hs.522109	solute carrier family 6 (amino acid transporter), member 14	chrXq23	97.1912	0.286851
205627_at	CDA	NM_001785	Hs.466910	cytidine deaminase	chr1p36.2-p35	96.6342	0
213680_at	KRT6B	AI831452	Hs.708950	keratin 6B, type II	chr12q13.13	93.8623	1.95141
206560_s_at	MIA	NM_006533	Hs.631539 /// Hs.646364	melanoma inhibitory activity	chr19q13.2	84.2549	0
219772_s_at	SMPX	NM_014332	Hs.86492	small muscle protein, X-linked	chrXp22.1	78.0631	0.627042
206771_at	UPK3A	NM_006953	Hs.632787	uroplakin 3A	chr22q13.31	71.577	0
1555203_s_at	SLC44A4	AF466766	Hs.335355	solute carrier family 44, member 4	chr6p21.3	67.2994	0
217238_s_at	ALDOB	AK026411	Hs.530274	aldolase B, fructose-bisphosphate	chr9q21.3-q22.2	64.8294	0
206198_s_at	CEACAM7	L31792	Hs.74466	carcinoembryonic antigen-related cell adhesion molecule 7	chr19q13.2	55.5641	0.234893
215729_s_at	VGLL1	BE542323	Hs.496843	vestigial-like family member 1	chrXq26.3	55.1208	0.627042
221024_s_at	SLC2A10	NM_030777	Hs.305971	solute carrier family 2 (facilitated glucose transporter), member 10	chr20q13.1	54.2164	0
230303_at	SYNPR	H11380	Hs.648668	synaptoporin	chr3p14.2	52.085	0
214586_at	GPR37	T16257	Hs.731392	G protein-coupled receptor 37 (endothelin receptor type B-like)	chr7q31	41.4822	0
214769_at	CLCN4	AF052117	Hs.495674	chloride channel, voltage-sensitive 4	chrXp22.3	39.5131	1.46969
216971_s_at	PLEC	Z54367	Hs.434248	plectin	chr8q24	33.4242	0
230964_at	FREM2	N66307	Hs.253994	FRAS1 related extracellular matrix protein 2	chr13q13.3	33.1513	0.234893
212531_at	LCN2	NM_005564	Hs.204238	lipocalin 2	chr9q34	31.7354	0
220197_at	ATP6V0A4	NM_020632	Hs.98967	ATPase, H+ transporting, lysosomal V0 subunit a4	chr7q34	31.3704	1.46969
203759_at	ST3GAL4	NM_006278	Hs.591947	ST3 beta-galactoside alpha-2,3-sialyltransferase 4	chr11q24.2	31.0728	0
201654_s_at	HSPG2	AI991033	Hs.562227	heparan sulfate proteoglycan 2	chr1p36.1-p34	30.843	0
203027_s_at	MVD	AI189359	Hs.252457	mevalonate (diphospho) decarboxylase	chr16q24.3	29.3659	0
1552566_at	BTBD16	NM_144587	Hs.422466	BTB (POZ) domain containing 16	chr10q26.13	28.8488	0
214040_s_at	GSN	BE675337	Hs.522373	gelsolin	chr9q33	28.1621	0
201169_s_at	BHLHE40	BG326045	Hs.744856	basic helix-loop-helix family, member e40	chr3p26	27.2805	0
214248_s_at	TRIM2	AW071795	Hs.435711	tripartite motif containing 2	chr4q31.3	27.1499	0
206857_s_at	FKBP1B	NM_004116	Hs.709461	FK506 binding protein 1B	chr2p23.3	26.917	0
222450_at	PMEPA1	AL035541	Hs.517155	prostate transmembrane protein, androgen induced 1	chr20q13.31-q13.33	26.1543	0.286851
1554897_s_at	RHBDL2	BC013103	Hs.524626	rhomboid, veinlet-like 2 (Drosophila)	chr1p34.3	26.0351	0
1554895_a_at	RHBDL2	BC013103	Hs.524626	rhomboid, veinlet-like 2 (Drosophila)	chr1p34.3	25.6444	0.627042
208322_s_at	ST3GAL1	NM_003033	Hs.374257	ST3 beta-galactoside alpha-2,3-sialyltransferase 1	chr8q24.22	25.2262	0
232050_at	FLJ42627	AU151146	Hs.677234	uncharacterized LOC645644	chr16p13.3	25.0613	0
220133_at	ODAM	NM_017855	Hs.143811	odontogenic, ameloblast asssociated	chr4q13.3	24.059	0.888417
243797_at	STK17B	AW070323	Hs.88297	serine/threonine kinase 17b	chr2q32.3	24.0381	0.286851
205242_at	CXCL13	NM_006419	Hs.100431	chemokine (C-X-C motif) ligand 13	chr4q21	23.7105	0.888417
233405_at		AU155384	Hs.677188			23.5998	0
234033_at		T71269	Hs.655803			23.4797	0
214476_at	TFF2	NM_005423	Hs.2979	trefoil factor 2	chr21q22.3	23.4522	0
201367_s_at	ZFP36L2	AI356398	Hs.503093	ZFP36 ring finger protein-like 2	chr2p22.3-p21	23.4223	0
232078_at	PVRL2	BE867789	Hs.655455	poliovirus receptor-related 2 (herpesvirus entry mediator B)	chr19q13.2	22.1021	0
226575_at	ZNF462	T89120	Hs.370379	zinc finger protein 462	chr9q31.2	21.4667	0
240258_at	ENO1	AW291639	Hs.517145	enolase 1, (alpha)	chr1p36.2	21.0418	0.234893
235963_at		AI741471				20.985	0
233337_s_at	SEZ6L2	AF131749	Hs.6314	seizure related 6 homolog (mouse)-like 2	chr16p11.2	20.9834	0
222501_s_at	REPIN1	BE674760	Hs.647086	replication initiator 1	chr7q36.1	20.5784	0
215086_at	IBTK	AB037838	Hs.306425	inhibitor of Bruton agammaglobulinemia tyrosine kinase	chr6q14.1	20.4549	0
209727_at	GM2A	M76477	Hs.483873	GM2 ganglioside activator	chr5q33.1	20.3471	0
229192_s_at	TBCD	AL096745	Hs.464391	tubulin folding cofactor D	chr17q25.3	19.6783	0
215099_s_at	RXRB	BF337038	Hs.388034	retinoid X receptor beta	chr6p21.3	19.5763	0
219049_at	CSGALNACT1	NM_018371	Hs.613729	chondroitin sulfate N-acetylgalactosaminyltransferase 1	chr8p21.3	19.5228	0.627042
209872_s_at	PKP3	BF001503	Hs.534395	plakophilin 3	chr11p15	19.2939	0
213418_at	HSPA6	NM_002155	Hs.654614 /// Hs.662180	heat shock 70kDa protein 6 (HSP70B')	chr1q23	19.1668	0.234893
1552502_s_at	RHBDL2	NM_017821	Hs.524626	rhomboid, veinlet-like 2 (Drosophila)	chr1p34.3	19.0709	0
209126_x_at	KRT6B	L42612	Hs.708950	keratin 6B, type II	chr12q13.13	19.0377	0
202376_at	SERPINA3	NM_001085	Hs.534293	serpin peptidase inhibitor, clade A (alpha-1 antiproteinase, antitrypsin), member 3	chr14q32.1	18.644	1.95141
239818_x_at	TRIB1	AA576947	Hs.444947	tribbles pseudokinase 1	chr8q24.13	18.5738	0
201203_s_at	RRBP1	AI921320	Hs.472213	ribosome binding protein 1	chr20p12	18.4422	0
215062_at		AL390143	Hs.676449			18.3969	0
215209_at	SEC24D	AU143984	Hs.189641	SEC24 homolog D, COPII coat complex component	chr4q26	18.344	0
1554420_at	ATF3	AB078026	Hs.460	activating transcription factor 3	chr1q32.3	18.2264	0
209261_s_at	NR2F6	BF000629	Hs.466148	nuclear receptor subfamily 2, group F, member 6	chr19p13.1	17.9532	0
1555409_a_at	BAGE2 /// BAGE3 /// BAGE5 /// KMT2C /// LOC105378260	AF218570	Hs.545789 /// Hs.647120	B melanoma antigen family, member 2 /// B melanoma antigen family, member 3 /// B melanoma antigen family, member 5 /// lysine (K)-specific methyltransferase 2C /// histone-lysine N-methyltransferase 2C	chr13cen /// chr21p /// chr21p11.2 /// chr7q36.1	17.3759	0
1569380_a_at	HERPUD1	BC015447	Hs.675810	homocysteine-inducible, endoplasmic reticulum stress-inducible, ubiquitin-like domain member 1	chr16q13	17.2992	0
218484_at	NDUFA4L2	NM_020142	Hs.75069	NADH dehydrogenase (ubiquinone) 1 alpha subcomplex, 4-like 2	chr12q13.3	17.283	0.627042
202022_at	ALDOC	NM_005165	Hs.155247	aldolase C, fructose-bisphosphate	chr17cen-q12	16.829	0
208748_s_at	FLOT1	AA507012	Hs.179986	flotillin 1	chr6p21.3	16.7367	0
218537_at	HCFC1R1	NM_017885	Hs.423103	host cell factor C1 regulator 1 (XPO1 dependent)	chr16p13.3	16.7084	0
203683_s_at	VEGFB	NM_003377	Hs.732095	vascular endothelial growth factor B	chr11q13	16.2852	0
202723_s_at	FOXO1	AW117498	Hs.370666	forkhead box O1	chr13q14.1	16.2529	0.286851
213986_s_at	TMEM259	AI805266	Hs.515003	transmembrane protein 259	chr19p13.3	16.1355	0
220675_s_at	PNPLA3	NM_025225	Hs.654800	patatin-like phospholipase domain containing 3	chr22q13.31	16.0972	0
1559600_at	HIC2	AL831831		hypermethylated in cancer 2	chr22q11.21	15.9973	0
234989_at	NEAT1	AV699657	Hs.523789	nuclear paraspeckle assembly transcript 1 (non-protein coding)	chr11q13.1	15.8685	0
206154_at	RLBP1	NM_000326	Hs.1933	retinaldehyde binding protein 1	chr15q26	15.7461	1.46969
209631_s_at	GPR37	U87460	Hs.731392	G protein-coupled receptor 37 (endothelin receptor type B-like)	chr7q31	15.4021	1.95141
226051_at	SELM	BF973568	Hs.55940	selenoprotein M	chr22q12.2	15.2421	0
220624_s_at	ELF5	NM_001422	Hs.11713	E74-like factor 5 (ets domain transcription factor)	chr11p13-p12	15.1725	0.888417
215002_at	LOC101060275 /// LOC105369248 /// LOC613037 /// NPIPA2 /// NPIPB11 /// NPIPB1P /// NPIPB3 /// NPIPB4 /// NPIPB5	BE000837	Hs.585733 /// Hs.611072 /// Hs.632865 /// Hs.720286	nuclear pore complex-interacting protein family member B4-like /// nuclear pore complex-interacting protein family member B5-like /// nuclear pore complex interacting protein pseudogene /// nuclear pore complex interacting protein family, member A2 /// nu	chr16p11.2 /// chr16p12.2 /// chr16p13.11 /// chr18p11.21	14.6096	0
242271_at	SLC26A9	AI932662	Hs.164073	solute carrier family 26 (anion exchanger), member 9	chr1q32.1	14.4798	0.627042
1558934_a_at	GTF2H5	AL134162	Hs.356224	general transcription factor IIH subunit 5	chr6q25.3	14.3227	0.888417
205691_at	SYNGR3	NM_004209	Hs.435277	synaptogyrin 3	chr16p13	14.3142	0
1569238_a_at		BC033052	Hs.676556			14.2973	0.286851
238355_at		AW749121	Hs.731837			14.2235	0
231771_at	GJB6	AI694073	Hs.511757	gap junction protein beta 6	chr13q12	14.2032	0.627042
211527_x_at	VEGFA	M27281	Hs.73793	vascular endothelial growth factor A	chr6p12	14.1606	0
239704_at	RNF144B	BE274992	Hs.148741	ring finger protein 144B	chr6p22.3	14.0018	1.46969
219807_x_at	MIA-RAB4B /// RAB4B	NM_016154	Hs.631539	MIA-RAB4B readthrough (NMD candidate) /// RAB4B, member RAS oncogene family	chr19q /// chr19q13.2	13.9414	0
242612_at	NPEPPS	AI922696	Hs.443837	aminopeptidase puromycin sensitive	chr17q21	13.8543	0
210513_s_at	VEGFA	AF091352	Hs.73793	vascular endothelial growth factor A	chr6p12	13.7343	0
210655_s_at	FOXO3 /// FOXO3B	AF041336	Hs.220950 /// Hs.592126	forkhead box O3 /// forkhead box O3B pseudogene	chr17p11.2 /// chr6q21	13.6766	0
214146_s_at	PPBP	R64130	Hs.2164	pro-platelet basic protein	chr4q12-q13	13.6341	0.627042
244677_at	PER1	AA416756		period circadian clock 1	chr17p13.1	13.5878	0
202620_s_at	PLOD2	NM_000935	Hs.477866	procollagen-lysine, 2-oxoglutarate 5-dioxygenase 2	chr3q24	13.4334	1.46969
201105_at	LGALS1	NM_002305	Hs.445351	lectin, galactoside-binding, soluble, 1	chr22q13.1	13.4279	0
242572_at		BF435438	Hs.656907			13.3864	0
240991_at		AI732596	Hs.660557			13.3821	0
200664_s_at	DNAJB1	BG537255	Hs.515210	DnaJ (Hsp40) homolog, subfamily B, member 1	chr19p13.2	13.2457	0
230609_at	CLINT1	BF510429		clathrin interactor 1	chr5q33.3	13.1438	0.627042
211882_x_at	FUT6	U27331	Hs.631846 /// Hs.705615	fucosyltransferase 6 (alpha (1,3) fucosyltransferase)	chr19p13.3	13.1224	0
212575_at	TMEM259	BF966155	Hs.515003	transmembrane protein 259	chr19p13.3	12.9886	0
117_at	HSPA6	X51757	Hs.654614 /// Hs.662180	heat shock 70kDa protein 6 (HSP70B')	chr1q23	12.8453	0
202619_s_at	PLOD2	AI754404	Hs.477866	procollagen-lysine, 2-oxoglutarate 5-dioxygenase 2	chr3q24	12.6908	0.888417
204885_s_at	MSLN	NM_005823	Hs.408488	mesothelin	chr16p13.3	12.6833	0
203071_at	SEMA3B	NM_004636	Hs.82222	sema domain, immunoglobulin domain (Ig), short basic domain, secreted, (semaphorin) 3B	chr3p21.3	12.4367	0
218720_x_at	SEZ6L2	NM_012410	Hs.6314	seizure related 6 homolog (mouse)-like 2	chr16p11.2	12.3606	0
206923_at	PRKCA	NM_002737	Hs.531704	protein kinase C, alpha	chr17q22-q23.2	12.3571	0
208534_s_at	LOC102724229 /// RASA4 /// RASA4B /// RASA4CP	NM_006989	Hs.530089 /// Hs.632627	uncharacterized LOC102724229 /// RAS p21 protein activator 4 /// RAS p21 protein activator 4B /// RAS p21 protein activator 4C, pseudogene	chr7p13 /// chr7q22 /// chr7q22.1	12.267	0
213667_at	TMEM265	AB002307	Hs.667372	transmembrane protein 265	chr16p	12.2356	0
222513_s_at	SORBS1	N21458	Hs.38621	sorbin and SH3 domain containing 1	chr10q23.33	12.2105	0.234893
204989_s_at	ITGB4	BF305661	Hs.632226	integrin beta 4	chr17q25	12.2045	0
205960_at	PDK4	NM_002612	Hs.8364	pyruvate dehydrogenase kinase, isozyme 4	chr7q21.3	12.1252	0.234893
220446_s_at	CHST4	NM_005769	Hs.251383	carbohydrate (N-acetylglucosamine 6-O) sulfotransferase 4	chr16q22.2	12.1172	0
232309_at	LOC202181	Y13871	Hs.653052 /// Hs.719847	SUMO-interacting motifs containing 1 pseudogene	chr5q35.3	12.105	0
207847_s_at	MUC1	NM_002456	Hs.89603	mucin 1, cell surface associated	chr1q21	12.1046	0
202075_s_at	PLTP	NM_006227	Hs.439312	phospholipid transfer protein	chr20q13.12	11.9681	0
1569620_s_at	LOC100128079	AW451984	Hs.656903	uncharacterized LOC100128079	chr16p11.2	11.8877	2.42708
218775_s_at	WWC2	NM_024949	Hs.333179	WW and C2 domain containing 2	chr4q35.1	11.8442	0.234893
201348_at	GPX3	NM_002084	Hs.386793	glutathione peroxidase 3	chr5q33.1	11.6682	1.95141
205444_at	ATP2A1	NM_004320	Hs.657344	ATPase, Ca++ transporting, cardiac muscle, fast twitch 1	chr16p12.1	11.4378	0
1558447_at		BC032415				11.423	0
203890_s_at	DAPK3	BF686824	Hs.631844	death-associated protein kinase 3	chr19p13.3	11.4054	0
1555788_a_at	TRIB3	AF250311	Hs.516826	tribbles pseudokinase 3	chr20p13-p12.2	11.3676	0
205409_at	FOSL2	NM_005253	Hs.220971	FOS-like antigen 2	chr2p23.3	11.2468	0
237837_at		BF433388	Hs.667579			11.2042	0
214175_x_at	PDLIM4	AI254547	Hs.424312	PDZ and LIM domain 4	chr5q31.1	11.202	0
221418_s_at	MED16	NM_005481	Hs.365207	mediator complex subunit 16	chr19p13.3	11.1849	0
231478_at	LOC729966 /// PDE4C	AI051127	Hs.132584	uncharacterized LOC729966 /// phosphodiesterase 4C, cAMP-specific	chr19p13.11	11.1583	0.627042
206884_s_at	SCEL	NM_003843	Hs.534699	sciellin	chr13q22	11.1553	0
205597_at	SLC44A4	NM_025257	Hs.335355	solute carrier family 44, member 4	chr6p21.3	11.1161	0
215990_s_at	BCL6	S67779	Hs.478588	B-cell CLL/lymphoma 6	chr3q27	10.9482	0.286851
1564790_at	ST7-AS2	AF400045		ST7 antisense RNA 2	chr7q31.2	10.8747	0.627042
218964_at	ARID3B	NM_006465	Hs.655532	AT rich interactive domain 3B (BRIGHT-like)	chr15q24	10.8665	0
200646_s_at	NUCB1	NM_006184	Hs.631602	nucleobindin 1	chr19q13.33	10.7791	0
222179_at	CDC5L	AL133262	Hs.485471	cell division cycle 5-like	chr6p21	10.6847	0
225869_s_at	UNC93B1	AW001274	Hs.502989	unc-93 homolog B1 (C. elegans)	chr11q13	10.3757	0
222542_x_at	ADCK3	BF724826	Hs.118241	aarF domain containing kinase 3	chr1q42.13	10.3612	0
241018_at	TMEM59	BF446758	Hs.523262	transmembrane protein 59	chr1p32.3	10.3422	0
214409_at	RFPL3S	AL021937		RFPL3 antisense	chr22q12.3	10.3308	0
227881_s_at		BF433075	Hs.732771			10.3264	0.627042
220066_at	NOD2	NM_022162	Hs.592072	nucleotide-binding oligomerization domain containing 2	chr16q21	10.3072	0
220230_s_at	CYB5R2	NM_016229	Hs.414362	cytochrome b5 reductase 2	chr11p15.4	10.1359	0.888417
202718_at	IGFBP2	NM_000597	Hs.438102	insulin like growth factor binding protein 2	chr2q35	10.0961	0
225481_at	FRMD6	AL040051	Hs.434914	FERM domain containing 6	chr14q22.1	10.08	2.94347
209636_at	NFKB2	BC002844	Hs.73090	nuclear factor of kappa light polypeptide gene enhancer in B-cells 2 (p49/p100)	chr10q24	10.0739	0
203953_s_at	CLDN3	BE791251	Hs.647023	claudin 3	chr7q11.23	10.0315	0
200784_s_at	LRP1	BF304759	Hs.162757	LDL receptor related protein 1	chr12q13.3	10.0278	0
229796_at	SIX4	AI554514	Hs.97849	SIX homeobox 4	chr14q23	10.0219	0.234893
211848_s_at	CEACAM7	AF006623	Hs.74466	carcinoembryonic antigen-related cell adhesion molecule 7	chr19q13.2	10.0157	0
1556107_at	LOC105372881	AL832253		uncharacterized LOC105372881		9.97623	0
1568924_a_at	IQUB	BC026173	Hs.159650	IQ motif and ubiquitin domain containing	chr7q31.32	9.95118	0
219360_s_at	TRPM4	NM_017636	Hs.467101	transient receptor potential cation channel, subfamily M, member 4	chr19q13.33	9.93592	0
1569020_at	NEDD9	BC020686	Hs.37982	neural precursor cell expressed, developmentally down-regulated 9	chr6p24.2	9.84586	0
205009_at	TFF1	NM_003225	Hs.162807	trefoil factor 1	chr21q22.3	9.80142	0.286851
232472_at		AK022461	Hs.735888			9.75231	0
213490_s_at	MAP2K2	AI762811	Hs.465627	mitogen-activated protein kinase kinase 2	chr19p13.3	9.70008	0
203065_s_at	CAV1	NM_001753	Hs.74034	caveolin 1	chr7q31.1	9.68775	0
200800_s_at	HSPA1A /// HSPA1B	NM_005345	Hs.274402 /// Hs.702139 /// Hs.719966 /// Hs.743411	heat shock 70kDa protein 1A /// heat shock 70kDa protein 1B	chr6p21.3	9.63479	0
220075_s_at	CDHR5	NM_017717	Hs.165619	cadherin-related family member 5	chr11p15.5	9.62231	0.286851
243556_at	NGEF	R89026	Hs.97316	neuronal guanine nucleotide exchange factor	chr2q37	9.60315	0
209101_at	CTGF	M92934	Hs.410037	connective tissue growth factor	chr6q23.1	9.51112	0
201785_at	RNASE1	NM_002933	Hs.78224	ribonuclease, RNase A family, 1 (pancreatic)	chr14q11.2	9.47821	1.46969
219475_at	OSGIN1	NM_013370	Hs.128055	oxidative stress induced growth inhibitor 1	chr16q23.3	9.46375	0
210692_s_at	SLC43A3	BC003163	Hs.99962	solute carrier family 43, member 3	chr11q11	9.45577	0
234730_s_at	RIPK4	AP001743	Hs.517310	receptor-interacting serine-threonine kinase 4	chr21q22.3	9.40931	0.234893
205476_at	CCL20	NM_004591	Hs.75498	chemokine (C-C motif) ligand 20	chr2q36.3	9.39797	0
210424_s_at	GOLGA8A /// GOLGA8B	AF163441	Hs.182982 /// Hs.720151	golgin A8 family, member A /// golgin A8 family, member B	chr15q11.2 /// chr15q14	9.37825	0.234893
229645_at	FAM69C	H14197	Hs.371690	family with sequence similarity 69, member C	chr18q22.3	9.37763	0.627042
217173_s_at	LDLR	S70123	Hs.713981	low density lipoprotein receptor	chr19p13.2	9.34974	0
203167_at	TIMP2	NM_003255	Hs.633514	TIMP metallopeptidase inhibitor 2	chr17q25	9.30804	0
225464_at	FRMD6	N30138	Hs.434914	FERM domain containing 6	chr14q22.1	9.29825	1.46969
243543_at		BF508288	Hs.655159			9.27927	0
1569192_at		BC017989	Hs.650498			9.24161	0
229623_at	TMEM150C	BF508344		transmembrane protein 150C	chr4q21.22	9.21934	1.95141
227501_at		AI377135	Hs.657637			9.18997	0
216549_s_at	TBC1D22B	AL096712	Hs.731702	TBC1 domain family, member 22B	chr6p21.2	9.14631	0
233791_at		AK024355	Hs.647686			9.11668	0.286851
201044_x_at	DUSP1	AA530892	Hs.171695	dual specificity phosphatase 1	chr5q34	9.08779	0.234893
211889_x_at	CEACAM1	D12502	Hs.512682	carcinoembryonic antigen-related cell adhesion molecule 1 (biliary glycoprotein)	chr19q13.2	9.07681	0
201311_s_at	SH3BGRL	AL515318	Hs.108029	SH3 domain binding glutamate-rich protein like	chrXq13.3	9.04976	0
211564_s_at	PDLIM4	BC003096	Hs.424312	PDZ and LIM domain 4	chr5q31.1	9.02516	0
213268_at	CAMTA1	Z98884	Hs.397705	calmodulin binding transcription activator 1	chr1p36.31-p36.23	9.01396	0
229060_at	YPEL2	AW005748	Hs.463613	yippee like 2	chr17q22	8.96307	0
216519_s_at	PROSC	AK021923	Hs.304792	proline synthetase co-transcribed homolog (bacterial)	chr8p11.2	8.94945	0.234893
1564494_s_at	P4HB	AK075503	Hs.464336	prolyl 4-hydroxylase, beta polypeptide	chr17q25	8.93721	0
230348_at	LATS2	AI745254		large tumor suppressor kinase 2	chr13q12.11	8.90934	0.286851
216010_x_at	FUT3	D89324	Hs.169238	fucosyltransferase 3 (galactoside 3(4)-L-fucosyltransferase, Lewis blood group)	chr19p13.3	8.88674	0
1555830_s_at	ESYT2	BC001224	Hs.490795	extended synaptotagmin-like protein 2	chr7q36.3	8.88458	0
205148_s_at	CLCN4	AA071195	Hs.495674	chloride channel, voltage-sensitive 4	chrXp22.3	8.88025	1.95141
201295_s_at	WSB1	BF111821		WD repeat and SOCS box containing 1	chr17q11.1	8.86063	0
1569263_at		AF318321				8.80314	0
1554332_a_at	SLCO4A1-AS1	BC025345	Hs.671273	SLCO4A1 antisense RNA 1	chr20q13.33	8.7948	0
205844_at	VNN1	NM_004666	Hs.12114	vanin 1	chr6q23-q24	8.78869	0.888417
212143_s_at	IGFBP3	BF340228	Hs.450230	insulin like growth factor binding protein 3	chr7p12.3	8.74429	0.234893
215558_at	UBR2	AK001118	Hs.726982	ubiquitin protein ligase E3 component n-recognin 2	chr6p21.1	8.72949	0
230968_at	HDAC9	AW953794		histone deacetylase 9	chr7p21.1	8.72476	0.286851
222546_s_at	EPS8L2	AW204755	Hs.55016	EPS8-like 2	chr11p15.5	8.69936	0
230395_at	METTL9	AI536637	Hs.709488	methyltransferase like 9	chr16p12.2	8.68482	0
217494_s_at		AF023139				8.64988	0
202855_s_at	SLC16A3	AL513917	Hs.500761	solute carrier family 16 (monocarboxylate transporter), member 3	chr17q25	8.63963	0
229927_at	LEMD1	BE222220	Hs.655520 /// Hs.745447	LEM domain containing 1	chr1q32.1	8.61276	0
202828_s_at	MMP14	NM_004995	Hs.2399	matrix metallopeptidase 14 (membrane-inserted)	chr14q11.2	8.60477	0
214031_s_at	KRT7	AI920979		keratin 7	chr12q13.13	8.59768	0
218657_at	RAPGEFL1	NM_016339	Hs.632254	Rap guanine nucleotide exchange factor like 1	chr17q21.1	8.59508	0
1555611_s_at	MBD1	BC012487	Hs.405610	methyl-CpG binding domain protein 1	chr18q21	8.56299	0
211885_x_at	FUT6	U27332	Hs.631846 /// Hs.705615	fucosyltransferase 6 (alpha (1,3) fucosyltransferase)	chr19p13.3	8.5615	0
211899_s_at	TRAF4	AF082185	Hs.8375	TNF receptor-associated factor 4	chr17q11-q12	8.54612	0
212497_at	MAPK1IP1L	AI554879	Hs.594338	mitogen-activated protein kinase 1 interacting protein 1-like	chr14q22.3	8.5338	0
222087_at	PVT1	AW451806		Pvt1 oncogene (non-protein coding)	chr8q24	8.46377	0
209035_at	MDK	M69148	Hs.82045	midkine (neurite growth-promoting factor 2)	chr11p11.2	8.46191	0
1552626_a_at	TMEM163	NM_030923	Hs.369471	transmembrane protein 163	chr2q21.3	8.44753	0
232726_at		AK024956	Hs.677304			8.4161	0
227963_at		BF515913	Hs.659940			8.40729	0
207714_s_at	SERPINH1	NM_004353	Hs.596449	serpin peptidase inhibitor, clade H (heat shock protein 47), member 1, (collagen binding protein 1)	chr11q13.5	8.36621	0
233614_at		AU145361	Hs.654687			8.35541	0
1557475_at	LINC00507	BC037880	Hs.385496	long intergenic non-protein coding RNA 507	chr12q24.32	8.35072	0.234893
205640_at	ALDH3B1	NM_000694	Hs.523841	aldehyde dehydrogenase 3 family, member B1	chr11q13	8.34791	0
213693_s_at	MUC1	AI610869	Hs.89603	mucin 1, cell surface associated	chr1q21	8.33571	0
223739_at	PADI1	AK026652	Hs.412941	peptidyl arginine deiminase, type I	chr1p36.13	8.31258	0.234893
215834_x_at	SCARB1	AV708130	Hs.731377	scavenger receptor class B, member 1	chr12q24.31	8.31116	0
1554576_a_at	ETV4	BC007242	Hs.434059	ets variant 4	chr17q21.31	8.30332	0
238884_at		AW195351	Hs.670908			8.2862	0
228617_at	XAF1	AA142842	Hs.441975	XIAP associated factor 1	chr17p13.1	8.27489	0
207255_at	LEPR	NM_002303	Hs.723178	leptin receptor	chr1p31	8.24187	0
225801_at	FBXO32	AW518714	Hs.403933	F-box protein 32	chr8q24.13	8.23426	0
1559862_at	COPA	BC037941	Hs.685025	coatomer protein complex subunit alpha	chr1q23.2	8.20474	0
210398_x_at	FUT6	M98825	Hs.631846 /// Hs.705615	fucosyltransferase 6 (alpha (1,3) fucosyltransferase)	chr19p13.3	8.19528	0
201246_s_at	OTUB1	NM_017670	Hs.473788	OTU deubiquitinase, ubiquitin aldehyde binding 1	chr11q13.1	8.18527	0
228459_at	FAM84A	BF063776	Hs.260855	family with sequence similarity 84, member A	chr2p24.3	8.16541	0
206060_s_at	PTPN22	NM_015967	Hs.535276	protein tyrosine phosphatase, non-receptor type 22 (lymphoid)	chr1p13.2	8.14686	0
208383_s_at	PCK1	NM_002591	Hs.1872	phosphoenolpyruvate carboxykinase 1 (soluble)	chr20q13.31	8.12471	0
202340_x_at	NR4A1	NM_002135	Hs.524430	nuclear receptor subfamily 4, group A, member 1	chr12q13	8.11924	0
1553861_at	TCP11L2	NM_152772	Hs.696047	t-complex 11, testis-specific-like 2	chr12q23.3	8.08418	0.286851
1556962_at		AW272794	Hs.335553			8.07687	0
203139_at	DAPK1	NM_004938	Hs.380277	death-associated protein kinase 1	chr9q21.33	8.02145	1.95141
202316_x_at	UBE4B	AW241715	Hs.593974	ubiquitination factor E4B	chr1p36.3	8.02015	0
209937_at	TM4SF4	BC001386	Hs.133527	transmembrane 4 L six family member 4	chr3q25	8.01265	3.40158
201702_s_at	PPP1R10	AI492873	Hs.106019	protein phosphatase 1, regulatory subunit 10	chr6p21.3	8.00228	0
204623_at	TFF3	NM_003226	Hs.82961	trefoil factor 3	chr21q22.3	7.9979	0
227337_at	ANKRD37	AA886870	Hs.508154	ankyrin repeat domain 37	chr4q35.1	7.99671	0
241772_at		AI732427	Hs.670424			7.97083	0
205593_s_at	PDE9A	NM_002606	Hs.473927	phosphodiesterase 9A	chr21q22.3	7.96017	0
220483_s_at	RNF19A	NM_015435	Hs.292882	ring finger protein 19A, RBR E3 ubiquitin protein ligase	chr8q22	7.95217	0.234893
210809_s_at	POSTN	D13665	Hs.136348	periostin, osteoblast specific factor	chr13q13.3	7.92496	1.46969
211883_x_at	CEACAM1	M76742	Hs.512682	carcinoembryonic antigen-related cell adhesion molecule 1 (biliary glycoprotein)	chr19q13.2	7.89346	0
203954_x_at	CLDN3	NM_001306	Hs.647023	claudin 3	chr7q11.23	7.89326	0
203294_s_at	LMAN1	U09716	Hs.465295	lectin, mannose-binding, 1	chr18q21.3-q22	7.83341	0
209524_at	HDGFRP3	AK001280	Hs.513954	hepatoma-derived growth factor, related protein 3	chr15q25.2	7.82587	2.94347
239451_at		AI684643	Hs.658060			7.82483	0
213201_s_at	TNNT1	AJ011712	Hs.631558	troponin T type 1 (skeletal, slow)	chr19q13.4	7.81623	0
205659_at	HDAC9	NM_014707	Hs.196054	histone deacetylase 9	chr7p21.1	7.78921	1.46969
212327_at	LIMCH1	AK026815	Hs.335163	LIM and calponin homology domains 1	chr4p13	7.77863	1.46969
211272_s_at	DGKA	AF064771	Hs.524488	diacylglycerol kinase alpha	chr12q13.3	7.71243	0
214002_at	MYL6	AA419227		myosin light chain 6	chr12q13.2	7.71123	0
210974_s_at	AP3D1	AF130042	Hs.512815	adaptor-related protein complex 3, delta 1 subunit	chr19p13.3	7.70029	0
239991_at	ZMYND8	AW292657		zinc finger, MYND-type containing 8	chr20q13.12	7.67888	0
211469_s_at	CXCR6	U73531	Hs.34526	chemokine (C-X-C motif) receptor 6	chr3p21	7.67647	0.234893
238382_x_at		AW301937	Hs.666888			7.66363	0
1561691_at	LINC00326	BC039371	Hs.407549	long intergenic non-protein coding RNA 326	chr6q23.2	7.65958	0
1554339_a_at	COG3	BC038953	Hs.507948	component of oligomeric golgi complex 3	chr13q14.13	7.6455	0
204205_at	APOBEC3G	NM_021822	Hs.660143	apolipoprotein B mRNA editing enzyme, catalytic polypeptide-like 3G	chr22q13.1-q13.2	7.63369	3.21041
1569106_s_at	SETD5	BI087313	Hs.288164	SET domain containing 5	chr3p25.3	7.63286	0
202525_at	PRSS8	NM_002773	Hs.75799	protease, serine, 8	chr16p11.2	7.61329	0
236417_at		BE644770	Hs.657666			7.60964	0
1555680_a_at	SMOX	AY033891	Hs.433337	spermine oxidase	chr20p13	7.55771	0
215774_s_at		AV650470				7.55221	0
237017_s_at	LOC102723493	T73002		uncharacterized LOC102723493		7.51084	0.234893
223333_s_at	ANGPTL4	AF169312	Hs.9613	angiopoietin like 4	chr19p13.3	7.49619	0
213113_s_at	SLC43A3	AI630178	Hs.99962	solute carrier family 43, member 3	chr11q11	7.49406	0
213660_s_at	TOP3B	AA581879	Hs.436401	topoisomerase (DNA) III beta	chr22q11.22	7.49211	0
228924_s_at	UBE2J1	AA491236	Hs.163776	ubiquitin-conjugating enzyme E2, J1	chr6q15	7.49167	0
1552670_a_at	PPP1R3B	NM_024607	Hs.458513	protein phosphatase 1, regulatory subunit 3B	chr8p23.1	7.42949	0
205822_s_at	HMGCS1	NM_002130	Hs.397729	3-hydroxy-3-methylglutaryl-CoA synthase 1 (soluble)	chr5p14-p13	7.37921	0
201313_at	ENO2	NM_001975	Hs.511915	enolase 2 (gamma, neuronal)	chr12p13	7.36778	0
214366_s_at	ALOX5	AA995910	Hs.89499	arachidonate 5-lipoxygenase	chr10q11.2	7.35357	0
217414_x_at	HBA2	V00489	Hs.654744	hemoglobin, alpha 2	chr16p13.3	7.31242	1.95141
206153_at	CYP4F11	NM_021187	Hs.187393	cytochrome P450, family 4, subfamily F, polypeptide 11	chr19p13.1	7.30355	0
234632_x_at		AK026267	Hs.632607			7.29492	0
230688_at		AI631029	Hs.657782			7.28486	0
1552478_a_at	IRF6	NM_006147	Hs.591415	interferon regulatory factor 6	chr1q32.3-q41	7.28234	0
244614_at	TFG	AI908188		TRK-fused gene	chr3q12.2	7.27235	0.234893
217230_at	EZR	AF199015	Hs.487027	ezrin	chr6q25.3	7.26879	0
238563_at		AV762916	Hs.664921			7.25567	0
232628_at		AI740629	Hs.670477			7.25349	0
233754_x_at	ZNF71	AC007228	Hs.301431	zinc finger protein 71	chr19q13.4	7.1826	0.627042
212278_x_at	UBE3A	BF588511	Hs.598862	ubiquitin protein ligase E3A	chr15q11.2	7.16213	0.286851
235705_at		BF676361	Hs.656309			7.15981	0
212079_s_at	KMT2A	AA715041	Hs.258855	lysine (K)-specific methyltransferase 2A	chr11q23	7.15103	0
218638_s_at	SPON2	NM_012445	Hs.635350	spondin 2, extracellular matrix protein	chr4p16.3	7.15052	0
223827_at	TNFRSF19	AF246998	Hs.149168	tumor necrosis factor receptor superfamily, member 19	chr13q12.11-q12.3	7.13545	0.234893
235329_at	NOXO1	AW083983	Hs.191762	NADPH oxidase organizer 1	chr16p13.3	7.12305	0
219529_at	CLIC3	NM_004669	Hs.64746	chloride intracellular channel 3	chr9q34.3	7.11266	0
223385_at	CYP2S1	AF335278	Hs.98370	cytochrome P450, family 2, subfamily S, polypeptide 1	chr19q13.1	7.09145	0
228623_at		AI224133	Hs.374460			7.06679	0
208701_at	APLP2	BC000373	Hs.370247	amyloid beta (A4) precursor-like protein 2	chr11q24	7.05408	0
1562110_at	IWS1	BC022892	Hs.679491	IWS1 homolog (S. cerevisiae)	chr2q14.3	7.0469	0.234893
219888_at	SPAG4	NM_003116	Hs.123159	sperm associated antigen 4	chr20q11.21	7.0465	0
200632_s_at	NDRG1	NM_006096	Hs.372914	N-myc downstream regulated 1	chr8q24.3	7.04472	0
225817_at	CGNL1	AB051536	Hs.148989	cingulin-like 1	chr15q21.3	7.04118	0
206665_s_at	BCL2L1	NM_001191	Hs.516966	BCL2-like 1	chr20q11.21	7.03542	0
215649_s_at	MVK	AF217536	Hs.130607	mevalonate kinase	chr12q24	7.01263	0
227925_at	ST3GAL4-AS1	BF343672	Hs.585206	ST3GAL4 antisense RNA 1 (head to head)	chr11q24.2	6.98401	0.888417
210095_s_at	IGFBP3	M31159	Hs.450230	insulin like growth factor binding protein 3	chr7p12.3	6.9758	0.627042
1558103_a_at	HDGFRP3	AK055438	Hs.660989	hepatoma-derived growth factor, related protein 3	chr15q25.2	6.96503	0.627042
208146_s_at	CPVL	NM_031311	Hs.233389	carboxypeptidase, vitellogenic-like	chr7p15.1	6.95967	3.53195
217412_at	TRAV9-2	AE000659	Hs.494972	T cell receptor alpha variable 9-2	chr14q11	6.94683	0
228193_s_at		AI744499				6.94382	0
202912_at	ADM	NM_001124	Hs.441047	adrenomedullin	chr11p15.4	6.92697	0
226436_at	RASSF4	N49935	Hs.522895	Ras association (RalGDS/AF-6) domain family member 4	chr10q11.21	6.8719	0
1570360_s_at	DDX3Y	BC011022	Hs.99120	DEAD (Asp-Glu-Ala-Asp) box helicase 3, Y-linked	chrYq11	6.86871	0
203030_s_at	PTPRN2	AF007555	Hs.490789	protein tyrosine phosphatase, receptor type, N polypeptide 2	chr7q36	6.85665	0
1560422_at		BF346537				6.85596	0
233328_x_at	SLC17A9	AL121673	Hs.512686	solute carrier family 17 (vesicular nucleotide transporter), member 9	chr20q13.33	6.85336	0
207824_s_at	MAZ	NM_002383	Hs.23650	MYC-associated zinc finger protein (purine-binding transcription factor)	chr16p11.2	6.8432	0
228491_at	KRT19	AW662246	Hs.654568	keratin 19, type I	chr17q21.2	6.83764	0
1557277_a_at	LINC01016	AK057709	Hs.547104	long intergenic non-protein coding RNA 1016		6.83277	1.46969
218087_s_at	SORBS1	NM_015385	Hs.38621	sorbin and SH3 domain containing 1	chr10q23.33	6.82503	0
237112_at		R59908				6.80193	0
222651_s_at	TRPS1	BF701166	Hs.657018	trichorhinophalangeal syndrome I	chr8q24.12	6.76618	0
226407_at	TPT1-AS1	BE549656	Hs.375766	TPT1 antisense RNA 1	chr13q14.13	6.75487	0
206199_at	CEACAM7	NM_006890	Hs.74466	carcinoembryonic antigen-related cell adhesion molecule 7	chr19q13.2	6.70232	0.627042
229935_s_at	KMT2A	BF057352	Hs.258855	lysine (K)-specific methyltransferase 2A	chr11q23	6.68335	2.42708
222306_at		AA521034				6.65588	0
234001_s_at	ARFGAP1	AL137744	Hs.25584	ADP-ribosylation factor GTPase activating protein 1	chr20q13.33	6.65202	0
230543_at		AI761675				6.63364	0
209782_s_at	DBP	U79283	Hs.414480 /// Hs.528006	D site of albumin promoter (albumin D-box) binding protein	chr19q13.3	6.62592	0
205499_at	SRPX2	NM_014467	Hs.306339	sushi-repeat containing protein, X-linked 2	chrXq22.1	6.62389	1.46969
209383_at	DDIT3	BC003637	Hs.505777	DNA-damage-inducible transcript 3	chr12q13.1-q13.2	6.57458	0
237580_at		R56239	Hs.655031			6.56617	0.627042
201312_s_at	SH3BGRL	NM_003022	Hs.108029	SH3 domain binding glutamate-rich protein like	chrXq13.3	6.5496	0
218000_s_at	PHLDA1	NM_007350	Hs.602085	pleckstrin homology-like domain, family A, member 1	chr12q15	6.54426	0
205236_x_at	SOD3	NM_003102	Hs.2420	superoxide dismutase 3, extracellular	chr4p15.2	6.5389	0.627042
201625_s_at	INSIG1	BE300521	Hs.520819	insulin induced gene 1	chr7q36	6.52416	0
231299_at	AGAP3	AI494590	Hs.647075	ArfGAP with GTPase domain, ankyrin repeat and PH domain 3	chr7q36.1	6.52146	0.234893
218345_at	TMEM176A	NM_018487	Hs.647116	transmembrane protein 176A	chr7q36.1	6.48963	0
231929_at	IKZF2	AI458439	Hs.604950	IKAROS family zinc finger 2	chr2q34	6.48744	0.627042
225372_at	C10orf54	AK024449	Hs.47382	chromosome 10 open reading frame 54	chr10q22.1	6.48261	0.234893
215641_at	SEC24D	AK000709		SEC24 homolog D, COPII coat complex component	chr4q26	6.4689	0
1556834_at	DSG2-AS1	BC042986	Hs.562766	DSG2 antisense RNA 1		6.46305	0
206604_at	OVOL1	NM_004561		ovo-like zinc finger 1	chr11q13	6.45755	0
202014_at	PPP1R15A	NM_014330	Hs.631593	protein phosphatase 1, regulatory subunit 15A	chr19q13.2	6.41713	0
208493_at	HOXA11	NM_005523	Hs.249171	homeobox A11	chr7p15.2	6.41532	0
1557661_at		AW151541	Hs.736451			6.41121	0.234893
1561545_at	EPN2-AS1	BC037786	Hs.621672	EPN2 antisense RNA 1		6.40254	1.95141
1558578_a_at	C7orf73 /// LOC105375521 /// SLC13A4	BE018269	Hs.200022	chromosome 7 open reading frame 73 /// uncharacterized LOC105375521 /// solute carrier family 13 (sodium/sulfate symporter), member 4	chr7q33	6.39268	0.234893
214734_at	EXPH5	AB014524	Hs.28540	exophilin 5	chr11q22.3	6.38503	0
202773_s_at	SFSWAP	AI023864	Hs.308171	splicing factor, suppressor of white-apricot family	chr12q24.33	6.37041	0
224560_at	TIMP2	BF107565	Hs.633514	TIMP metallopeptidase inhibitor 2	chr17q25	6.3624	0
228266_s_at	HDGFRP3	BE703418	Hs.513954	hepatoma-derived growth factor, related protein 3	chr15q25.2	6.35481	2.63827
223722_at	DNAJC12	AF176013	Hs.260720	DnaJ (Hsp40) homolog, subfamily C, member 12	chr10q22.1	6.33618	0
1554600_s_at	LMNA	BC033088	Hs.594444	lamin A/C	chr1q22	6.33295	0
1553139_s_at	PLXNA3	NM_017514	Hs.632839	plexin A3	chrXq28	6.32604	0
223503_at	TMEM163	AF255647	Hs.369471	transmembrane protein 163	chr2q21.3	6.3257	0.234893
209878_s_at	RELA	M62399	Hs.502875	v-rel avian reticuloendotheliosis viral oncogene homolog A	chr11q13	6.31885	0
1553536_at	MBNL2	NM_018615	Hs.657347	muscleblind-like splicing regulator 2	chr13q32.1	6.30661	0.234893
225828_at	DAGLB	AI640492	Hs.487498	diacylglycerol lipase, beta	chr7p22.1	6.29496	0.234893
1556185_a_at	STEAP4	BC035072	Hs.287168	STEAP family member 4	chr7q21.12	6.2926	0.286851
219195_at	PPARGC1A	NM_013261	Hs.527078	peroxisome proliferator-activated receptor gamma, coactivator 1 alpha	chr4p15.1	6.29167	0.286851
230812_at	LINC00511 /// LINC00673	AW205343	Hs.157726	long intergenic non-protein coding RNA 511 /// long intergenic non-protein coding RNA 673	chr17q24.3	6.28093	0
1560738_at		BC041933	Hs.663724			6.2724	0
240146_at		AW418562				6.26255	0
1553962_s_at	RHOB	BI668074	Hs.502876	ras homolog family member B	chr2p24	6.25874	0
232665_x_at	SMURF1	AL137424		SMAD specific E3 ubiquitin protein ligase 1	chr7q22.1	6.23763	0
227868_at	LOC154761	AI928764	Hs.716689	family with sequence similarity 115, member C pseudogene	chr7q35	6.23036	0
209525_at	HDGFRP3	BG285017	Hs.513954	hepatoma-derived growth factor, related protein 3	chr15q25.2	6.22918	0.286851
209882_at	RIT1	AF084462	Hs.491234	Ras-like without CAAX 1	chr1q22	6.22754	0
208750_s_at	ARF1	AA580004	Hs.286221	ADP-ribosylation factor 1	chr1q42	6.20473	0
203751_x_at	JUND	AI762296	Hs.2780	jun D proto-oncogene	chr19p13.2	6.19861	0
221414_s_at	DEFB126	NM_030931	Hs.124211	defensin, beta 126	chr20p13	6.19172	0.286851
200695_at	PPP2R1A	NM_014225	Hs.467192	protein phosphatase 2, regulatory subunit A, alpha	chr19q13.41	6.17788	0
201835_s_at	PRKAB1	NM_006253	Hs.741184	protein kinase, AMP-activated, beta 1 non-catalytic subunit	chr12q24.1-q24.3	6.17551	0
230642_at	LOC105371264	AW205877		uncharacterized LOC105371264		6.14536	0
240726_at		AA682875	Hs.655831			6.1208	0.234893
202086_at	MX1	NM_002462	Hs.517307	MX dynamin-like GTPase 1	chr21q22.3	6.10399	0
1569403_at	LOC101928716	BC016631	Hs.670065	uncharacterized LOC101928716		6.08421	0.286851
1554757_a_at	INPP5A	AF273055	Hs.523360	inositol polyphosphate-5-phosphatase A	chr10q26.3	6.0821	0
238680_at	METTL12 /// SNORA57	AV762108	Hs.640726 /// Hs.687390	methyltransferase like 12 /// small nucleolar RNA, H/ACA box 57	chr11q12.2 /// chr11q12.3	6.08016	0
207980_s_at	CITED2	NM_006079	Hs.82071	Cbp/p300-interacting transactivator, with Glu/Asp rich carboxy-terminal domain, 2	chr6q23.3	6.06948	0
37028_at	PPP1R15A	U83981	Hs.631593	protein phosphatase 1, regulatory subunit 15A	chr19q13.2	6.05152	0
204584_at	L1CAM	AI653981	Hs.522818	L1 cell adhesion molecule	chrXq28	6.04173	1.95141
231428_at		BE502947	Hs.715105			6.01241	0.234893
1564451_at		AK024864	Hs.590124			5.99987	0
225029_at	LINC01420	BE621082	Hs.355559	long intergenic non-protein coding RNA 1420	chrXp11.1	5.99745	0.627042
221091_at	INSL5	NM_005478	Hs.251380	insulin-like 5	chr1p31.3	5.99675	0.627042
210935_s_at	WDR1	AF274954	Hs.128548	WD repeat domain 1	chr4p16.1	5.98325	0
227919_at	UCA1	AA702248	Hs.644234	urothelial cancer associated 1 (non-protein coding)	chr19p13.12	5.98137	0
1554110_at	CDCP1	BC021099	Hs.476093	CUB domain containing protein 1	chr3p21.31	5.97512	0
233689_at		AK026816	Hs.677400			5.96862	0.888417
223143_s_at	AKIRIN2	AI742378	Hs.485915	akirin 2	chr6q15	5.95864	0
209365_s_at	ECM1	U65932	Hs.81071	extracellular matrix protein 1	chr1q21	5.93507	0
237330_at		AA603494	Hs.663957			5.93478	0
235868_at	MGEA5	AA284256		meningioma expressed antigen 5 (hyaluronidase)	chr10q24.1-q24.3	5.93196	0
211357_s_at	ALDOB	BC005314	Hs.530274	aldolase B, fructose-bisphosphate	chr9q21.3-q22.2	5.91546	0.888417
207419_s_at	RAC2	NM_002872	Hs.517601	ras-related C3 botulinum toxin substrate 2 (rho family, small GTP binding protein Rac2)	chr22q13.1	5.9103	0
202826_at	SPINT1	NM_003710	Hs.233950	serine peptidase inhibitor, Kunitz type 1	chr15q15.1	5.90496	0
227498_at	SOX6	AI480314	Hs.368226	SRY box 6	chr11p15.3	5.90448	0.286851
201130_s_at	CDH1	L08599	Hs.461086	cadherin 1, type 1	chr16q22.1	5.89162	0
224218_s_at	TRPS1	AF264784	Hs.657018	trichorhinophalangeal syndrome I	chr8q24.12	5.88839	1.46969
229502_at	CHDH	AW242403		choline dehydrogenase	chr3p21.1	5.87941	0
1563010_at	ITGB8	BC038209	Hs.686110	integrin beta 8	chr7p21.1	5.87719	0
214091_s_at	GPX3	AW149846	Hs.386793	glutathione peroxidase 3	chr5q33.1	5.86808	3.21041
235847_at		BF111312	Hs.661841			5.86734	0
228806_at	RORC	AI218580	Hs.256022	RAR-related orphan receptor C	chr1q21	5.84756	2.42708
200866_s_at	PSAP	M32221	Hs.523004	prosaposin	chr10q21-q22	5.83182	0
201040_at	GNAI2	NM_002070	Hs.77269	guanine nucleotide binding protein (G protein), alpha inhibiting activity polypeptide 2	chr3p21.31	5.82869	0
206574_s_at	PTP4A3	NM_007079	Hs.744870	protein tyrosine phosphatase type IVA, member 3	chr8q24.3	5.82676	0
210462_at	BLZF1	AF288161	Hs.130746	basic leucine zipper nuclear factor 1	chr1q24	5.82265	0.234893
219586_at	WDR59	NM_030581	Hs.280951	WD repeat domain 59	chr16q23.1	5.81566	0
1558996_at	FOXP1	AA654769		forkhead box P1	chr3p14.1	5.80568	0.286851
230269_at	B3GALT5	AI963605		UDP-Gal:betaGlcNAc beta 1,3-galactosyltransferase 5	chr21q22.3	5.79267	2.42708
213988_s_at	SAT1	BE971383	Hs.28491	spermidine/spermine N1-acetyltransferase 1	chrXp22.1	5.79101	0
205342_s_at	SULT1C2	AF026303	Hs.436123	sulfotransferase family 1C member 2	chr2q12.3	5.78902	1.46969
243394_at		AW139171				5.77949	0
244807_at	LRRC75A-AS1	AA522913	Hs.368934	LRRC75A antisense RNA 1	chr17p11.2	5.77911	0
200917_s_at	SRPR	BG474541	Hs.368376	signal recognition particle receptor (docking protein)	chr11q24.2	5.7764	0
217875_s_at	PMEPA1	NM_020182	Hs.517155	prostate transmembrane protein, androgen induced 1	chr20q13.31-q13.33	5.77166	0
211027_s_at	IKBKB	BC006231	Hs.597664	inhibitor of kappa light polypeptide gene enhancer in B-cells, kinase beta	chr8p11.2	5.76999	0
212647_at	RRAS	NM_006270	Hs.515536	related RAS viral (r-ras) oncogene homolog	chr19q13.33	5.76896	0
222655_s_at	IMPAD1	AW295105	Hs.438689	inositol monophosphatase domain containing 1	chr8q12.1	5.75944	0.627042
204705_x_at	ALDOB	NM_000035	Hs.530274	aldolase B, fructose-bisphosphate	chr9q21.3-q22.2	5.74463	1.95141
201294_s_at	WSB1	N24643	Hs.446017	WD repeat and SOCS box containing 1	chr17q11.1	5.74299	0
202581_at	HSPA1A /// HSPA1B	NM_005346	Hs.274402 /// Hs.719966	heat shock 70kDa protein 1A /// heat shock 70kDa protein 1B	chr6p21.3	5.73518	0
209526_s_at	HDGFRP3	AB029156	Hs.513954	hepatoma-derived growth factor, related protein 3	chr15q25.2	5.72961	1.95141
227444_at	ARMCX4	AW519141	Hs.729062	armadillo repeat containing, X-linked 4	chrXq22.1	5.71934	0
205018_s_at	MBNL2	NM_005757	Hs.657347	muscleblind-like splicing regulator 2	chr13q32.1	5.7193	0
205017_s_at	MBNL2	AI088145	Hs.657347	muscleblind-like splicing regulator 2	chr13q32.1	5.71323	0
221976_s_at	LOC105370929	AW207448		homeobox protein Hox-D11-like		5.70719	0
209145_s_at	CBFA2T2	AF068266	Hs.153934	core-binding factor, runt domain, alpha subunit 2; translocated to, 2	chr20q11	5.70589	0
201251_at	PKM	NM_002654	Hs.534770 /// Hs.637588	pyruvate kinase, muscle	chr15q22	5.70551	0
210852_s_at	AASS	AF229180	Hs.156738	aminoadipate-semialdehyde synthase	chr7q31.3	5.69889	0.234893
1557910_at	HSP90AB1	BG612458	Hs.509736	heat shock protein 90kDa alpha (cytosolic), class B member 1	chr6p12	5.69482	0
218778_x_at	EPS8L1	AI343292	Hs.438862	EPS8-like 1	chr19q13.42	5.69284	0
223853_at	BVES	AF204172	Hs.221660	blood vessel epicardial substance	chr6q21	5.67969	0
202842_s_at	DNAJB9	AL080081	Hs.741182	DnaJ (Hsp40) homolog, subfamily B, member 9	chr7q31|14q24.2-q24.3	5.67667	0
223179_at	YPEL3	BC005009	Hs.513491	yippee like 3	chr16p11.2	5.67037	0
212775_at	OBSL1	AI978623	Hs.526594	obscurin-like 1	chr2q35	5.66988	0.234893
208791_at	CLU	M25915	Hs.436657	clusterin	chr8p21-p12	5.66841	0
208300_at	PTPRH	NM_002842	Hs.179770	protein tyrosine phosphatase, receptor type, H	chr19q13.4	5.66589	0
243428_at	KCNQ1OT1	AW613101	Hs.741312	KCNQ1 opposite strand/antisense transcript 1 (non-protein coding)	chr11p15	5.65216	0
231941_s_at	MUC20	AB037780	Hs.308992	mucin 20, cell surface associated	chr3q29	5.65039	0
230443_at	SNU13	AI288202	Hs.182255	SNU13 homolog, small nuclear ribonucleoprotein (U4/U6.U5)	chr22q13	5.6492	0.888417
1555829_at	ESYT2	BC001224	Hs.490795	extended synaptotagmin-like protein 2	chr7q36.3	5.64215	0
227510_x_at		AL037917				5.64102	0
219138_at	RPL14	BC000606	Hs.446522	ribosomal protein L14	chr3p22-p21.2	5.63637	0
243450_at		T40707				5.62741	0.234893
1559966_a_at	ZFHX4-AS1	BC037827	Hs.596420	ZFHX4 antisense RNA 1	chr8q21.11	5.61828	0.627042
210905_x_at	POU5F1P4	AF268613	Hs.632482	POU class 5 homeobox 1 pseudogene 4	chr1q22	5.60526	0.286851
239754_at	LRRC75A-AS1	BE671886		LRRC75A antisense RNA 1	chr17p11.2	5.60455	0
202448_s_at	ZER1	BE675849	Hs.147950	zyg-11 related, cell cycle regulator	chr9q34.11	5.60082	0
217234_s_at	EZR	AF199015	Hs.1041 /// Hs.487027	ezrin	chr6q25.3	5.59831	0
1569022_a_at	PIK3C2A	BC040952	Hs.175343	phosphatidylinositol-4-phosphate 3-kinase, catalytic subunit type 2 alpha	chr11p15.5-p14	5.5908	0
1568923_at		BC034312	Hs.737634			5.55006	0
211745_x_at	HBA1 /// HBA2	BC005931	Hs.449630 /// Hs.654744	hemoglobin, alpha 1 /// hemoglobin, alpha 2	chr16p13.3	5.54301	1.46969
206877_at	MXD1	NM_002357	Hs.468908	MAX dimerization protein 1	chr2p13-p12	5.54175	0.286851
1568852_x_at	LINC01352	BC034007	Hs.398159	long intergenic non-protein coding RNA 1352		5.52896	0.888417
209792_s_at	KLK10	BC002710	Hs.275464	kallikrein related peptidase 10	chr19q13	5.52711	0
200966_x_at	ALDOA	NM_000034	Hs.513490	aldolase A, fructose-bisphosphate	chr16p11.2	5.52506	0
236889_at		AI911084	Hs.668808			5.51591	0
205749_at	CYP1A1	NM_000499	Hs.72912	cytochrome P450, family 1, subfamily A, polypeptide 1	chr15q24.1	5.51272	0
215458_s_at	SMURF1	AF199364	Hs.189329	SMAD specific E3 ubiquitin protein ligase 1	chr7q22.1	5.50053	0
211689_s_at	TMPRSS2	AF270487	Hs.439309	transmembrane protease, serine 2	chr21q22.3	5.48732	0
207412_x_at	CELP	NM_001808	Hs.654361	carboxyl ester lipase pseudogene	chr9q34.3	5.46713	3.53195
230289_at	EPB41L1	AA573523	Hs.437422	erythrocyte membrane protein band 4.1-like 1	chr20q11.2-q12	5.46539	0.234893
215206_at		AK025143	Hs.677325			5.42356	0.286851
205064_at	SPRR1B	NM_003125	Hs.1076	small proline-rich protein 1B	chr1q21-q22	5.41656	0.888417
218705_s_at	SNX24	NM_014035	Hs.483200	sorting nexin 24	chr5q23.2	5.41363	0.286851
203850_s_at	KIF1A	NM_004321	Hs.516802	kinesin family member 1A	chr2q37.3	5.41278	1.95141
230503_at		AA151917	Hs.656734			5.40882	0
214008_at	TWF1	N25562	Hs.189075	twinfilin actin binding protein 1	chr12q12	5.40388	0
206033_s_at	DSC3	NM_001941	Hs.41690	desmocollin 3	chr18q12.1	5.38413	0.234893
209117_at	WBP2	U79458	Hs.514489	WW domain binding protein 2	chr17q25	5.38278	0
227023_at	GLI4 /// ZFP41	AI570458	Hs.400533	GLI family zinc finger 4 /// ZFP41 zinc finger protein	chr8q24.3	5.35663	0
201050_at	PLD3	NM_012268	Hs.257008	phospholipase D family, member 3	chr19q13.2	5.35063	0
232361_s_at	EHF	AA565141	Hs.653859	ets homologous factor	chr11p12	5.34908	0
1560342_at		BC036606	Hs.684396			5.34148	0.888417
233280_at		AU159446	Hs.661289			5.33161	0.627042
241905_at	PIK3C2A	AA579047	Hs.175343	phosphatidylinositol-4-phosphate 3-kinase, catalytic subunit type 2 alpha	chr11p15.5-p14	5.32382	0
238654_at	VSIG10L	W79425	Hs.293236	V-set and immunoglobulin domain containing 10 like	chr19q13.41	5.32121	0
1555950_a_at	CD55	CA448665	Hs.126517	CD55 molecule, decay accelerating factor for complement (Cromer blood group)	chr1q32	5.31836	0
1554116_s_at	PARP11	BC031073		poly(ADP-ribose) polymerase family member 11	chr12p13.3	5.31672	0
201559_s_at	CLIC4	AF109196	Hs.440544	chloride intracellular channel 4	chr1p36.11	5.31492	0.627042
218502_s_at	TRPS1	NM_014112	Hs.657018	trichorhinophalangeal syndrome I	chr8q24.12	5.31331	0.627042
235003_at	UHMK1	AI249980	Hs.127310	U2AF homology motif (UHM) kinase 1	chr1q23.3	5.29815	0
212097_at	CAV1	AU147399	Hs.74034	caveolin 1	chr7q31.1	5.29776	0
202724_s_at	FOXO1	NM_002015	Hs.370666	forkhead box O1	chr13q14.1	5.29516	0
242875_at		AI659439	Hs.666795			5.2913	0
1552281_at	SLC39A5	NM_173596	Hs.591018	solute carrier family 39 (zinc transporter), member 5	chr12q13.3	5.29113	0.234893
201465_s_at	JUN	BC002646	Hs.696684	jun proto-oncogene	chr1p32-p31	5.28733	0
232525_at		AK025082	Hs.660285			5.28331	0
241438_at		AI742686				5.27939	0.234893
212009_s_at	STIP1	AL553320	Hs.337295	stress-induced phosphoprotein 1	chr11q13	5.27924	0
204613_at	PLCG2	NM_002661	Hs.413111	phospholipase C, gamma 2 (phosphatidylinositol-specific)	chr16q24.1	5.27792	0
220016_at	AHNAK	NM_024060	Hs.502756	AHNAK nucleoprotein	chr11q12.2	5.27774	0
216449_x_at	HSP90B1	AK025862	Hs.192374	heat shock protein 90kDa beta (Grp94), member 1	chr12q24.2-q24.3	5.27533	0
212319_at	SGSM2	AB007857	Hs.513861	small G protein signaling modulator 2	chr17p13.3	5.26981	0
217428_s_at	COL10A1	X98568	Hs.520339	collagen, type X, alpha 1	chr6q21-q22	5.26301	0.627042
216278_at		AL109705	Hs.655490			5.25411	0
1554921_a_at	SCEL	BC020726	Hs.534699	sciellin	chr13q22	5.24887	0.286851
228582_x_at	MALAT1	AI475544	Hs.621695	metastasis associated lung adenocarcinoma transcript 1 (non-protein coding)	chr11q13.1	5.24363	0
203986_at	FAM47E-STBD1 /// STBD1	NM_003943	Hs.109590 /// Hs.720509	FAM47E-STBD1 readthrough /// starch binding domain 1	chr4q /// chr4q21.1	5.24231	0.234893
206662_at	GLRX	NM_002064	Hs.28988	glutaredoxin	chr5q14	5.24091	0
207164_s_at	ZBTB18	NM_006352	Hs.69997	zinc finger and BTB domain containing 18	chr1q44	5.23156	0
206392_s_at	RARRES1	NM_002888	Hs.131269	retinoic acid receptor responder (tazarotene induced) 1	chr3q25.32	5.22589	1.46969
223131_s_at	TRIM8	AI925572	Hs.336810	tripartite motif containing 8	chr10q24.3	5.2189	0
202129_s_at	RIOK3	AW006290	Hs.728452	RIO kinase 3	chr18q11.2	5.21456	0
31637_s_at	NR1D1 /// THRA	X72631	Hs.592130 /// Hs.724	nuclear receptor subfamily 1, group D, member 1 /// thyroid hormone receptor, alpha	chr17q11.2	5.21125	0
204734_at	KRT15	NM_002275	Hs.654570	keratin 15, type I	chr17q21.2	5.20232	0.234893
242571_at	REPS2	AW962020	Hs.186810	RALBP1 associated Eps domain containing 2	chrXp22.2	5.20198	0
200831_s_at	SCD	AA678241	Hs.558396	stearoyl-CoA desaturase (delta-9-desaturase)	chr10q24.31	5.18973	0
206888_s_at	ARHGDIG	U82532	Hs.647388	Rho GDP dissociation inhibitor (GDI) gamma	chr16p13.3	5.18291	0
1554417_s_at	APH1A	AY113699	Hs.108408	APH1A gamma secretase subunit	chr1p36.13-q31.3	5.18233	0
217014_s_at	AZGP1 /// AZGP1P1	AC004522	Hs.546239	alpha-2-glycoprotein 1, zinc-binding /// alpha-2-glycoprotein 1, zinc-binding pseudogene 1	chr7q22.1	5.18116	0
208308_s_at	GPI	NM_000175	Hs.466471	glucose-6-phosphate isomerase	chr19q13.1	5.18103	0
222168_at		AF198444	Hs.675520			5.17606	0
1558425_x_at	LINC00265	BE715671	Hs.414183	long intergenic non-protein coding RNA 265	chr7p14.1	5.14954	0.234893
243997_x_at	PSPC1	AA234091		paraspeckle component 1	chr13q12.11	5.14759	0
213562_s_at	SQLE	BF979497	Hs.71465	squalene epoxidase	chr8q24.1	5.14469	0
243296_at	NAMPT	AA873350	Hs.489615	nicotinamide phosphoribosyltransferase	chr7q22.3	5.13867	0
210654_at	TNFRSF10D	AF021233	Hs.213467	tumor necrosis factor receptor superfamily, member 10d, decoy with truncated death domain	chr8p21	5.13831	0
1557257_at	BCL10	AA994334	Hs.193516	B-cell CLL/lymphoma 10	chr1p22	5.13423	0
240788_at		AI076834	Hs.656597			5.13179	0.627042
38766_at	TMEM265	AB002307	Hs.667372	transmembrane protein 265	chr16p	5.1256	0
239430_at	IGFL1	AA195677	Hs.546554	IGF like family member 1	chr19q13.32	5.12309	0
204261_s_at	PSEN2	AA716657	Hs.25363	presenilin 2	chr1q42.13	5.12183	0.286851
201171_at	ATP6V0E1	NM_003945	Hs.484188	ATPase, H+ transporting, lysosomal 9kDa, V0 subunit e1	chr5q35.1	5.11801	0
222611_s_at	PSPC1	AA969958	Hs.213198	paraspeckle component 1	chr13q12.11	5.11649	0
230703_at		AA001543	Hs.658839			5.1136	0
1555996_s_at	EIF4A2	AI332397	Hs.518475	eukaryotic translation initiation factor 4A2	chr3q28	5.10525	0
1554671_a_at	SRRM2	BC041155	Hs.433343	serine/arginine repetitive matrix 2	chr16p13.3	5.1049	0
214687_x_at	ALDOA	AK026577	Hs.513490	aldolase A, fructose-bisphosphate	chr16p11.2	5.10092	0
227048_at	LAMA1	AI990816	Hs.270364	laminin, alpha 1	chr18p11.3	5.09055	0.888417
209428_s_at	ZFPL1	BG420865	Hs.98170	zinc finger protein-like 1	chr11q13	5.09047	0
234640_x_at		AK026267	Hs.632607			5.08786	0
209458_x_at	HBA1 /// HBA2	AF105974	Hs.449630 /// Hs.654744	hemoglobin, alpha 1 /// hemoglobin, alpha 2	chr16p13.3	5.08646	0.627042
1554229_at	CREBRF	AY174896	Hs.484195	CREB3 regulatory factor	chr5q35.1	5.08172	0
226667_x_at	EPN1	AK022454	Hs.279953	epsin 1	chr19q13.42	5.07368	0.234893
238796_at		AI524996	Hs.661606			5.07082	0.888417
1557986_s_at	SMCR8	BU508042	Hs.592944	Smith-Magenis syndrome chromosome region, candidate 8	chr17p11.2	5.07006	0.234893
215501_s_at	DUSP10	AK022513	Hs.497822	dual specificity phosphatase 10	chr1q41	5.06973	0
1555330_at	GCLC	BC022487	Hs.654465	glutamate-cysteine ligase, catalytic subunit	chr6p12	5.06775	0
216006_at		AF070620	Hs.655762			5.06565	0
206576_s_at	CEACAM1	NM_001712	Hs.512682	carcinoembryonic antigen-related cell adhesion molecule 1 (biliary glycoprotein)	chr19q13.2	5.06007	0
203811_s_at	DNAJB4	NM_007034	Hs.13852	DnaJ (Hsp40) homolog, subfamily B, member 4	chr1p31.1	5.04939	0
200922_at	KDELR1	NM_006801	Hs.515515	KDEL (Lys-Asp-Glu-Leu) endoplasmic reticulum protein retention receptor 1	chr19q13.3	5.0484	0
227676_at	FAM3D	AW001287	Hs.61265	family with sequence similarity 3, member D	chr3p14.2	5.04749	0.234893
243589_at	KANSL1 /// LOC105379572	AI823453	Hs.648744	KAT8 regulatory NSL complex subunit 1 /// KAT8 regulatory NSL complex subunit 1-like	chr17q21.31	5.04448	0
242820_at		BF055165	Hs.657814			5.04033	0.286851
201283_s_at	TRAK1	J03068	Hs.535711	trafficking protein, kinesin binding 1	chr3p22.1	5.03964	0
1555730_a_at	CFL1	D00682	Hs.170622	cofilin 1 (non-muscle)	chr11q13	5.03131	0
238816_at	PSEN1	AW297945	Hs.3260	presenilin 1	chr14q24.3	5.0305	0
1552516_a_at	HIPK1	NM_152696	Hs.532363	homeodomain interacting protein kinase 1	chr1p13.2	5.02999	0.286851
214185_at	KHDRBS1	AW592227	Hs.445893	KH domain containing, RNA binding, signal transduction associated 1	chr1p32	5.02851	0
215236_s_at	PICALM	AV721177	Hs.163893	phosphatidylinositol binding clathrin assembly protein	chr11q14	5.01745	0
202861_at	PER1	NM_002616	Hs.445534	period circadian clock 1	chr17p13.1	5.01495	0
205349_at	GNA15	NM_002068	Hs.73797	guanine nucleotide binding protein (G protein), alpha 15 (Gq class)	chr19p13.3	5.00786	0
218804_at	ANO1	NM_018043	Hs.503074	anoctamin 1, calcium activated chloride channel	chr11q13.3	5.00034	0
207143_at	CDK6	NM_001259	Hs.119882	cyclin-dependent kinase 6	chr7q21-q22	4.99587	0.234893
1557529_at	HECTD4	AK091473	Hs.530943	HECT domain containing E3 ubiquitin protein ligase 4	chr12q24.13	4.98199	0
232360_at	EHF	AA565141		ets homologous factor	chr11p12	4.97547	0
1568620_at	CSAD	BC018042		cysteine sulfinic acid decarboxylase	chr12q13.11-q14.3	4.97295	0
219412_at	RAB38	NM_022337	Hs.591975	RAB38, member RAS oncogene family	chr11q14	4.97211	0
221523_s_at	RRAGD	AL138717	Hs.31712	Ras-related GTP binding D	chr6q15	4.97068	0
232017_at	TJP2	AK025185	Hs.50382	tight junction protein 2	chr9q13-q21	4.96831	0
206917_at	GNA13	NM_006572	Hs.515018	guanine nucleotide binding protein (G protein), alpha 13	chr17q24.3	4.96586	0
211695_x_at	MUC1	AF348143	Hs.89603	mucin 1, cell surface associated	chr1q21	4.96296	0
239609_s_at	LPCAT4	AA702500	Hs.352614	lysophosphatidylcholine acyltransferase 4	chr15q14	4.95668	0
214845_s_at	CALU	AF257659	Hs.743262	calumenin	chr7q32.1	4.9312	0
208682_s_at	MAGED2	AF126181	Hs.522665	MAGE family member D2	chrXp11.2	4.92708	0
228232_s_at	VSIG2	NM_014312	Hs.112377	V-set and immunoglobulin domain containing 2	chr11q24	4.92548	0
214444_s_at	PVR	NM_006505	Hs.171844	poliovirus receptor	chr19q13.2	4.92485	0.234893
217211_at	ACTBP9	D50604		actin, beta pseudogene 9	chr18q21.33	4.92156	0
244752_at	ZNF438	AI563915	Hs.660642	zinc finger protein 438	chr10p11.23	4.91394	0
238205_at	DCAF12L1	AW572906	Hs.120403	DDB1 and CUL4 associated factor 12-like 1	chrXq25	4.90903	0
232797_at		AU144005	Hs.656287			4.90369	0
216693_x_at	HDGFRP3	AL133102	Hs.513954	hepatoma-derived growth factor, related protein 3	chr15q25.2	4.89899	3.21041
209309_at	AZGP1	D90427	Hs.546239	alpha-2-glycoprotein 1, zinc-binding	chr7q22.1	4.89429	0
220757_s_at	UBXN6	NM_025241	Hs.435255	UBX domain protein 6	chr19p13	4.89384	0
200649_at	NUCB1	BC002356	Hs.631602	nucleobindin 1	chr19q13.33	4.88137	0
221754_s_at	CORO1B	AI341234	Hs.6191	coronin, actin binding protein, 1B	chr11q13.2	4.88104	0
230190_at	NDFIP2	AW301706	Hs.525093	Nedd4 family interacting protein 2	chr13q31.1	4.88103	0
213843_x_at	SLC6A8	AW276522	Hs.540696	solute carrier family 6 (neurotransmitter transporter), member 8	chrXq28	4.87962	0
225033_at	ST3GAL1	AV721528	Hs.374257	ST3 beta-galactoside alpha-2,3-sialyltransferase 1	chr8q24.22	4.87355	0
91703_at	EHBP1L1	AA149545	Hs.502867	EH domain binding protein 1 like 1	chr11q13.1	4.87189	0
211513_s_at	OGFR	AF172449	Hs.67896	opioid growth factor receptor	chr20q13.3	4.8675	0
1552477_a_at	IRF6	BC014852	Hs.591415	interferon regulatory factor 6	chr1q32.3-q41	4.86339	0
225619_at	SLAIN1	AV730849	Hs.349955	SLAIN motif family member 1	chr13q22.3	4.85361	1.95141
214827_at	PARD6B	AL031680	Hs.589848	par-6 family cell polarity regulator beta	chr20q13.13	4.85238	0
226470_at	GGT7	AL049709	Hs.433738	gamma-glutamyltransferase 7	chr20q11.22	4.8475	0.234893
1553394_a_at	TFAP2B	NM_003221	Hs.33102	transcription factor AP-2 beta (activating enhancer binding protein 2 beta)	chr6p12	4.83262	0.286851
1557258_a_at	BCL10	AA994334	Hs.193516	B-cell CLL/lymphoma 10	chr1p22	4.82808	0
210074_at	CTSV	AF070448	Hs.610096	cathepsin V	chr9q22.2	4.82634	0
240231_at		AI742383	Hs.657080			4.82631	0
212171_x_at	VEGFA	H95344	Hs.73793	vascular endothelial growth factor A	chr6p12	4.82302	0
206378_at	SCGB2A2	NM_002411	Hs.46452	secretoglobin, family 2A, member 2	chr11q13	4.82249	0.888417
237310_at		AI743607				4.82065	0
227602_at	RAB7A	BE858244	Hs.744853	RAB7A, member RAS oncogene family	chr3q21.3	4.81857	0
206724_at	CBX4	NM_003655	Hs.405046	chromobox homolog 4	chr17q25.3	4.80557	0
220532_s_at	TMEM176B	NM_014020	Hs.647090	transmembrane protein 176B	chr7q36.1	4.80471	0
224458_at	TMEM246	BC006115	Hs.655738	transmembrane protein 246	chr9q31.1	4.80285	0.888417
221697_at	MAP1LC3C	AF276659	Hs.534971	microtubule associated protein 1 light chain 3 gamma	chr1q43	4.78922	0.234893
240757_at	CLASP1	H49240	Hs.469840	cytoplasmic linker associated protein 1	chr2q14.2-q14.3	4.78839	0
1570588_at	MPRIP-AS1	AI859267		MPRIP antisense RNA 1	chr17p11.2	4.78198	0
205158_at	RNASE4	NM_002937	Hs.283749	ribonuclease, RNase A family, 4	chr14q11	4.77369	0
239899_at	RNF145	AW378236	Hs.349306	ring finger protein 145	chr5q33.3	4.76855	0.627042
213406_at	WSB1	AA521269	Hs.446017	WD repeat and SOCS box containing 1	chr17q11.1	4.76145	0
1555559_s_at	USP25	AF419247	Hs.743994	ubiquitin specific peptidase 25	chr21q11.2	4.75986	0.234893
237154_at	LOC101930114	AA601997		uncharacterized LOC101930114		4.75322	0.286851
236975_at		BF515552	Hs.665779			4.74779	0.234893
202500_at	DNAJB2	NM_006736	Hs.77768	DnaJ (Hsp40) homolog, subfamily B, member 2	chr2q35	4.74072	0
202558_s_at	HSPA13	NM_006948	Hs.352341	heat shock protein 70kDa family, member 13	chr21q11	4.74013	0
233164_x_at	RHBDD1	AK026955	Hs.471514	rhomboid domain containing 1	chr2q36.3	4.73469	0.234893
229540_at	RBPJ	R45471	Hs.479396	recombination signal binding protein for immunoglobulin kappa J region	chr4p15.2	4.72884	0
201865_x_at	NR3C1	AI432196	Hs.122926	nuclear receptor subfamily 3, group C, member 1 (glucocorticoid receptor)	chr5q31.3	4.72661	0.286851
1552714_at	CREG2	NM_153836	Hs.732289	cellular repressor of E1A-stimulated genes 2	chr2q11.2	4.72258	0.888417
209356_x_at	EFEMP2	AB030655	Hs.731454	EGF containing fibulin-like extracellular matrix protein 2	chr11q13.1	4.72093	0
228058_at	ZG16B	AI559190	Hs.105887	zymogen granule protein 16B	chr16p13.3	4.7175	0.627042
211354_s_at	LEPR	U52913	Hs.723178	leptin receptor	chr1p31	4.71612	0.234893
211162_x_at	SCD	AF116616	Hs.558396	stearoyl-CoA desaturase (delta-9-desaturase)	chr10q24.31	4.71167	0
218625_at	NRN1	NM_016588	Hs.103291	neuritin 1	chr6p25.1	4.71033	0
244140_at		AI458963	Hs.678335			4.7095	0.286851
1559561_at	FBXO18	AL832251	Hs.498543	F-box protein, helicase, 18	chr10p15.1	4.70219	0.286851
231644_at		AW016812				4.6945	0
212328_at	LIMCH1	AB029025	Hs.335163	LIM and calponin homology domains 1	chr4p13	4.69342	2.63827
242280_x_at	CPEB4	N53564	Hs.127126	cytoplasmic polyadenylation element binding protein 4	chr5q21	4.69053	0.234893
219768_at	VTCN1	NM_024626	Hs.546434	V-set domain containing T cell activation inhibitor 1	chr1p13.1	4.69016	0
225239_at	NEAT1	AI355441	Hs.523789	nuclear paraspeckle assembly transcript 1 (non-protein coding)	chr11q13.1	4.68842	0
214488_at	RAP2B	NM_002886	Hs.98643	RAP2B, member of RAS oncogene family	chr3q25.2	4.6853	0
240271_at		AL038191	Hs.656396			4.68239	0.286851
210282_at	ZMYM2	AL136621		zinc finger, MYM-type 2	chr13q11-q12	4.68195	0
216442_x_at	FN1	AK026737	Hs.203717	fibronectin 1	chr2q34	4.67493	0
216317_x_at	RHCE	X63095	Hs.523054	Rh blood group, CcEe antigens	chr1p36.11	4.67473	0.627042
227429_at	CRACR2B	AI683694	Hs.660936	calcium release activated channel regulator 2B	chr11p15.5	4.67417	0
237180_at		T97717				4.66743	0
241397_at		AW276866	Hs.502306			4.66662	0
201841_s_at	HSPB1	NM_001540	Hs.520973	heat shock 27kDa protein 1	chr7q11.23	4.66535	0
212016_s_at	PTBP1	AA679988	Hs.172550	polypyrimidine tract binding protein 1	chr19p13.3	4.66463	0
214161_at	OSGIN2	BF057458	Hs.436445	oxidative stress induced growth inhibitor family member 2	chr8q21	4.66377	0.888417
1554487_a_at	ATF6B	BC008394	Hs.42853	activating transcription factor 6 beta	chr6p21.3	4.65633	0
1559756_at	LOC399716	AL713753	Hs.737229	uncharacterized LOC399716	chr10p15.1	4.65376	1.95141
211704_s_at	SPIN2A /// SPIN2B	AF356353	Hs.460725 /// Hs.745094	spindlin family, member 2A /// spindlin family, member 2B	chrXp11.1	4.64941	0
239273_s_at	MMP28	AI927208	Hs.380710	matrix metallopeptidase 28	chr17q12	4.64671	0.888417
201028_s_at	CD99	U82164	Hs.653349	CD99 molecule	chrXp22.32 and Yp11.3	4.64657	0.627042
211592_s_at	CACNA1C	L29536	Hs.118262	calcium channel, voltage-dependent, L type, alpha 1C subunit	chr12p13.3	4.64598	0.234893
241456_at	FAM78B	AI147384	Hs.133029	family with sequence similarity 78, member B	chr1q24.1	4.63339	0.234893
216855_s_at	HNRNPU	D13413	Hs.106212	heterogeneous nuclear ribonucleoprotein U (scaffold attachment factor A)	chr1q44	4.63269	0.286851
1552666_a_at	LRRC7	NM_020794	Hs.479658	leucine rich repeat containing 7	chr1p31.1	4.63213	0.888417
242480_at		AA868356	Hs.663384			4.62802	0
229483_at		AA760738	Hs.657369			4.62539	0
225203_at	PPP1R16A	AI742931	Hs.521937	protein phosphatase 1, regulatory subunit 16A	chr8q24.3	4.62299	0
215578_at		AU145365	Hs.658631			4.62165	0.627042
200981_x_at	GNAS	NM_016592	Hs.125898	GNAS complex locus	chr20q13.3	4.61804	0
222071_s_at	SLCO4C1	BE552428	Hs.127648	solute carrier organic anion transporter family, member 4C1	chr5q21.2	4.61606	0.627042
212325_at	LIMCH1	AK027231	Hs.335163	LIM and calponin homology domains 1	chr4p13	4.60597	2.42708
200756_x_at	CALU	U67280	Hs.743262	calumenin	chr7q32.1	4.60322	0
219427_at	FAT4	NM_024582	Hs.563205	FAT atypical cadherin 4	chr4q28.1	4.60122	0.234893
211074_at		AF000381				4.59821	0
210436_at	CCT8	BC005220	Hs.125113	chaperonin containing TCP1, subunit 8 (theta)	chr21q22.11	4.5976	0.888417
236699_at		AL566294	Hs.660409			4.59696	0
233223_at		AK000850	Hs.675435			4.5965	0
1565111_x_at	OFCC1	AF548121		orofacial cleft 1 candidate 1	chr6p24.3	4.59424	0.888417
223199_at	MKNK2	AA404592	Hs.515032	MAP kinase interacting serine/threonine kinase 2	chr19p13.3	4.59053	0
241076_at		AA001939				4.58688	0.627042
218825_at	EGFL7	NM_016215	Hs.91481	EGF-like-domain, multiple 7	chr9q34.3	4.58387	0.234893
224359_s_at	HOOK3	AF241830	Hs.162852	hook microtubule-tethering protein 3	chr8p11.21	4.58174	0
1553695_a_at	NLRX1	NM_170722	Hs.524082	NLR family member X1	chr11q23.3	4.57917	0.286851
234645_at		AK025317	Hs.744592			4.57758	0
214279_s_at	NDRG2	W74452	Hs.525205	NDRG family member 2	chr14q11.2	4.57453	0
242059_at	ETNK1	AW976631		ethanolamine kinase 1	chr12p12.1	4.57388	0
216254_at		N73272				4.57351	0.627042
224022_x_at	WNT16	AF169963	Hs.272375	wingless-type MMTV integration site family, member 16	chr7q31	4.5734	0.627042
1557126_a_at	PLD1	AK091897	Hs.382865	phospholipase D1, phosphatidylcholine-specific	chr3q26	4.56444	0.627042
201399_s_at	TRAM1	NM_014294	Hs.491988	translocation associated membrane protein 1	chr8q13.3	4.56424	0
208980_s_at	UBC	M26880	Hs.520348	ubiquitin C	chr12q24.3	4.55919	0
204972_at	OAS2	NM_016817	Hs.414332	2'-5'-oligoadenylate synthetase 2	chr12q24.2	4.5561	1.95141
1553793_a_at	KIAA1109	NM_032202	Hs.408142	KIAA1109	chr4q27	4.553	0.234893
209869_at	ADRA2A	AF284095	Hs.249159	adrenoceptor alpha 2A	chr10q25.2	4.55119	0
242791_at	FBXO3	H92965	Hs.406787	F-box protein 3	chr11p13	4.54966	0
211919_s_at	CXCR4	AF348491	Hs.593413	chemokine (C-X-C motif) receptor 4	chr2q21	4.54878	0
222449_at	PMEPA1	AL035541	Hs.517155	prostate transmembrane protein, androgen induced 1	chr20q13.31-q13.33	4.54788	0
1554685_a_at	CEMIP	BC020256	Hs.459088	cell migration inducing protein, hyaluronan binding	chr15q24	4.5416	0.286851
220633_s_at	HP1BP3	NM_016287	Hs.142442	heterochromatin protein 1, binding protein 3	chr1p36.12	4.53809	0.234893
1555408_at	BAGE2 /// BAGE3 /// BAGE4 /// LOC105378260	AF218570	Hs.545789	B melanoma antigen family, member 2 /// B melanoma antigen family, member 3 /// B melanoma antigen family, member 4 /// histone-lysine N-methyltransferase 2C	chr21p /// chr21p11.1 /// chr21p11.2	4.53771	0
1558486_at	ZNF493	BC022394		zinc finger protein 493	chr19p12	4.52708	0.888417
231735_s_at		NM_014086				4.52688	0
215189_at	KRT86	X99142	Hs.278658	keratin 86, type II	chr12q13	4.52428	0
1554726_at	ZNF655	AY099353	Hs.599798	zinc finger protein 655	chr7q22.1	4.51648	0.234893
204614_at	SERPINB2	NM_002575	Hs.594481	serpin peptidase inhibitor, clade B (ovalbumin), member 2	chr18q21.3	4.51615	0.627042
219916_s_at	RNF39	NM_025236	Hs.121178	ring finger protein 39	chr6p21.3	4.51589	0
220387_s_at	HHLA3	NM_007071	Hs.142245	HERV-H LTR-associating 3	chr1p31.1	4.51172	0
1554835_a_at	B3GNT5	BC028058	Hs.718506	UDP-GlcNAc:betaGal beta-1,3-N-acetylglucosaminyltransferase 5	chr3q28	4.50757	0
227136_s_at	CACUL1	N25937	Hs.420024	CDK2-associated, cullin domain 1	chr10q26.11	4.5043	0
230660_at	SERTAD4	AU146709	Hs.600545	SERTA domain containing 4	chr1q32.1-q41	4.50422	0.888417
205460_at	NPAS2	NM_002518	Hs.156832	neuronal PAS domain protein 2	chr2q11.2	4.49216	0
219752_at	RASAL1	NM_004658	Hs.528693	RAS protein activator like 1 (GAP1 like)	chr12q23-q24	4.49173	0
222712_s_at	MUC13	AW451240	Hs.5940	mucin 13, cell surface associated	chr3q21.2	4.49023	0
200656_s_at	P4HB	NM_000918	Hs.464336	prolyl 4-hydroxylase, beta polypeptide	chr17q25	4.48596	0
218723_s_at	RGCC	NM_014059	Hs.507866	regulator of cell cycle	chr13q14.11	4.48187	0.286851
202761_s_at	SYNE2	NM_015180	Hs.745014	spectrin repeat containing, nuclear envelope 2	chr14q23.2	4.48164	0.234893
201508_at	IGFBP4	NM_001552	Hs.462998	insulin like growth factor binding protein 4	chr17q21.2	4.47322	0
215203_at	GOLGA4	AW438464		golgin A4	chr3p22-p21.3	4.47259	0
201373_at	PLEC	NM_000445	Hs.434248	plectin	chr8q24	4.46979	0
206429_at	F2RL1	NM_005242	Hs.744181	coagulation factor II (thrombin) receptor-like 1	chr5q13	4.46891	0
207993_s_at	CHP1	NM_007236	Hs.406234	calcineurin-like EF-hand protein 1	chr15q13.3	4.46769	0
210854_x_at	SLC6A8	U17986	Hs.540696	solute carrier family 6 (neurotransmitter transporter), member 8	chrXq28	4.46033	0
209546_s_at	APOL1	AF323540	Hs.114309	apolipoprotein L1	chr22q13.1	4.45781	0
1553389_at	NPHP3	NM_152530		nephronophthisis 3 (adolescent)	chr3q22.1	4.45647	0.627042
210139_s_at	PMP22	L03203	Hs.372031	peripheral myelin protein 22	chr17p12	4.45457	1.95141
217028_at	CXCR4	AJ224869	Hs.593413	chemokine (C-X-C motif) receptor 4	chr2q21	4.45384	0
207535_s_at	NFKB2	NM_002502	Hs.73090	nuclear factor of kappa light polypeptide gene enhancer in B-cells 2 (p49/p100)	chr10q24	4.45276	0
1570571_at	CCDC91	BC035168	Hs.653125	coiled-coil domain containing 91	chr12p11.22	4.44184	0.234893
217440_at		AL049342	Hs.545039			4.44155	0.627042
234312_s_at	ACSS2	AK000162	Hs.517034	acyl-CoA synthetase short-chain family member 2	chr20q11.22	4.4401	0
202827_s_at	MMP14	AU149305	Hs.2399	matrix metallopeptidase 14 (membrane-inserted)	chr14q11.2	4.43773	0
1554462_a_at	DNAJB9	AF115512	Hs.741182	DnaJ (Hsp40) homolog, subfamily B, member 9	chr7q31|14q24.2-q24.3	4.43538	0
235745_at	ERN1	AV704183		endoplasmic reticulum to nucleus signaling 1	chr17q24.2	4.43492	0.286851
240463_at		AI458065	Hs.656701			4.43063	0.888417
211087_x_at	MAPK14	Z25432	Hs.485233	mitogen-activated protein kinase 14	chr6p21.3-p21.2	4.42854	0
232235_at	DSEL	AK021539	Hs.124673	dermatan sulfate epimerase-like	chr18q22.1	4.42732	2.63827
223357_s_at	MTIF3	AF265440	Hs.534582	mitochondrial translational initiation factor 3	chr13q12.2	4.42717	0.286851
221336_at	ATOH1	NM_005172	Hs.532680	atonal bHLH transcription factor 1	chr4q22	4.42529	2.42708
222932_at	EHF	AF203977	Hs.653859	ets homologous factor	chr11p12	4.42426	0
203180_at	ALDH1A3	NM_000693	Hs.459538	aldehyde dehydrogenase 1 family, member A3	chr15q26.3	4.41208	2.94347
215908_at		AF009267	Hs.654770			4.41105	0
202734_at	TRIP10	NM_004240	Hs.515094	thyroid hormone receptor interactor 10	chr19p13.3	4.41079	0
233108_at		AW613396	Hs.598988			4.4105	0.234893
1566079_at	RPS16P5	AL833001	Hs.520189	ribosomal protein S16 pseudogene 5	chr6p12.1	4.40856	0
1555326_a_at	ADAM9	AF495383	Hs.591852	ADAM metallopeptidase domain 9	chr8p11.22	4.40539	0
1561720_at	RECQL5	BC042989		RecQ helicase-like 5	chr17q25	4.40429	0.627042
242244_at		R11654	Hs.687216			4.40286	0.234893
1555745_a_at	LYZ	U25677	Hs.524579	lysozyme	chr12q15	4.39942	0
221881_s_at	CLIC4	AI638420	Hs.440544	chloride intracellular channel 4	chr1p36.11	4.39439	2.42708
204486_at	KCNQ1OT1	U89364	Hs.612019 /// Hs.741312	KCNQ1 opposite strand/antisense transcript 1 (non-protein coding)	chr11p15	4.39435	1.95141
234780_at		AK024968	Hs.736050			4.39271	0.888417
231698_at	FLJ36848	AV661152	Hs.516217	uncharacterized LOC647115	chr2p15	4.39086	0
1561110_at	LOC102723648	BC042825	Hs.639407	uncharacterized LOC102723648		4.39075	0.888417
200707_at	PRKCSH	NM_002743	Hs.610830	protein kinase C substrate 80K-H	chr19p13.2	4.38184	0
1563222_at	TMBIM4	AL117655		transmembrane BAX inhibitor motif containing 4	chr12q14.3	4.37757	0
217383_at	PGK1	S81916	Hs.78771	phosphoglycerate kinase 1	chrXq13.3	4.37372	0
207811_at	KRT12	NM_000223	Hs.66739	keratin 12, type I	chr17q12	4.36728	0.627042
238032_at		T68858	Hs.655631			4.36486	0
223123_s_at	PITHD1	AI867781	Hs.31819	PITH (C-terminal proteasome-interacting domain of thioredoxin-like) domain containing 1	chr1p36.11	4.36302	0.234893
1566515_at	CWF19L2	AL713739	Hs.212140	CWF19-like 2, cell cycle control (S. pombe)	chr11q22.3	4.36232	0.627042
219501_at	ENOX1	NM_017993	Hs.128258	ecto-NOX disulfide-thiol exchanger 1	chr13q14.11	4.35677	0
1558423_at	LINC00265	BE715671	Hs.414183	long intergenic non-protein coding RNA 265	chr7p14.1	4.35396	0
229440_at	RBM47	AI830823	Hs.518727	RNA binding motif protein 47	chr4p14	4.35178	0
210455_at	R3HCC1L	AF050198	Hs.419800	R3H domain and coiled-coil containing 1-like	chr10q24.2	4.35131	0
217891_at	C16orf58	NM_022744	Hs.9003	chromosome 16 open reading frame 58	chr16p11.2	4.34691	0
202928_s_at	PHF1	NM_024165	Hs.166204	PHD finger protein 1	chr6p21.3	4.34465	0.627042
217294_s_at	ENO1	U88968	Hs.517145	enolase 1, (alpha)	chr1p36.2	4.33985	0
240528_s_at	EXOC4	AI964022	Hs.321273	exocyst complex component 4	chr7q31	4.3336	0
1565684_at	LOC400940	AK095714	Hs.378814	uncharacterized LOC400940	chr2p25.2	4.33308	0
244148_at		AW451633				4.32666	3.21041
227062_at	NEAT1	AU155361	Hs.523789	nuclear paraspeckle assembly transcript 1 (non-protein coding)	chr11q13.1	4.3239	0
210818_s_at	BACH1 /// GRIK1-AS2	AF026199	Hs.154276	BTB and CNC homology 1, basic leucine zipper transcription factor 1 /// GRIK1 antisense RNA 2	chr21q22.11	4.32357	0
236948_x_at	SRSF11	T90915		serine/arginine-rich splicing factor 11	chr1p31	4.32286	1.95141
1564423_a_at	SEC16B	AK098627	Hs.149540	SEC16 homolog B, endoplasmic reticulum export factor	chr1q25.2	4.32034	0.234893
237031_at		AI743452	Hs.146276			4.31044	0
205462_s_at	HPCAL1	NM_002149	Hs.580427	hippocalcin-like 1	chr2p25.1	4.30392	0
204384_at	GOLGA2	NM_004486	Hs.155827	golgin A2	chr9q34.11	4.30211	0
1560739_a_at		BC041933	Hs.663724			4.29557	0
209936_at	RBM5	AF107493	Hs.439480	RNA binding motif protein 5	chr3p21.3	4.29516	0
204018_x_at	HBA1 /// HBA2	NM_000558	Hs.449630 /// Hs.654744	hemoglobin, alpha 1 /// hemoglobin, alpha 2	chr16p13.3	4.29201	1.46969
223578_x_at		AF113016				4.28752	0
242938_s_at	FOXK2	AV763408	Hs.591140	forkhead box K2	chr17q25	4.28162	0
231636_s_at		BF588945				4.27946	1.46969
236134_at	DCAF7	AA769995		DDB1 and CUL4 associated factor 7	chr17q23.3	4.27858	0
1569812_at		BC031956	Hs.650492			4.27743	1.46969
204470_at	CXCL1	NM_001511	Hs.789	chemokine (C-X-C motif) ligand 1 (melanoma growth stimulating activity, alpha)	chr4q21	4.2765	0
206561_s_at	AKR1B10	NM_020299	Hs.116724	aldo-keto reductase family 1, member B10 (aldose reductase)	chr7q33	4.27285	3.53195
201482_at	QSOX1	NM_002826	Hs.744925	quiescin Q6 sulfhydryl oxidase 1	chr1q24	4.2695	0
202719_s_at	TES	BC001451	Hs.592286	testin LIM domain protein	chr7q31.2	4.26918	0
229773_at	SNAP23	AW293341		synaptosome associated protein 23kDa	chr15q14	4.26872	0
223185_s_at	BHLHE41	AI819798	Hs.177841	basic helix-loop-helix family, member e41	chr12p12.1	4.26713	0
236322_at		AA830854	Hs.661081			4.26074	0
1554309_at	EIF4G3	BC030578	Hs.467084	eukaryotic translation initiation factor 4 gamma, 3	chr1p36.12	4.25968	0
231258_at		AV648367				4.25915	0.286851
239861_at		AW205964	Hs.673455			4.25716	0.286851
216208_s_at	ATF6B	AU117487	Hs.42853	activating transcription factor 6 beta	chr6p21.3	4.25384	0
235471_at	VSTM4	BE858464	Hs.522928	V-set and transmembrane domain containing 4	chr10q11.23	4.25214	0.234893
214073_at	CTTN	BG475299		cortactin	chr11q13	4.25023	0
217749_at	COPG1	NM_016128	Hs.518250	coatomer protein complex subunit gamma 1	chr3q21.3	4.24915	0
1570515_a_at	FILIP1	BC029425	Hs.696158	filamin A interacting protein 1	chr6q14.1	4.24642	2.42708
243361_at	SREK1	N51597		splicing regulatory glutamine/lysine-rich protein 1	chr5q12.3	4.24178	0
203828_s_at	IL32	NM_004221	Hs.943	interleukin 32	chr16p13.3	4.24126	0.234893
211237_s_at	FGFR4	AF202063	Hs.165950	fibroblast growth factor receptor 4	chr5q35.2	4.2412	0.627042
239073_at	ANKFY1	AI796043		ankyrin repeat and FYVE domain containing 1	chr17p13.3	4.24115	1.46969
231579_s_at	TIMP2	BE968786	Hs.633514	TIMP metallopeptidase inhibitor 2	chr17q25	4.23982	0
215821_x_at	PSG3	R32065	Hs.654413	pregnancy specific beta-1-glycoprotein 3	chr19q13.2	4.2385	0
211732_x_at	HNMT	BC005907	Hs.42151	histamine N-methyltransferase	chr2q22.1	4.23725	0
242029_at		N32832				4.23448	0
206664_at	SI	NM_001041	Hs.429596	sucrase-isomaltase (alpha-glucosidase)	chr3q25.2-q26.2	4.22633	0.888417
205293_x_at	BAIAP2	AB017120	Hs.128316	BAI1-associated protein 2	chr17q25	4.22109	0.234893
201525_at	APOD	NM_001647	Hs.522555	apolipoprotein D	chr3q29	4.21644	0.286851
1564339_a_at	CHRM3	AF279779	Hs.7138	cholinergic receptor, muscarinic 3	chr1q43	4.21563	0.234893
237845_at	LOC101927552 /// LOC102724057	AW182493		uncharacterized LOC101927552 /// uncharacterized LOC102724057	chr9q21.32	4.21556	0.286851
219563_at	LINC00341 /// SYNE3	NM_024633	Hs.41502	long intergenic non-protein coding RNA 341 /// spectrin repeat containing, nuclear envelope family member 3	chr14q32.13	4.21095	0
218960_at	TMPRSS4	NM_016425	Hs.161985	transmembrane protease, serine 4	chr11q23.3	4.20826	0
203729_at	EMP3	NM_001425	Hs.9999	epithelial membrane protein 3	chr19q13.3	4.20625	1.46969
241489_at		BE671532	Hs.604152			4.20432	0
234157_at		AK025190	Hs.677333			4.20407	0.286851
1555610_at	AGK	BC009775	Hs.743318	acylglycerol kinase	chr7q34	4.20376	0
218788_s_at	SMYD3	NM_022743	Hs.567571	SET and MYND domain containing 3	chr1q44	4.19717	0
1557505_a_at		AI076351	Hs.658345			4.19678	0
215284_at		AF070575	Hs.667160			4.19371	0.627042
224594_x_at	ACTB	AK025873	Hs.520640	actin, beta	chr7p22	4.19233	0
226706_at	FLJ23867 /// QSOX1	BE301252	Hs.719176	uncharacterized protein FLJ23867 /// quiescin Q6 sulfhydryl oxidase 1	chr1q24 /// chr1q25.2	4.19223	0
1560622_at		AK000203	Hs.664322			4.19052	0
228610_at	TM9SF3	AI040432	Hs.500674	transmembrane 9 superfamily member 3	chr10q24.1	4.18916	0
1560926_at		AF085924	Hs.684736			4.18838	0
206748_s_at	SPAG9	NM_003971	Hs.463439	sperm associated antigen 9	chr17q21.33	4.18786	0
202843_at	DNAJB9	NM_012328	Hs.741182	DnaJ (Hsp40) homolog, subfamily B, member 9	chr7q31|14q24.2-q24.3	4.18648	0
200697_at	HK1	NM_000188	Hs.370365	hexokinase 1	chr10q22	4.18486	0
221785_at	WIZ	AI828531	Hs.442138	widely interspaced zinc finger motifs	chr19p13.1	4.17632	1.46969
1560251_at	LOC645485	BC039526	Hs.232332	uncharacterized LOC645485	chr12p11.21	4.17522	1.46969
210335_at	RASSF9	AF056209	Hs.527881	Ras association (RalGDS/AF-6) domain family (N-terminal) member 9	chr12q21.31	4.17238	0.234893
1569987_at	DLEU7-AS1	BC035769	Hs.734030	DLEU7 antisense RNA 1		4.17081	0.286851
222165_x_at	C9orf16	AK022885	Hs.522412	chromosome 9 open reading frame 16	chr9q34.1	4.17047	0
1555337_a_at	ZNF317	AF307097	Hs.465829	zinc finger protein 317	chr19p13	4.17032	0
223829_at	TKTL2	AL136779	Hs.303923	transketolase-like 2	chr4q32.2	4.16719	0.627042
213867_x_at	ACTB	AA809056	Hs.520640	actin, beta	chr7p22	4.16515	0
201249_at	SLC2A1	AI091047	Hs.473721	solute carrier family 2 (facilitated glucose transporter), member 1	chr1p34.2	4.16256	0
233140_s_at	VIPAS39	AF111168	Hs.16157	VPS33B interacting protein, apical-basolateral polarity regulator, spe-39 homolog	chr14q24.3	4.16246	0
216450_x_at	HSP90B1	AK025862	Hs.192374	heat shock protein 90kDa beta (Grp94), member 1	chr12q24.2-q24.3	4.16179	0
204646_at	DPYD	NM_000110	Hs.335034	dihydropyrimidine dehydrogenase	chr1p22	4.15923	0.888417
231020_at	ARX	AI341389	Hs.300304	aristaless related homeobox	chrXp21.3	4.15507	2.42708
1554574_a_at	CYB5R3	AF361370	Hs.561064	cytochrome b5 reductase 3	chr22q13.2	4.15442	0
1561238_at	PEX2	AL832262	Hs.437966	peroxisomal biogenesis factor 2	chr8q21.1	4.15241	0
244356_at		AL079909	Hs.665417			4.14653	0
209403_at	CCL3P1 /// LOC101060389 /// TBC1D3 /// TBC1D3B /// TBC1D3C /// TBC1D3E /// TBC1D3F /// TBC1D3G /// TBC1D3H /// TBC1D3I /// TBC1D3K /// TBC1D3L	AL136860	Hs.454716 /// Hs.569742 /// Hs.735975	chemokine (C-C motif) ligand 3 pseudogene 1 /// TBC1 domain family member-like /// TBC1 domain family, member 3 /// TBC1 domain family, member 3B /// TBC1 domain family, member 3C /// TBC1 domain family, member 3E /// TBC1 domain family, member 3F /// TBC	chr17q12	4.14338	0
201264_at	COPE	NM_007263	Hs.10326	coatomer protein complex subunit epsilon	chr19p13.11	4.14169	0
242736_at		AI377221				4.141	0
1565838_at		AI806319	Hs.667028			4.14069	0.286851
203289_s_at	NPRL3	BE791629	Hs.19699	NPR3-like, GATOR1 complex subunit	chr16p13.3	4.13657	0
206075_s_at	CSNK2A1	NM_001895	Hs.644056	casein kinase 2, alpha 1 polypeptide	chr20p13	4.13563	0
229674_at	SERTAD4	AL035414	Hs.600545	SERTA domain containing 4	chr1q32.1-q41	4.13495	1.46969
221798_x_at		AI183766				4.1305	0
234581_at		AK024910	Hs.589681			4.129	0.286851
209772_s_at	CD24	X69397	Hs.644105	CD24 molecule	chr6q21	4.12745	0
208926_at	NEU1	U84246	Hs.520037	sialidase 1 (lysosomal sialidase)	chr6p21.3	4.12579	0
201790_s_at	DHCR7	AW150953	Hs.503134	7-dehydrocholesterol reductase	chr11q13.4	4.12297	0
242865_at		AI332638				4.1225	0
243090_at		AA534466	Hs.663495			4.11814	0
239469_at		BF513404	Hs.678575			4.11394	0
233425_at		AU147903				4.11348	0.234893
219188_s_at	MACROD1	NM_014067	Hs.602898	MACRO domain containing 1	chr11q11	4.11292	0
202545_at	PRKCD	NM_006254	Hs.155342	protein kinase C, delta	chr3p21.31	4.11036	0
217448_s_at	TOX4	AL117508	Hs.555910	TOX high mobility group box family member 4	chr14q11.2	4.10978	0
208600_s_at	GPR39	NM_001508	Hs.744392	G protein-coupled receptor 39	chr2q21-q22	4.10193	0
1558080_s_at	DNAJC3	BG913589	Hs.59214	DnaJ (Hsp40) homolog, subfamily C, member 3	chr13q32.1	4.10085	0
232369_at		AF339768	Hs.679513			4.09956	0
1554789_a_at	PDE8B	AB085825	Hs.584830	phosphodiesterase 8B	chr5q13.3	4.09743	2.94347
231235_at	NKTR	AA732581	Hs.529509	natural killer cell triggering receptor	chr3p22.1	4.09262	0.234893
215923_s_at	PSD4	AK023421	Hs.516306	pleckstrin and Sec7 domain containing 4	chr2q13	4.0895	0
220983_s_at	NEAT1	NM_030964	Hs.523789	nuclear paraspeckle assembly transcript 1 (non-protein coding)	chr11q13.1	4.08609	0.234893
231489_x_at	CREG2	H12214		cellular repressor of E1A-stimulated genes 2	chr2q11.2	4.08137	0.234893
224762_at	SERINC2	AA872583	Hs.270655	serine incorporator 2	chr1p35.1	4.07933	0
235136_at	ORMDL3	BF337528	Hs.514151	ORMDL sphingolipid biosynthesis regulator 3	chr17q12	4.07636	0
1564248_at		AK092957	Hs.636021			4.07493	0
1569237_at		BC033052	Hs.676556			4.07372	0
1555167_s_at	NAMPT	BC020691	Hs.489615	nicotinamide phosphoribosyltransferase	chr7q22.3	4.06849	0
239409_at		AA828280	Hs.601898			4.06304	0.286851
215248_at	GRB10	AU145003		growth factor receptor bound protein 10	chr7p12.2	4.06089	0.286851
1554410_a_at	WBSCR16	BC040695	Hs.723684	Williams-Beuren syndrome chromosome region 16	chr7q11.23	4.06014	0
208499_s_at	DNAJC3	NM_006260	Hs.59214	DnaJ (Hsp40) homolog, subfamily C, member 3	chr13q32.1	4.05747	0
1560609_at	CRYZL1	BC022827	Hs.352671	crystallin zeta like 1	chr21q21.3	4.05744	0.234893
243206_at	CEP95	BE082914	Hs.569713	centrosomal protein 95kDa	chr17q23.3	4.0564	1.95141
240191_at	ZNF543	BE673681	Hs.202544	zinc finger protein 543	chr19q13.43	4.05426	0.627042
243880_at	GOSR2	AW205003		golgi SNAP receptor complex member 2	chr17q21	4.05062	0
235912_at		BE552155	Hs.656710			4.04726	0
200748_s_at	FTH1	NM_002032	Hs.524910	ferritin, heavy polypeptide 1	chr11q13	4.04657	0
200904_at	HLA-E	X56841	Hs.650174	major histocompatibility complex, class I, E	chr6p21.3	4.04568	0
239906_at		AI341072	Hs.559846			4.04205	0
211136_s_at	CLPTM1	BC004865	Hs.444441	cleft lip and palate associated transmembrane protein 1	chr19q13.3	4.0419	0
224568_x_at	MALAT1	AW005982	Hs.621695	metastasis associated lung adenocarcinoma transcript 1 (non-protein coding)	chr11q13.1	4.03763	0.234893
206115_at	EGR3	NM_004430	Hs.534313	early growth response 3	chr8p23-p21	4.03593	0.627042
204306_s_at	CD151	NM_004357	Hs.654379	CD151 molecule (Raph blood group)	chr11p15.5	4.02992	0
1552348_at	PRSS33	NM_152891	Hs.280658	protease, serine, 33	chr16p13.3	4.02852	3.40158
211858_x_at	GNAS	AF088184	Hs.125898	GNAS complex locus	chr20q13.3	4.028	0
216915_s_at	PTPN12	S69182	Hs.61812	protein tyrosine phosphatase, non-receptor type 12	chr7q11.23	4.02146	0.627042
238583_at	MSRB3	BG023974	Hs.339024	methionine sulfoxide reductase B3	chr12q14.3	4.02086	2.42708
1570044_at	LOC101927126	BC035989		uncharacterized LOC101927126		4.02059	0.234893
243945_at	TRIM2	AI298925		tripartite motif containing 2	chr4q31.3	4.01932	0
201679_at	SRRT	BE646076	Hs.111801	serrate, RNA effector molecule	chr7q21	4.01807	0
217289_s_at	SLC37A4	AF097831	Hs.719203	solute carrier family 37 (glucose-6-phosphate transporter), member 4	chr11q23.3	4.01742	0
212291_at	HIPK1	AI393355	Hs.532363	homeodomain interacting protein kinase 1	chr1p13.2	4.01501	0.286851
201850_at	CAPG	NM_001747	Hs.516155	capping protein (actin filament), gelsolin-like	chr2p11.2	4.0115	0
208190_s_at	LSR	NM_015925	Hs.466507	lipolysis stimulated lipoprotein receptor	chr19q13.12	4.01042	0
228640_at	PCDH7	BE644809	Hs.479439	protocadherin 7	chr4p15	4.00609	0.286851
207793_s_at	EPB41	NM_004437	Hs.175437	erythrocyte membrane protein band 4.1	chr1p33-p32	4.00571	0
226650_at	ZFAND2A	AI984061	Hs.648111	zinc finger, AN1-type domain 2A	chr7p22.3	4.00552	0
200801_x_at	ACTB	NM_001101	Hs.520640	actin, beta	chr7p22	3.99963	0
201801_s_at	SLC29A1	AF079117	Hs.25450	solute carrier family 29 (equilibrative nucleoside transporter), member 1	chr6p21.1	3.999	0
204891_s_at	LCK	NM_005356	Hs.470627	LCK proto-oncogene, Src family tyrosine kinase	chr1p34.3	3.99659	0
1553589_a_at	PDZK1IP1	NM_005764	Hs.431099	PDZK1 interacting protein 1	chr1p33	3.99621	0
222337_at		AW968210				3.99355	0.627042
230523_at	QSOX1	AA603472		quiescin Q6 sulfhydryl oxidase 1	chr1q24	3.99319	0
216129_at	ATP9A	AL117659	Hs.649234	ATPase, class II, type 9A	chr20q13.2	3.99262	0.234893
202575_at	CRABP2	NM_001878	Hs.405662	cellular retinoic acid binding protein 2	chr1q21.3	3.98538	0
206391_at	RARRES1	NM_002888	Hs.131269	retinoic acid receptor responder (tazarotene induced) 1	chr3q25.32	3.98482	0.888417
239804_at		AI057404	Hs.660229			3.98453	0
240145_at	DGKH	AW628059	Hs.733239	diacylglycerol kinase, eta	chr13q14.11	3.98358	0
204415_at	IFI6	NM_022873	Hs.523847	interferon, alpha-inducible protein 6	chr1p35	3.98197	0
215270_at	LFNG	U94354	Hs.159142	LFNG O-fucosylpeptide 3-beta-N-acetylglucosaminyltransferase	chr7p22.2	3.98062	0
232451_at		AL110176	Hs.216701			3.98041	3.40158
209305_s_at	GADD45B	AF078077	Hs.110571	growth arrest and DNA-damage-inducible, beta	chr19p13.3	3.97854	0.234893
213114_at		AI818736				3.97763	0
241769_at		AW962458	Hs.661372			3.9735	0
224901_at	SCD5	AL571375	Hs.379191	stearoyl-CoA desaturase 5	chr4q21.22	3.97231	2.94347
214190_x_at	GGA2	AI799984	Hs.460336	golgi-associated, gamma adaptin ear containing, ARF binding protein 2	chr16p12	3.97108	0.627042
238593_at	C11orf80	AW962511	Hs.292088	chromosome 11 open reading frame 80	chr11q13.2	3.97073	0
1556839_s_at	LOC105370792	AA515490	Hs.650238	uncharacterized LOC105370792		3.96273	1.95141
1557504_at		AI076351	Hs.658345			3.95881	0
1553997_a_at	ASPHD1	BC034275	Hs.655761	aspartate beta-hydroxylase domain containing 1	chr16p11.2	3.95789	0
217223_s_at	BCR	U07000	Hs.517461	breakpoint cluster region	chr22q11.23	3.95637	0
36554_at	ASMTL	Y15521	Hs.533514	acetylserotonin O-methyltransferase-like	chrXp22.3; Yp11.3	3.95624	0
1558924_s_at	CLIP1	BF673049	Hs.524809	CAP-GLY domain containing linker protein 1	chr12q24.3	3.95159	0
207750_at		NM_018510				3.94734	0.286851
232442_at	BCAR1	AU147442		breast cancer anti-estrogen resistance 1	chr16q23.1	3.94648	0
239567_at		AW974998	Hs.661406			3.94569	3.53195
225248_at	SPPL2B	BE644818	Hs.744026	signal peptide peptidase like 2B	chr19p13.3	3.94554	0
45297_at	EHD2	AI417917	Hs.744963	EH domain containing 2	chr19q13.3	3.94293	0.627042
203868_s_at	VCAM1	NM_001078	Hs.109225	vascular cell adhesion molecule 1	chr1p32-p31	3.94266	0.888417
201640_x_at	CLPTM1	NM_001294	Hs.444441	cleft lip and palate associated transmembrane protein 1	chr19q13.3	3.94167	0
219870_at	ATF7IP2	NM_024997	Hs.513343	activating transcription factor 7 interacting protein 2	chr16p13.13	3.94065	0
244443_at		BE247450				3.94015	0.627042
1555963_x_at	B3GNT7	CA503291	Hs.299329	UDP-GlcNAc:betaGal beta-1,3-N-acetylglucosaminyltransferase 7	chr2q37.1|2q37.1	3.93849	0
200641_s_at	YWHAZ	U28964	Hs.492407	tyrosine 3-monooxygenase/tryptophan 5-monooxygenase activation protein, zeta	chr8q23.1	3.93364	0
204259_at	MMP7	NM_002423	Hs.2256	matrix metallopeptidase 7	chr11q22.2	3.93129	0.234893
217168_s_at	HERPUD1	AF217990	Hs.146393	homocysteine-inducible, endoplasmic reticulum stress-inducible, ubiquitin-like domain member 1	chr16q13	3.92597	0
216056_at	CD44	AW851559	Hs.502328	CD44 molecule (Indian blood group)	chr11p13	3.92532	0
219429_at	FA2H	NM_024306	Hs.461329	fatty acid 2-hydroxylase	chr16q23	3.9252	0
244747_at	NPNT	BF844056	Hs.518921	nephronectin	chr4q24	3.92311	0.234893
212273_x_at	GNAS	AI591100	Hs.125898	GNAS complex locus	chr20q13.3	3.92267	0
205033_s_at	DEFA1 /// DEFA1B /// DEFA3	NM_004084	Hs.380781 /// Hs.654448	defensin, alpha 1 /// defensin, alpha 1B /// defensin, alpha 3, neutrophil-specific	chr8p23.1	3.92259	0
239721_at		AI280328				3.92163	0
238996_x_at	ALDOA	AI921586	Hs.513490	aldolase A, fructose-bisphosphate	chr16p11.2	3.91621	0
207543_s_at	P4HA1	NM_000917	Hs.500047	prolyl 4-hydroxylase, alpha polypeptide I	chr10q22.1	3.91389	0
232079_s_at	PVRL2	BE867789	Hs.655455	poliovirus receptor-related 2 (herpesvirus entry mediator B)	chr19q13.2	3.91375	0
204527_at	MYO5A	NM_000259	Hs.21213	myosin VA	chr15q21	3.91321	0.286851
209845_at	MKRN1	AF117233	Hs.744883	makorin ring finger protein 1	chr7q34	3.91264	0
220177_s_at	TMPRSS3	NM_024022	Hs.208600	transmembrane protease, serine 3	chr21q22.3	3.91073	0.234893
1556602_at		AW614839	Hs.663643			3.90967	0.234893
219608_s_at	FBXO38	NM_024862	Hs.483772	F-box protein 38	chr5q32	3.90892	0
1552319_a_at	KLK8	NM_144506	Hs.104570	kallikrein related peptidase 8	chr19q13	3.90681	0
1556898_at	LOC200830	C14358	Hs.691402	uncharacterized LOC200830	chr3q26.1	3.90313	0
213228_at	PDE8B	AK023913	Hs.584830	phosphodiesterase 8B	chr5q13.3	3.89274	0.888417
214544_s_at	SNAP23	NM_003825	Hs.511149	synaptosome associated protein 23kDa	chr15q14	3.89089	0
237051_at		AI890591				3.89052	0.234893
242086_at	SPATA6	AI824719	Hs.538103	spermatogenesis associated 6	chr1p33	3.88761	0.888417
204399_s_at	EML2	AI582285	Hs.24178	echinoderm microtubule associated protein like 2	chr19q13.32	3.88574	0
208917_x_at	NADK	BE674658	Hs.654792	NAD kinase	chr1p36.33	3.88465	0
211708_s_at	SCD	BC005807	Hs.558396	stearoyl-CoA desaturase (delta-9-desaturase)	chr10q24.31	3.8846	0
207831_x_at	DHPS	NM_013407	Hs.79064	deoxyhypusine synthase	chr19p13.2	3.88087	0
213453_x_at	GAPDH	BF689355	Hs.544577	glyceraldehyde-3-phosphate dehydrogenase	chr12p13	3.87903	0
210719_s_at	HMG20B	BC002552	Hs.406534	high mobility group 20B	chr19p13.3	3.87571	0
202023_at	EFNA1	NM_004428	Hs.516664	ephrin-A1	chr1q21-q22	3.87539	0
242243_at	TMF1	AI767435		TATA element modulatory factor 1	chr3p14.1	3.87134	0
217398_x_at	GAPDH	AK026525	Hs.544577	glyceraldehyde-3-phosphate dehydrogenase	chr12p13	3.87004	0
205199_at	CA9	NM_001216	Hs.63287	carbonic anhydrase IX	chr9p13.3	3.86826	0
217791_s_at	ALDH18A1	NM_002860	Hs.500645	aldehyde dehydrogenase 18 family, member A1	chr10q24.3	3.86786	0
211401_s_at	FGFR2	AB030078	Hs.533683	fibroblast growth factor receptor 2	chr10q26	3.86676	0.888417
210619_s_at	HYAL1	AF173154	Hs.75619	hyaluronoglucosaminidase 1	chr3p21.31	3.86496	0.888417
223839_s_at		AF132203				3.86135	0
232056_at	SCEL	AW470178	Hs.534699	sciellin	chr13q22	3.85978	0.234893
216230_x_at	SMPD1	M59917	Hs.498173	sphingomyelin phosphodiesterase 1, acid lysosomal	chr11p15.4-p15.1	3.85926	0.286851
1555723_at		AB062480	Hs.683433			3.85896	0.234893
228779_at	LOC146880	AA524743	Hs.117853	Rho GTPase activating protein 27 pseudogene	chr17q24	3.8564	0
201926_s_at	CD55	BC001288	Hs.126517	CD55 molecule, decay accelerating factor for complement (Cromer blood group)	chr1q32	3.8542	0
229574_at	TRA2A	AI268231		transformer 2 alpha homolog (Drosophila)	chr7p15.3	3.85186	0
217607_x_at	EIF4G2	AA733172		eukaryotic translation initiation factor 4 gamma, 2	chr11p15	3.85179	0
208792_s_at	CLU	M25915	Hs.436657	clusterin	chr8p21-p12	3.8499	0.234893
201668_x_at	MARCKS	AW163148	Hs.519909	myristoylated alanine-rich protein kinase C substrate	chr6q22.2	3.84946	0
225750_at	ERO1A	BE966748	Hs.592304	endoplasmic reticulum oxidoreductase alpha	chr14q22.1	3.84874	0
204990_s_at	ITGB4	NM_000213	Hs.632226	integrin beta 4	chr17q25	3.84751	0
230055_at	KHDC1	AL037414	Hs.433062	KH homology domain containing 1	chr6q13	3.8475	1.46969
214782_at	CTTN	AU155105		cortactin	chr11q13	3.84685	0
212332_at	RBL2	BF110947	Hs.513609	retinoblastoma-like 2	chr16q12.2	3.84367	0
1569794_at		BC026111	Hs.621249			3.8426	0.627042
238320_at	NEAT1	AV659198	Hs.523789	nuclear paraspeckle assembly transcript 1 (non-protein coding)	chr11q13.1	3.84126	0.286851
212044_s_at	RPL27A	BE737027	Hs.523463	ribosomal protein L27a	chr11p15	3.84058	0
1553559_at	TMEM171	NM_173490	Hs.162246	transmembrane protein 171	chr5q13.2	3.8395	0.234893
210414_at	FLRT1	AF169675	Hs.584876	fibronectin leucine rich transmembrane protein 1	chr11q13.1	3.83949	0.627042
207783_x_at	HUWE1	NM_017627	Hs.136905	HECT, UBA and WWE domain containing 1, E3 ubiquitin protein ligase	chrXp11.22	3.83443	0
223302_s_at	ZNF655	BC004288	Hs.599798	zinc finger protein 655	chr7q22.1	3.8339	0
239272_at	MMP28	AI927208	Hs.380710	matrix metallopeptidase 28	chr17q12	3.83118	0.888417
204351_at	S100P	NM_005980	Hs.2962	S100 calcium binding protein P	chr4p16	3.82901	0
205025_at	ZBTB48	NM_005341	Hs.502330	zinc finger and BTB domain containing 48	chr1p36.3	3.82244	0
234650_at		AK024907	Hs.677290			3.82107	0
233088_at		AK025384	Hs.666722			3.81637	0.286851
215037_s_at	BCL2L1	U72398	Hs.516966	BCL2-like 1	chr20q11.21	3.8145	0
211559_s_at	CCNG2	L49506	Hs.740456	cyclin G2	chr4q21.1	3.81185	0
233385_x_at	MIA-RAB4B /// RAB4B	AK024845	Hs.631539	MIA-RAB4B readthrough (NMD candidate) /// RAB4B, member RAS oncogene family	chr19q /// chr19q13.2	3.81046	0
240174_at		BF512871	Hs.661655			3.80468	0
203946_s_at	ARG2	U75667	Hs.226007	arginase 2	chr14q24.1	3.80467	0
236055_at	DQX1	H58606	Hs.191705	DEAQ box RNA-dependent ATPase 1	chr2p13.1	3.79877	0.286851
237365_at	ELOVL2-AS1	AI798981	Hs.43818	ELOVL2 antisense RNA 1		3.79863	0.888417
210426_x_at	RORA	U04897	Hs.560343	RAR-related orphan receptor A	chr15q22.2	3.79815	0
208703_s_at	APLP2	BG427393	Hs.370247	amyloid beta (A4) precursor-like protein 2	chr11q24	3.79743	0
225833_at	DAGLB	BE795104	Hs.487498	diacylglycerol lipase, beta	chr7p22.1	3.79263	0
201276_at	RAB5B	AF267863	Hs.157659	RAB5B, member RAS oncogene family	chr12q13	3.79251	0
242110_at		AV735587	Hs.676887			3.79236	0
230723_at	SPATA18	AL042483	Hs.527090	spermatogenesis associated 18	chr4q12	3.79042	0.627042
215483_at	AKAP9	AK000270	Hs.651221	A kinase (PRKA) anchor protein 9	chr7q21-q22	3.78816	0
210610_at	CEACAM1	M69176	Hs.512682	carcinoembryonic antigen-related cell adhesion molecule 1 (biliary glycoprotein)	chr19q13.2	3.78482	0
229272_at	FNBP4	AI083506		formin binding protein 4	chr11p11.2	3.78346	0
212093_s_at	MTUS1	AI695017	Hs.7946	microtubule associated tumor suppressor 1	chr8p22	3.78331	0
209178_at	DHX38	AF038391	Hs.151218	DEAH (Asp-Glu-Ala-His) box polypeptide 38	chr16q22	3.78202	0
204818_at	HSD17B2	NM_002153	Hs.162795	hydroxysteroid (17-beta) dehydrogenase 2	chr16q24.1-q24.2	3.78181	3.21041
210150_s_at	LAMA5	BC003355	Hs.473256	laminin, alpha 5	chr20q13.2-q13.3	3.77832	0
212537_x_at	C18orf32 /// RPL17 /// RPL17-C18orf32	BE733979	Hs.293653 /// Hs.374588 /// Hs.485081 /// Hs.603040	chromosome 18 open reading frame 32 /// ribosomal protein L17 /// RPL17-C18orf32 readthrough	chr18q /// chr18q21 /// chr18q21.1	3.77565	0
217635_s_at	POLG	AA769006	Hs.706868	polymerase (DNA directed), gamma	chr15q25	3.77563	0
220043_s_at	MFI2	NM_005929	Hs.184727	antigen p97 (melanoma associated) identified by monoclonal antibodies 133.2 and 96.5	chr3q28-q29	3.77519	0.888417
220585_at	HKDC1	NM_025130	Hs.522988	hexokinase domain containing 1	chr10q22.1	3.77408	0
220911_s_at	NYNRIN	NM_025081	Hs.288348	NYN domain and retroviral integrase containing	chr14q12	3.7732	0.234893
211911_x_at	HLA-B	L07950	Hs.743218 /// Hs.77961	major histocompatibility complex, class I, B	chr6p21.3	3.76881	0
243122_at	PACRG-AS3	H18468		PACRG antisense RNA 3	chr6q26	3.76812	0.627042
230324_at		R06363	Hs.656075			3.76766	0.627042
237469_at	TOP2A	T96523		topoisomerase (DNA) II alpha	chr17q21.2	3.76707	1.46969
212581_x_at	GAPDH	BE561479	Hs.544577	glyceraldehyde-3-phosphate dehydrogenase	chr12p13	3.76698	0
202973_x_at	FAM13A	NM_014883	Hs.97270	family with sequence similarity 13, member A	chr4q22.1	3.76628	1.46969
237146_at		BF062804	Hs.678438			3.76482	0.627042
224021_at	RP1	AF146592	Hs.732820	retinitis pigmentosa 1 (autosomal dominant)	chr8q12.1	3.75994	0.627042
208793_x_at	SMARCA4	AI744900	Hs.327527	SWI/SNF related, matrix associated, actin dependent regulator of chromatin, subfamily a, member 4	chr19p13.2	3.75841	0
203942_s_at	MARK2	NM_017490	Hs.567261	MAP/microtubule affinity-regulating kinase 2	chr11q13.1	3.75836	0
220817_at	TRPC4	NM_016179	Hs.262960	transient receptor potential cation channel, subfamily C, member 4	chr13q13.3	3.75773	0.888417
212444_at	GPRC5A	AA156240	Hs.745132	G protein-coupled receptor, class C, group 5, member A	chr12p13.1	3.75696	0
243827_at		AL038125	Hs.658420			3.75696	0
1555890_at	LOC102725117 /// OR2A1-AS1 /// OR2A20P /// OR2A9P	BC040701	Hs.561654 /// Hs.591830	rho guanine nucleotide exchange factor 5-like /// OR2A1 antisense RNA 1 /// olfactory receptor, family 2, subfamily A, member 20 pseudogene /// olfactory receptor, family 2, subfamily A, member 9 pseudogene	chr7q35	3.75687	0
204088_at	P2RX4	NM_002560	Hs.321709	purinergic receptor P2X, ligand gated ion channel, 4	chr12q24.32	3.75498	0
240367_at		AA001554				3.75381	0
240095_at		AI287817	Hs.129636			3.75303	0
205166_at	CAPN5	NM_004055	Hs.248153	calpain 5	chr11q14	3.75229	0
203385_at	DGKA	NM_001345	Hs.524488	diacylglycerol kinase alpha	chr12q13.3	3.75034	0
200796_s_at	MCL1	BF594446	Hs.632486	myeloid cell leukemia 1	chr1q21	3.74651	0.234893
238980_x_at	ENTHD2	BE273906	Hs.631761	ENTH domain containing 2	chr17q25.3	3.74646	0.234893
215812_s_at	SLC6A10P /// SLC6A10PB /// SLC6A8	U41163	Hs.433146 /// Hs.540696	solute carrier family 6 (neurotransmitter transporter), member 10, pseudogene /// solute carrier family 6 (neurotransmitter transporter), member 8 pseudogene /// solute carrier family 6 (neurotransmitter transporter), member 8	chr16p11.2 /// chrXq28	3.74474	0
216641_s_at	LAD1	U58994	Hs.519035	ladinin 1	chr1q25.1-q32.3	3.74296	0
220867_s_at	SLC24A2	NM_020344	Hs.283014	solute carrier family 24 (sodium/potassium/calcium exchanger), member 2	chr9p22.1	3.74249	0.627042
230494_at	SLC20A1	AI671885		solute carrier family 20 (phosphate transporter), member 1	chr2q13	3.74219	0
211528_x_at	HLA-G	M90685	Hs.512152	major histocompatibility complex, class I, G	chr6p21.3	3.74115	0
207037_at	TNFRSF11A	NM_003839	Hs.204044	tumor necrosis factor receptor superfamily, member 11a, NFKB activator	chr18q22.1	3.74043	0
232675_s_at	UCKL1	BG149850	Hs.504998	uridine-cytidine kinase 1-like 1	chr20q13.33	3.73872	0
213003_s_at	SPIDR	BF061054		scaffolding protein involved in DNA repair	chr8q11.21	3.7375	0
208223_s_at	ACVR1B	NM_020327	Hs.438918	activin A receptor type IB	chr12q13	3.73592	0.286851
209151_x_at	TCF3	AA768906	Hs.371282	transcription factor 3	chr19p13.3	3.7354	0.234893
210495_x_at	FN1	AF130095	Hs.203717	fibronectin 1	chr2q34	3.7347	0.234893
213973_at	RRBP1	BE646396	Hs.472213	ribosome binding protein 1	chr20p12	3.73423	0
204854_at	P3H3	NM_014262	Hs.631655	prolyl 3-hydroxylase 3	chr12p13.31	3.73242	0
203639_s_at	FGFR2	M80634	Hs.533683	fibroblast growth factor receptor 2	chr10q26	3.73214	0.234893
201049_s_at	RPS18	NM_022551	Hs.627414	ribosomal protein S18	chr6p21.3	3.73139	0
232053_x_at	RHBDD2	AL533352	Hs.488827	rhomboid domain containing 2	chr7q11.23	3.73113	0
1555716_a_at	CXADR	AY072911	Hs.627078	coxsackie virus and adenovirus receptor	chr21q21.1	3.73017	0
222371_at		AI732802	Hs.735615			3.72913	0
201492_s_at	RPL41	NM_021104	Hs.157160 /// Hs.485899	ribosomal protein L41	chr12q13	3.72736	0
228735_s_at	PANK2	AI870137	Hs.516859	pantothenate kinase 2	chr20p13	3.72672	0.286851
1560775_at		AV703843	Hs.736579			3.72593	0.627042
239167_at	LOC105377320	H86858		uncharacterized LOC105377320		3.72291	0.888417
205513_at	TCN1	NM_001062	Hs.2012	transcobalamin I (vitamin B12 binding protein, R binder family)	chr11q11-q12	3.71971	0.627042
201428_at	CLDN4	NM_001305	Hs.647036 /// Hs.729359	claudin 4	chr7q11.23	3.71735	0
211950_at	UBR4	AB007931	Hs.148078	ubiquitin protein ligase E3 component n-recognin 4	chr1p36.13	3.7139	0
240773_at		AW449903	Hs.674571			3.7109	0.234893
208622_s_at	EZR	AA670344	Hs.487027	ezrin	chr6q25.3	3.70705	0
201250_s_at	SLC2A1	NM_006516	Hs.473721	solute carrier family 2 (facilitated glucose transporter), member 1	chr1p34.2	3.70671	0
229302_at	TMEM178A	AA058832	Hs.40808	transmembrane protein 178A	chr2p22.1	3.70623	0
226622_at	MUC20	AW084511	Hs.308992	mucin 20, cell surface associated	chr3q29	3.70335	0
1554783_s_at	ARHGEF2	AF486838	Hs.743352	Rho/Rac guanine nucleotide exchange factor 2	chr1q21-q22	3.70194	0.234893
228384_s_at	PYROXD2	AI690274	Hs.238303	pyridine nucleotide-disulphide oxidoreductase domain 2	chr10q24.2	3.69999	0.627042
200601_at	ACTN4	U48734	Hs.270291	actinin, alpha 4	chr19q13	3.69982	0
211719_x_at	FN1	BC005858	Hs.203717	fibronectin 1	chr2q34	3.69722	0.234893
228261_at	MIB2	BE045549	Hs.135805	mindbomb E3 ubiquitin protein ligase 2	chr1p36.33	3.69663	0
1568936_a_at		AA884987	Hs.602238			3.6921	1.46969
211681_s_at	PDLIM5	AF116705	Hs.480311	PDZ and LIM domain 5	chr4q22	3.69058	0
236533_at	ASAP1	AW236958	Hs.655552	ArfGAP with SH3 domain, ankyrin repeat and PH domain 1	chr8q24.1-q24.2	3.69032	0
244762_at		AA744844				3.69026	1.95141
218880_at	FOSL2	N36408	Hs.220971	FOS-like antigen 2	chr2p23.3	3.69023	0
212392_s_at	LOC100996724 /// PDE4DIP	AI950145	Hs.731111	phosphodiesterase 4D interacting protein-like /// phosphodiesterase 4D interacting protein	chr1p11.2 /// chr1q12	3.69007	0
1552656_s_at	UHMK1	NM_144624	Hs.127310	U2AF homology motif (UHM) kinase 1	chr1q23.3	3.68897	0
229085_at	LRRC3B	AW027879	Hs.517868	leucine rich repeat containing 3B	chr3p24	3.68818	0
212003_at	SZRD1	BG171020	Hs.252967	SUZ RNA binding domain containing 1	chr1p36.13	3.68571	0
1564424_at	LOC105379752	BC035983	Hs.685329	uncharacterized LOC105379752		3.68493	0
202145_at	LY6E	NM_002346	Hs.521903	lymphocyte antigen 6 complex, locus E	chr8q24.3	3.6849	0
224853_at	SLAIN2	AI979301	Hs.479677	SLAIN motif family member 2	chr4p11	3.68299	0
208868_s_at	GABARAPL1	BF125756	Hs.524250	GABA(A) receptor-associated protein like 1	chr12p13.2	3.68256	0
227088_at	PDE5A	BF221547	Hs.647971	phosphodiesterase 5A, cGMP-specific	chr4q27	3.6813	0.627042
212464_s_at	FN1	X02761	Hs.203717	fibronectin 1	chr2q34	3.67972	0.234893
237746_at		AI168187				3.67912	0.286851
240141_at		BF062399				3.67657	0.888417
236224_at	RIT1	AL037450	Hs.491234	Ras-like without CAAX 1	chr1q22	3.6758	0
209276_s_at	GLRX	AF162769	Hs.28988	glutaredoxin	chr5q14	3.67552	0
222413_s_at	KMT2C	AW137099	Hs.647120	lysine (K)-specific methyltransferase 2C	chr7q36.1	3.67282	0
221890_at	ZNF335	NM_022095	Hs.174193	zinc finger protein 335	chr20q13.12	3.67182	0.627042
230662_at	RNF187	BG413584	Hs.356377	ring finger protein 187	chr1q42.13	3.67133	0.286851
223710_at	CCL26	AF096296	Hs.131342	chemokine (C-C motif) ligand 26	chr7q11.23	3.6712	0.888417
244010_at		AI057455	Hs.658756			3.67069	0
237955_at	C5orf58	BF061926		chromosome 5 open reading frame 58	chr5q35.1	3.67013	0
204973_at	GJB1	NM_000166	Hs.333303	gap junction protein beta 1	chrXq13.1	3.6684	0
225028_at	LINC01420	AI417268	Hs.355559	long intergenic non-protein coding RNA 1420	chrXp11.1	3.66722	0.234893
1563038_at		BC038194	Hs.636709			3.66182	2.42708
219850_s_at	EHF	NM_012153	Hs.653859	ets homologous factor	chr11p12	3.65945	0
205748_s_at	RNF126	NM_017876	Hs.69554	ring finger protein 126	chr19p13.3	3.65848	0
227004_at	CDKL5	AI611074		cyclin-dependent kinase-like 5	chrXp22	3.65411	0.234893
203149_at	PVRL2	NM_002856	Hs.655455	poliovirus receptor-related 2 (herpesvirus entry mediator B)	chr19q13.2	3.65385	0
215233_at	JMJD6	AA351360	Hs.514505	jumonji domain containing 6	chr17q25	3.65198	0.627042
206559_x_at		NM_001403				3.65127	0
200780_x_at	GNAS	NM_000516	Hs.125898	GNAS complex locus	chr20q13.3	3.64959	0
240983_s_at	CARS	AW292273	Hs.274873	cysteinyl-tRNA synthetase	chr11p15.5	3.64808	0
213412_at	TJP3	NM_014428	Hs.25527	tight junction protein 3	chr19p13.3	3.64707	0
207763_at	S100A5	NM_002962	Hs.2960	S100 calcium binding protein A5	chr1q21	3.64666	1.95141
218954_s_at	BRF2	AF298153	Hs.709301	BRF2, RNA polymerase III transcription initiation factor 50 kDa subunit	chr8p11.23	3.64572	0
209131_s_at	SNAP23	U55936	Hs.511149	synaptosome associated protein 23kDa	chr15q14	3.64568	0
212487_at	GPATCH8	AI673812	Hs.463129	G-patch domain containing 8	chr17q21.31	3.64481	0
200799_at	HSPA1A /// HSPA1B	NM_005345	Hs.274402 /// Hs.743411	heat shock 70kDa protein 1A /// heat shock 70kDa protein 1B	chr6p21.3	3.6445	0.234893
210954_s_at	TSC22D2	AF201292	Hs.730710	TSC22 domain family, member 2	chr3q25.1	3.64434	0
219856_at	C1orf116	NM_023938	Hs.32417	chromosome 1 open reading frame 116	chr1q32.1	3.64426	0
234963_s_at	FA2H	AC004685	Hs.461329	fatty acid 2-hydroxylase	chr16q23	3.64393	0
210205_at	B3GALT4	AB026730	Hs.534375	UDP-Gal:betaGlcNAc beta 1,3-galactosyltransferase 4	chr6p21.3	3.64173	0
209405_s_at	FAM3A	BC002934	Hs.289108	family with sequence similarity 3, member A	chrXq28	3.6416	0
201332_s_at	STAT6	NM_003153	Hs.524518	signal transducer and activator of transcription 6, interleukin-4 induced	chr12q13	3.64026	0
231737_at	CACNG4	NM_014405	Hs.514423	calcium channel, voltage-dependent, gamma subunit 4	chr17q24	3.63929	0.286851
240825_at		AI022422				3.63872	0.627042
225165_at	PPP1R1B	AK024593	Hs.286192	protein phosphatase 1, regulatory (inhibitor) subunit 1B	chr17q12	3.63593	0
212169_at	FKBP9	AL050187	Hs.103934 /// Hs.446691	FK506 binding protein 9	chr7p11.1	3.63561	0.286851
244885_at	EBF2	AI016316	Hs.491292	early B-cell factor 2	chr8p21.2	3.63542	2.42708
239904_at		H06803	Hs.715640			3.63538	0.234893
240939_x_at		T97999	Hs.602953			3.63267	0.234893
200062_s_at	RPL30	L05095	Hs.400295	ribosomal protein L30	chr8q22	3.63186	0
221120_at		NM_017756				3.63107	0
217007_s_at	ADAM15	AK000667	Hs.312098	ADAM metallopeptidase domain 15	chr1q21.3	3.63032	0
214397_at	MBD2	AI827820	Hs.25674	methyl-CpG binding domain protein 2	chr18q21	3.62919	0
211515_s_at	DSTYK	AF068286	Hs.6874	dual serine/threonine and tyrosine protein kinase	chr1q32.1	3.6225	0.286851
211720_x_at	RPLP0	BC005863	Hs.546285	ribosomal protein, large, P0	chr12q24.2	3.62196	0
210622_x_at	CDK10	AF153430	Hs.699177	cyclin-dependent kinase 10	chr16q24	3.62137	0
216933_x_at	APC	S67788	Hs.158932	adenomatous polyposis coli	chr5q21-q22	3.62131	0.286851
202856_s_at	SLC16A3	NM_004207	Hs.500761	solute carrier family 16 (monocarboxylate transporter), member 3	chr17q25	3.62081	0
227570_at	TMEM86A	BE857226	Hs.502100	transmembrane protein 86A	chr11p15.1	3.61852	0.234893
1554980_a_at	ATF3	AB066566	Hs.460	activating transcription factor 3	chr1q32.3	3.61848	0
210256_s_at	PIP5K1A	U78576	Hs.655131	phosphatidylinositol-4-phosphate 5-kinase, type I, alpha	chr1q21.3	3.61784	0.286851
241947_at	PCED1B-AS1	AI824855	Hs.657722	PCED1B antisense RNA 1	chr12q13.11	3.6167	0
208824_x_at	CDK16	BC001048	Hs.496068	cyclin-dependent kinase 16	chrXp11	3.61526	0
212284_x_at	TPT1	BG498776	Hs.374596	tumor protein, translationally-controlled 1	chr13q14	3.61357	0
210706_s_at	RNF24	BC000213	Hs.589884	ring finger protein 24	chr20p13	3.6134	0
1552476_s_at	PLCD3	NM_133373	Hs.380094	phospholipase C, delta 3	chr17q21.31	3.61278	0
200654_at	P4HB	J02783	Hs.464336	prolyl 4-hydroxylase, beta polypeptide	chr17q25	3.61258	0
210350_x_at	ING1	AF044076	Hs.46700	inhibitor of growth family member 1	chr13q34	3.61152	0
222644_s_at	COLGALT1	AI924150	Hs.418795	collagen beta(1-O)galactosyltransferase 1	chr19p13.11	3.61135	0
230778_at		AA010315	Hs.60371			3.6113	1.46969
214548_x_at	GNAS	AF064092	Hs.125898	GNAS complex locus	chr20q13.3	3.61096	0
213796_at	SPRR1A	AI923984	Hs.46320	small proline-rich protein 1A	chr1q21-q22	3.60863	3.53195
236067_at		AA453791	Hs.662699			3.60813	0
200935_at	CALR	NM_004343	Hs.515162	calreticulin	chr19p13.3-p13.2	3.60782	0
208664_s_at	TTC3	AU131711	Hs.368214	tetratricopeptide repeat domain 3	chr21q22.2	3.60486	0
218990_s_at	SPRR3	NM_005416	Hs.139322	small proline-rich protein 3	chr1q21-q22	3.60438	2.42708
215791_at		AF003738	Hs.663677			3.60435	0.627042
234728_s_at	DHX35	AL023803	Hs.444520	DEAH (Asp-Glu-Ala-His) box polypeptide 35	chr20q11.22-q12	3.6043	0
226728_at	SLC27A1	BF056007	Hs.363138	solute carrier family 27 (fatty acid transporter), member 1	chr19p13.11	3.60335	0
217047_s_at	FAM13A	AK027138	Hs.97270	family with sequence similarity 13, member A	chr4q22.1	3.60166	1.46969
242999_at	ARHGEF7	AI990366	Hs.508738	Rho guanine nucleotide exchange factor 7	chr13q34	3.59767	0.234893
212869_x_at	TPT1	AI721229	Hs.374596	tumor protein, translationally-controlled 1	chr13q14	3.59691	0
208434_at	MECOM	NM_004991	Hs.744090	MDS1 and EVI1 complex locus	chr3q26.2	3.59464	0
201605_x_at	CNN2	NM_004368	Hs.651512	calponin 2	chr19p13.3	3.59422	0
240134_at		BF055382	Hs.661853			3.59351	0.286851
244803_at		AI335191	Hs.658791			3.59287	0
206254_at	EGF	NM_001963	Hs.419815	epidermal growth factor	chr4q25	3.59246	1.46969
216397_s_at	BOP1	AK024840	Hs.645279	block of proliferation 1	chr8q24.3	3.59242	0
212478_at	RMND5A	H65865	Hs.75277	required for meiotic nuclear division 5 homolog A	chr2p11.2	3.59014	0
231978_at	TPCN2	AL137479	Hs.131851	two pore segment channel 2	chr11q13.3	3.58869	0.286851
1565703_at	SMAD4	AL832789	Hs.75862	SMAD family member 4	chr18q21.1	3.58725	0
224175_s_at	TRIM34 /// TRIM6-TRIM34	AB039904	Hs.729048	tripartite motif containing 34 /// TRIM6-TRIM34 readthrough	chr11p15	3.58535	0.286851
204892_x_at	EEF1A1	NM_001402	Hs.535192 /// Hs.586423 /// Hs.745122	eukaryotic translation elongation factor 1 alpha 1	chr6q14.1	3.5848	0
1561167_at		AF147300	Hs.684628			3.58195	0
235449_at	LRSAM1	BG029705	Hs.495188	leucine rich repeat and sterile alpha motif containing 1	chr9q33.3	3.58186	0
232321_at	MUC17	AK026404	Hs.271819	mucin 17, cell surface associated	chr7q22.1	3.58066	3.40158
211534_x_at	PTPRN2	U65065	Hs.490789	protein tyrosine phosphatase, receptor type, N polypeptide 2	chr7q36	3.57988	0.234893
238409_x_at	OXR1	AW086261	Hs.701892	oxidation resistance 1	chr8q23	3.57811	2.42708
205610_at	MYOM1	NM_003803	Hs.464469	myomesin 1	chr18p11.31	3.57764	0.286851
226384_at	PLPP5	BE858787	Hs.567619	phospholipid phosphatase 5	chr8p11.23	3.5762	0
207479_at		NM_018613				3.57615	0.888417
201925_s_at	CD55	NM_000574	Hs.126517	CD55 molecule, decay accelerating factor for complement (Cromer blood group)	chr1q32	3.57073	0
237483_at		AI990790	Hs.656151			3.56856	0.286851
223577_x_at		AA827878				3.56824	0
200598_s_at	HSP90B1	AI582238	Hs.192374	heat shock protein 90kDa beta (Grp94), member 1	chr12q24.2-q24.3	3.56785	0
212270_x_at	C18orf32 /// RPL17 /// RPL17-C18orf32	BG168283	Hs.293653 /// Hs.374588 /// Hs.485081 /// Hs.603040	chromosome 18 open reading frame 32 /// ribosomal protein L17 /// RPL17-C18orf32 readthrough	chr18q /// chr18q21 /// chr18q21.1	3.56475	0
215891_s_at	GM2A	X61094	Hs.483873	GM2 ganglioside activator	chr5q33.1	3.56446	0
203293_s_at	LMAN1	NM_005570	Hs.465295	lectin, mannose-binding, 1	chr18q21.3-q22	3.56054	0
231011_at	LARP1B	AI339785	Hs.657067	La ribonucleoprotein domain family, member 1B	chr4q28.2	3.56006	0
218711_s_at	SDPR	NM_004657	Hs.26530	serum deprivation response	chr2q32-q33	3.55979	0.888417
209848_s_at	PMEL	U01874	Hs.95972	premelanosome protein	chr12q13-q14	3.55975	0.286851
1563496_at	RNF217-AS1	AL713649	Hs.544438	RNF217 antisense RNA 1 (head to head)	chr6q22.33	3.55759	1.95141
241130_at		AW341701	Hs.126622			3.55759	0.234893
223388_s_at	ZFYVE1	AF251025	Hs.335106	zinc finger, FYVE domain containing 1	chr14q24.2	3.55303	0.234893
223802_s_at	RBBP6	AF063596		retinoblastoma binding protein 6	chr16p12.2	3.55236	0
229554_at	LUM	AI141861		lumican	chr12q21.33	3.55179	0.234893
233638_s_at	POMGNT1	AK026430	Hs.525134	protein O-linked mannose N-acetylglucosaminyltransferase 1 (beta 1,2-)	chr1p34.1	3.55135	0
215150_at	YOD1	AF090896	Hs.567533 /// Hs.745490	YOD1 deubiquitinase	chr1q32.2	3.54961	0.286851
215435_at		AK021983	Hs.667774			3.54533	0.234893
231724_at	MED26	NM_004831	Hs.715040	mediator complex subunit 26	chr19p13.11	3.54295	0
223285_s_at	ST6GALNAC4	AW044319	Hs.3972	ST6 (alpha-N-acetyl-neuraminyl-2,3-beta-galactosyl-1,3)-N-acetylgalactosaminide alpha-2,6-sialyltransferase 4	chr9q34	3.54269	0
208704_x_at	APLP2	BC000373	Hs.370247	amyloid beta (A4) precursor-like protein 2	chr11q24	3.53913	0
241453_at	PTK2	AA912743		protein tyrosine kinase 2	chr8q24.3	3.53825	0
238666_at		BF438300	Hs.659573			3.53476	0
227263_at	C8orf58	AL519427	Hs.743508	chromosome 8 open reading frame 58	chr8p21	3.53429	0
232864_s_at	AFF4	N59653	Hs.519313	AF4/FMR2 family, member 4	chr5q31	3.53348	0
228167_at	KLHL6	AW574798	Hs.659147	kelch-like family member 6	chr3q27.3	3.53218	1.46969
223322_at	RASSF5	BC004270	Hs.497579	Ras association (RalGDS/AF-6) domain family member 5	chr1q32.1	3.53077	0
235412_at	ARHGEF7	AI040887	Hs.508738	Rho guanine nucleotide exchange factor 7	chr13q34	3.5294	0
1559587_at	SYMPK	AL831859		symplekin	chr19q13.3	3.52778	1.95141
1553155_x_at	ATP6V0D2	NM_152565	Hs.436360	ATPase, H+ transporting, lysosomal 38kDa, V0 subunit d2		3.52737	0.234893
208337_s_at	NR5A2	NM_003822	Hs.33446	nuclear receptor subfamily 5, group A, member 2	chr1q32.1	3.52671	0
236223_s_at	RIT1	AL037450	Hs.491234	Ras-like without CAAX 1	chr1q22	3.52633	0
1567080_s_at	CLN6	D17218	Hs.584921	ceroid-lipofuscinosis, neuronal 6, late infantile, variant	chr15q23	3.52375	0
239551_at		AW296303	Hs.662571			3.522	0
216607_s_at	CYP51A1 /// LRRD1	U40053	Hs.417077	cytochrome P450, family 51, subfamily A, polypeptide 1 /// leucine-rich repeats and death domain containing 1	chr7q21.2	3.52176	0
218507_at	HILPDA	NM_013332	Hs.706124	hypoxia inducible lipid droplet-associated	chr7q32.1	3.52123	0
204698_at	ISG20	NM_002201	Hs.459265	interferon stimulated exonuclease gene 20kDa	chr15q26	3.52072	0
235563_at	GPRC5A	BG250868	Hs.745132	G protein-coupled receptor, class C, group 5, member A	chr12p13.1	3.51998	0.234893
244075_at		BF224218				3.51959	0
207439_s_at	SLC35A2	NM_005660	Hs.21899	solute carrier family 35 (UDP-galactose transporter), member A2	chrXp11.23-p11.22	3.51936	0
232978_at		AF339810	Hs.679506			3.51613	0
214487_s_at	RAP2A /// RAP2B	NM_002886	Hs.508480 /// Hs.98643	RAP2A, member of RAS oncogene family /// RAP2B, member of RAS oncogene family	chr13q34 /// chr3q25.2	3.51478	0.627042
224252_s_at	FXYD5	AF177940	Hs.333418	FXYD domain containing ion transport regulator 5	chr19q13.12	3.51235	0
215528_at		AL049390	Hs.22689			3.51141	0
212707_s_at	LOC102724229 /// RASA4 /// RASA4B /// RASA4CP	AI738591	Hs.530089 /// Hs.632627	uncharacterized LOC102724229 /// RAS p21 protein activator 4 /// RAS p21 protein activator 4B /// RAS p21 protein activator 4C, pseudogene	chr7p13 /// chr7q22 /// chr7q22.1	3.51139	0
218070_s_at	GMPPA	NM_013335	Hs.27059	GDP-mannose pyrophosphorylase A	chr2q35	3.51062	0
1566201_at		AF090942	Hs.621431			3.51023	0.627042
203882_at	IRF9	NM_006084	Hs.1706	interferon regulatory factor 9	chr14q11.2	3.5093	0
1558678_s_at	MALAT1	BE708432	Hs.621695	metastasis associated lung adenocarcinoma transcript 1 (non-protein coding)	chr11q13.1	3.50648	0
216609_at	TXN	AF065241	Hs.435136	thioredoxin	chr9q31	3.50519	0
205125_at	PLCD1	NM_006225	Hs.80776	phospholipase C, delta 1	chr3p22-p21.3	3.50507	0
204164_at	SIPA1	NM_006747	Hs.530477	signal-induced proliferation-associated 1	chr11q13	3.50468	0
1556067_a_at	KDM6B	AI830331	Hs.223678	lysine (K)-specific demethylase 6B	chr17p13.1	3.50292	0
1553570_x_at	COX2	NM_173705		cytochrome c oxidase subunit II		3.50233	0
1553569_at	COX2	NM_173705		cytochrome c oxidase subunit II		3.50081	0
238804_at		AI433468				3.50056	0
213318_s_at	BAG6	BG028844	Hs.440900	BCL2 associated athanogene 6	chr6p21.3	3.49937	0
222738_at	WWC2	BE890365	Hs.333179	WW and C2 domain containing 2	chr4q35.1	3.49762	0.627042
202873_at	ATP6V1C1	BF034973	Hs.86905	ATPase, H+ transporting, lysosomal 42kDa, V1 subunit C1	chr8q22.3	3.49653	0
1557586_s_at	ATP6V1H	AW468382	Hs.491737	ATPase, H+ transporting, lysosomal 50/57kDa, V1 subunit H	chr8q11.2	3.49613	0
211296_x_at	UBC	AB009010	Hs.520348 /// Hs.731841	ubiquitin C	chr12q24.3	3.49594	0
216520_s_at	TPT1	AF072098	Hs.374596 /// Hs.717316	tumor protein, translationally-controlled 1	chr13q14	3.49491	0
233152_x_at		AL049979	Hs.658440			3.49466	0
210866_s_at	CNOT4	AF180475	Hs.490224	CCR4-NOT transcription complex subunit 4	chr7q33	3.49435	0.888417
205193_at	MAFF	NM_012323	Hs.517617	v-maf avian musculoaponeurotic fibrosarcoma oncogene homolog F	chr22q13.1	3.49412	0
210510_s_at	NRP1	AF145712	Hs.131704	neuropilin 1	chr10p12	3.49094	0.286851
208248_x_at	APLP2	NM_001642	Hs.370247	amyloid beta (A4) precursor-like protein 2	chr11q24	3.48812	0
211905_s_at	ITGB4	AF011375	Hs.632226	integrin beta 4	chr17q25	3.48753	0
243292_at	FAM132A	BF589994	Hs.197613	family with sequence similarity 132, member A	chr1p36.33	3.48569	0
236816_at	NAA25	BF110370		N(alpha)-acetyltransferase 25, NatB auxiliary subunit	chr12q24.13	3.48296	0
239780_at		AA468422	Hs.662783			3.48234	0
208856_x_at	RPLP0	BC003655	Hs.546285	ribosomal protein, large, P0	chr12q24.2	3.4806	0
238108_at	LOC105379232	AI401627		uncharacterized LOC105379232		3.48037	0
1557905_s_at	CD44	AL552534	Hs.502328	CD44 molecule (Indian blood group)	chr11p13	3.48018	0
1554015_a_at	CHD2	BC007347	Hs.220864	chromodomain helicase DNA binding protein 2	chr15q26	3.47878	0
239404_at		BF840360	Hs.662056			3.47706	0
234205_at		AK025317	Hs.744592			3.47598	0.234893
219786_at	MTL5	NM_004923	Hs.145932	metallothionein-like 5, testis-specific (tesmin)	chr11q13.2-q13.3	3.47366	0.234893
215920_s_at	NPIPA2 /// NPIPA3 /// NPIPA5 /// NPIPA8 /// NPIPB11 /// NPIPB15 /// NPIPB1P /// NPIPB9 /// PDXDC2P	AC002544	Hs.513695	nuclear pore complex interacting protein family, member A2 /// nuclear pore complex interacting protein family, member A3 /// nuclear pore complex interacting protein family, member A5 /// nuclear pore complex interacting protein family, member A8 /// nuc	chr16p11.2 /// chr16p13.11 /// chr16q22.1 /// chr16q23.1 /// chr18p11.21	3.4675	0.286851
230044_at	PCYT2	BF001964	Hs.569843	phosphate cytidylyltransferase 2, ethanolamine	chr17q25.3	3.46575	0.627042
209294_x_at	TNFRSF10B	BC001281	Hs.521456	tumor necrosis factor receptor superfamily, member 10b	chr8p22-p21	3.46376	0
200650_s_at	LDHA	NM_005566	Hs.2795	lactate dehydrogenase A	chr11p15.4	3.46296	0
215959_at		AK001131				3.46079	0.286851
219194_at	SEMA4G	NM_017893	Hs.591923	sema domain, immunoglobulin domain (Ig), transmembrane domain (TM) and short cytoplasmic domain, (semaphorin) 4G	chr10q24.31	3.45918	0
1569815_x_at	STRN	BC036416	Hs.127486	striatin, calmodulin binding protein	chr2p22.2	3.45881	0
233334_x_at	LOC105369236 /// SLX1A /// SLX1A-SULT1A3 /// SLX1B /// SLX1B-SULT1A4	AK027092	Hs.460558 /// Hs.728161 /// Hs.729791 /// Hs.744871	structure-specific endonuclease subunit SLX1-like /// SLX1 homolog A, structure-specific endonuclease subunit /// SLX1A-SULT1A3 readthrough (NMD candidate) /// SLX1 homolog B, structure-specific endonuclease subunit /// SLX1B-SULT1A4 readthrough (NMD cand	chr16p /// chr16p11.2	3.45805	0
241413_at		W80457	Hs.663284			3.45798	0
215706_x_at	ZYX	BC002323	Hs.490415	zyxin	chr7q32	3.45729	0
1568949_at	PITPNC1	BM042439	Hs.591185	phosphatidylinositol transfer protein, cytoplasmic 1	chr17q24.2	3.45434	0.234893
232522_at		AK025137	Hs.733864			3.45328	0
207239_s_at	CDK16	NM_006201	Hs.496068	cyclin-dependent kinase 16	chrXp11	3.45317	0
209173_at	AGR2	AF088867	Hs.530009	anterior gradient 2, protein disulphide isomerase family member	chr7p21.3	3.45267	0
239159_at	GOSR2	AI084086		golgi SNAP receptor complex member 2	chr17q21	3.45265	0
1554086_at	TUBGCP3	BC007763	Hs.224152	tubulin, gamma complex associated protein 3	chr13q34	3.45259	0
209499_x_at	TNFSF12-TNFSF13 /// TNFSF13	BF448647	Hs.54673	TNFSF12-TNFSF13 readthrough /// tumor necrosis factor (ligand) superfamily, member 13	chr17p13.1	3.45229	0
1559916_a_at		BC029471	Hs.636231			3.45206	0.286851
202481_at	DHRS3	NM_004753	Hs.289347	dehydrogenase/reductase (SDR family) member 3	chr1p36.1	3.45092	0
216526_x_at	HLA-C	AK024836	Hs.743218	major histocompatibility complex, class I, C	chr6p21.3	3.45036	0
221188_s_at	CIDEB	NM_014430	Hs.642693 /// Hs.708040	cell death-inducing DFFA-like effector b	chr14q12	3.44986	0.286851
1555053_at	SYT9	BC029605		synaptotagmin IX	chr11p15.4	3.44949	0.286851
203055_s_at	ARHGEF1 /// LOC100505585	NM_004706	Hs.631550	Rho guanine nucleotide exchange factor 1 /// uncharacterized LOC100505585	chr19q13.13	3.44898	0
222646_s_at	ERO1A	AW268365	Hs.592304	endoplasmic reticulum oxidoreductase alpha	chr14q22.1	3.44862	0
205942_s_at	ACSM3	NM_005622	Hs.706754	acyl-CoA synthetase medium-chain family member 3	chr16p13.11	3.4484	0
205547_s_at	TAGLN	NM_003186	Hs.410977	transgelin	chr11q23.2	3.44782	0
208608_s_at	SNTB1	NM_021021	Hs.46701	syntrophin, beta 1 (dystrophin-associated protein A1, 59kDa, basic component 1)	chr8q23-q24	3.44781	0.234893
228205_at	TKT	AU152969	Hs.89643	transketolase	chr3p14.3	3.4478	0.234893
236696_at	U2SURP	BE464843	Hs.596572	U2 snRNP-associated SURP domain containing	chr3q23	3.44779	0
207275_s_at	ACSL1	NM_001995	Hs.406678	acyl-CoA synthetase long-chain family member 1	chr4q35.1	3.44708	1.46969
205581_s_at	NOS3	NM_000603	Hs.647092	nitric oxide synthase 3 (endothelial cell)	chr7q36	3.44552	0
213756_s_at	HSF1	AI393937	Hs.530227	heat shock transcription factor 1	chr8q24.3	3.44299	0
220299_at	SPATA6	NM_019073	Hs.538103	spermatogenesis associated 6	chr1p33	3.4428	3.21041
215033_at	TM4SF1	AI189753	Hs.351316	transmembrane 4 L six family member 1	chr3q21-q25	3.44088	0
213299_at	ZBTB7A	AW027070	Hs.591384	zinc finger and BTB domain containing 7A	chr19p13.3	3.43951	0
215157_x_at	PABPC1	AI734929	Hs.387804	poly(A) binding protein, cytoplasmic 1	chr8q22.2-q23	3.43793	0
201217_x_at	RPL3	NM_000967	Hs.119598	ribosomal protein L3	chr22q13	3.43595	0
234185_at		AK026823	Hs.612920			3.43439	0.627042
205011_at	VWA5A	NM_014622	Hs.152944	von Willebrand factor A domain containing 5A	chr11q24.1	3.43338	0.888417
200599_s_at	HSP90B1	NM_003299	Hs.192374	heat shock protein 90kDa beta (Grp94), member 1	chr12q24.2-q24.3	3.43254	0
1555639_a_at	RBM14	AF315633	Hs.533712	RNA binding motif protein 14	chr11q13.2	3.43228	0
1559583_at	CD276	AK074849		CD276 molecule	chr15q23-q24	3.43198	2.63827
1562516_at	WDR60	AK025192	Hs.389945	WD repeat domain 60	chr7q36.3	3.42825	0
215512_at	43165	AK000970	Hs.432862	membrane associated ring finger 6	chr5p15.2	3.42727	0
1555808_a_at	EXD2	BC001962	Hs.533878	exonuclease 3'-5' domain containing 2	chr14q24.1	3.42414	0
225757_s_at	CLMN	AU147564	Hs.301478	calmin (calponin-like, transmembrane)	chr14q32.13	3.42407	0.627042
239502_at		AA478981	Hs.560456			3.42357	0.286851
201383_s_at	NBR1	AL044170	Hs.277721	neighbor of BRCA1 gene 1	chr17q21.31	3.42316	0
232922_s_at	SLC17A9	BG419965	Hs.512686	solute carrier family 17 (vesicular nucleotide transporter), member 9	chr20q13.33	3.4215	0
244424_at	LOC439938	BF055480		uncharacterized LOC439938	chr6p21.33	3.42103	0
214003_x_at	RPS20	BF184532	Hs.8102	ribosomal protein S20	chr8q12	3.42096	0
216602_s_at	FARSA	AD000092	Hs.23111	phenylalanyl-tRNA synthetase alpha subunit	chr19p13.2	3.41941	0
212039_x_at	RPL3	BG339228	Hs.119598	ribosomal protein L3	chr22q13	3.4181	0
1562238_at	USPL1	AL832776	Hs.533831	ubiquitin specific peptidase like 1	chr13q12.3	3.41652	0
223727_at	KCNIP2	AL136722	Hs.97044	Kv channel interacting protein 2	chr10q24	3.41464	0
201033_x_at	RPLP0	NM_001002	Hs.546285	ribosomal protein, large, P0	chr12q24.2	3.41344	0
221960_s_at	RAB2A	AI189609	Hs.369017	RAB2A, member RAS oncogene family	chr8q12.1	3.41194	0
205227_at	IL1RAP	NM_002182	Hs.478673	interleukin 1 receptor accessory protein	chr3q28	3.41065	0
242877_at		AI821399	Hs.656093			3.40965	0
1566272_at	RALGAPA1	H62490	Hs.113150	Ral GTPase activating protein, alpha subunit 1 (catalytic)	chr14q13.2	3.40826	0
208645_s_at	RPS14	AF116710	Hs.744846	ribosomal protein S14	chr5q31-q33	3.40823	0
221491_x_at	HLA-DQB1 /// HLA-DRB1 /// HLA-DRB2 /// HLA-DRB3 /// HLA-DRB4 /// HLA-DRB5 /// HLA-DRB6 /// HLA-DRB7 /// HLA-DRB8 /// LOC105369230	AA807056	Hs.485130 /// Hs.534322 /// Hs.696211 /// Hs.736560	major histocompatibility complex, class II, DQ beta 1 /// major histocompatibility complex, class II, DR beta 1 /// major histocompatibility complex, class II, DR beta 2 (pseudogene) /// major histocompatibility complex, class II, DR beta 3 /// major hist	chr6p21.3	3.40812	0.627042
201188_s_at	ITPR3	D26351	Hs.65758	inositol 1,4,5-trisphosphate receptor, type 3	chr6p21	3.40695	0
214474_at	PRKAB2	NM_005399	Hs.50732	protein kinase, AMP-activated, beta 2 non-catalytic subunit	chr1q21.1	3.40672	0
221665_s_at	EPS8L1	BC004907	Hs.438862	EPS8-like 1	chr19q13.42	3.40456	0
221006_s_at	SNX27	NM_030918	Hs.192326	sorting nexin family member 27	chr1q21.3	3.40277	0
240296_at		BF224366				3.4026	0
217967_s_at	FAM129A	AF288391	Hs.518662	family with sequence similarity 129, member A	chr1q25	3.40055	0
213167_s_at	SLC5A3	BF982927	Hs.302742	solute carrier family 5 (sodium/myo-inositol cotransporter), member 3	chr21q22.12	3.40011	0
244691_at	SETD5	R14865	Hs.288164	SET domain containing 5	chr3p25.3	3.3975	0
224372_at	ND4	AF253979		NADH dehydrogenase, subunit 4 (complex I)		3.39688	0
212391_x_at	RPS3A	AI925635	Hs.356572	ribosomal protein S3A	chr4q31.2-q31.3	3.39466	0
238168_at	TM4SF1	AI760128	Hs.351316	transmembrane 4 L six family member 1	chr3q21-q25	3.39401	0
238126_at	APTR	AA886236	Hs.72451	Alu-mediated CDKN1A/p21 transcriptional regulator (non-protein coding)		3.39273	0
222556_at	ALG5	AF102850	Hs.507769	ALG5, dolichyl-phosphate beta-glucosyltransferase	chr13q13.3	3.3927	0
201257_x_at	RPS3A	NM_001006	Hs.356572	ribosomal protein S3A	chr4q31.2-q31.3	3.39235	0
207556_s_at	DGKZ	NM_003646	Hs.502461	diacylglycerol kinase, zeta	chr11p11.2	3.39223	0
232150_at		AA134418	Hs.658465			3.39171	0
236993_at		AI936863	Hs.607553			3.39146	0
201650_at	KRT19	NM_002276	Hs.654568	keratin 19, type I	chr17q21.2	3.39069	0
224009_x_at	DHRS9	AF240697	Hs.179608	dehydrogenase/reductase (SDR family) member 9	chr2q31.1	3.39025	1.95141
1553683_s_at	FBXL14	NM_152441	Hs.367956	F-box and leucine-rich repeat protein 14	chr12p13.33	3.38968	0.286851
1561596_at		BI599467	Hs.684421			3.38932	0.286851
221224_s_at	DCAKD	NM_024819	Hs.463148	dephospho-CoA kinase domain containing	chr17q21.31	3.38809	0.627042
214414_x_at	HBA1 /// HBA2	T50399	Hs.654744	hemoglobin, alpha 1 /// hemoglobin, alpha 2	chr16p13.3	3.38666	1.46969
219545_at	KCTD14 /// NDUFC2-KCTD14	NM_023930	Hs.407860 /// Hs.709780	potassium channel tetramerization domain containing 14 /// NDUFC2-KCTD14 readthrough	chr11q14.1	3.38662	0
1558208_at		AL039795	Hs.652923			3.38545	0
231961_at	RBPMS	AU148114	Hs.334587	RNA binding protein with multiple splicing	chr8p12	3.38443	2.94347
214553_s_at	ARPP19	NM_006628	Hs.512908	cAMP-regulated phosphoprotein 19kDa	chr15q21.2	3.38428	0
219305_x_at	FBXO2	NM_012168	Hs.132753	F-box protein 2	chr1p36.22	3.38415	0.286851
208200_at	IL1A	NM_000575	Hs.1722	interleukin 1 alpha	chr2q14	3.38251	0.627042
200898_s_at	MGEA5	AK002091	Hs.500842	meningioma expressed antigen 5 (hyaluronidase)	chr10q24.1-q24.3	3.38077	0
222846_at	RAB8B	AB038995	Hs.389733	RAB8B, member RAS oncogene family	chr15q22.2	3.3806	0
1554464_a_at	CRTAP	BC008745	Hs.517888	cartilage associated protein	chr3p22.3	3.37884	0
211073_x_at	RPL3	BC006483	Hs.119598	ribosomal protein L3	chr22q13	3.37866	0
225294_s_at	TRAPPC1	BG340967	Hs.24379	trafficking protein particle complex 1	chr17p13.1	3.37774	0
242175_at		AI732181				3.37617	0.627042
239049_at	CRIPT	BF514509	Hs.133998	cysteine-rich PDZ-binding protein	chr2p21	3.37422	0
220135_s_at	SLC7A9	NM_014270	Hs.743345	solute carrier family 7 (amino acid transporter light chain, bo,+ system), member 9	chr19q13.1	3.37399	0.286851
210764_s_at	CYR61	AF003114	Hs.8867	cysteine-rich, angiogenic inducer, 61	chr1p22.3	3.37367	0.234893
206491_s_at	NAPA	NM_003827	Hs.730799	N-ethylmaleimide-sensitive factor attachment protein, alpha	chr19q13.33	3.37338	0
202388_at	RGS2	NM_002923	Hs.78944	regulator of G-protein signaling 2	chr1q31	3.37317	0.286851
239340_at	ZNF536	R20647		zinc finger protein 536	chr19q12	3.37265	1.95141
210132_at	EFNA3	AW189015	Hs.516656	ephrin-A3	chr1q21-q22	3.37212	0
202902_s_at	CTSS	NM_004079	Hs.181301	cathepsin S	chr1q21	3.37193	0
220442_at	GALNT4 /// POC1B-GALNT4	NM_003774	Hs.25130	polypeptide N-acetylgalactosaminyltransferase 4 /// POC1B-GALNT4 readthrough	chr12q /// chr12q21.33	3.36932	0
224785_at	UBALD2	AI024869	Hs.744981	UBA-like domain containing 2	chr17q25.1	3.36911	0
1562969_at	DNMBP	BC020878	Hs.500771	dynamin binding protein	chr10q24.2	3.36841	0
210289_at	NAT8	AB013094	Hs.14637	N-acetyltransferase 8 (GCN5-related, putative)	chr2p13.2	3.36801	3.21041
229230_at	SLC51A	AA702685	Hs.630585	solute carrier family 51, alpha subunit	chr3q29	3.36772	3.40158
221479_s_at	BNIP3L	AF060922	Hs.131226	BCL2/adenovirus E1B 19kDa interacting protein 3-like	chr8p21	3.36473	0
219727_at	DUOX2	NM_014080	Hs.71377	dual oxidase 2	chr15q15.3	3.36459	0
224004_at	ZNF226	AF246126	Hs.145956	zinc finger protein 226	chr19q13.2	3.36439	0
201401_s_at	ADRBK1	M80776	Hs.83636	adrenergic, beta, receptor kinase 1	chr11q13.1	3.36357	0
214875_x_at	APLP2	AW001847	Hs.370247	amyloid beta (A4) precursor-like protein 2	chr11q24	3.36331	0
211631_x_at	B4GALT1	M22921	Hs.272011	UDP-Gal:betaGlcNAc beta 1,4- galactosyltransferase, polypeptide 1	chr9p13	3.36233	0.888417
230599_at		AI681558	Hs.662399			3.36089	0
212433_x_at	RPS2	AA630314	Hs.356366 /// Hs.498569 /// Hs.506997	ribosomal protein S2	chr16p13.3	3.36085	0
213078_x_at	LPCAT4	AI889513	Hs.352614	lysophosphatidylcholine acyltransferase 4	chr15q14	3.35985	0
213084_x_at	RPL23A	BF125158	Hs.419463	ribosomal protein L23a	chr17q11.2	3.35905	0
217203_at		U08626				3.35604	0.627042
214054_at	DOK2	AI828929	Hs.71215	docking protein 2	chr8p21.3	3.35538	1.95141
241140_at	LMO7	AA702962	Hs.207631	LIM domain 7	chr13q22.2	3.35335	0
204865_at	CA3	NM_005181	Hs.82129	carbonic anhydrase III	chr8q21.2	3.35251	0.234893
206113_s_at	RAB5A	NM_004162	Hs.475663	RAB5A, member RAS oncogene family	chr3p24.3	3.35217	0
239843_at	RIT1	AI655057	Hs.491234	Ras-like without CAAX 1	chr1q22	3.35054	0
214967_at		AU146983	Hs.657797			3.34943	0
1553551_s_at	ND2	NM_173709		MTND2		3.34805	0
217140_s_at	VDAC1	AJ002428	Hs.519320	voltage-dependent anion channel 1	chr5q31	3.34573	0
211019_s_at	LSS	D63807	Hs.596543	lanosterol synthase (2,3-oxidosqualene-lanosterol cyclase)	chr21q22.3	3.34567	0.627042
213614_x_at	EEF1A1	BE786672	Hs.535192 /// Hs.586423 /// Hs.745122	eukaryotic translation elongation factor 1 alpha 1	chr6q14.1	3.34426	0
237675_at	LINC01351	AI808321		long intergenic non-protein coding RNA 1351		3.34413	1.46969
211927_x_at	EEF1G	BE963164	Hs.144835	eukaryotic translation elongation factor 1 gamma	chr11q12.3	3.34317	0
213583_x_at	EEF1A1 /// EEF1A1P5	BE964125	Hs.535192 /// Hs.586423 /// Hs.745122	eukaryotic translation elongation factor 1 alpha 1 /// eukaryotic translation elongation factor 1 alpha 1 pseudogene 5	chr6q14.1 /// chr9q34.13	3.34124	0
214696_at	MIR22HG	AF070569	Hs.597755	MIR22 host gene	chr17p13.3	3.33939	0.286851
209008_x_at	KRT8	U76549	Hs.533782	keratin 8, type II	chr12q13	3.33722	0
37965_at	PARVB	AA181053	Hs.475074	parvin, beta	chr22q13.2-q13.33	3.33671	0
207765_s_at	FAM214B	NM_025182	Hs.301696	family with sequence similarity 214, member B	chr9p13.3	3.3361	0
203324_s_at	CAV2	NM_001233	Hs.212332	caveolin 2	chr7q31.1	3.33552	0.286851
238303_at		AW070371				3.33143	0
207691_x_at	ENTPD1	NM_001776	Hs.576612	ectonucleoside triphosphate diphosphohydrolase 1	chr10q24	3.32997	0
200061_s_at	RPS24	BC000523	Hs.280130	ribosomal protein S24	chr10q22	3.32856	0
211590_x_at	TBXA2R	U11271	Hs.442530	thromboxane A2 receptor	chr19p13.3	3.32843	0.627042
40472_at	LPCAT4	AF007155	Hs.352614	lysophosphatidylcholine acyltransferase 4	chr15q14	3.32367	0
1559503_a_at	LOC441666	AA350425	Hs.255729	zinc finger protein 91 pseudogene	chr10q11.21	3.3235	0.286851
243015_at	CYP3A5	AW964006		cytochrome P450, family 3, subfamily A, polypeptide 5	chr7q21.1	3.32337	0.286851
217728_at	S100A6	NM_014624	Hs.275243	S100 calcium binding protein A6	chr1q21	3.32334	0
243908_at		AI308174				3.32301	0
1558636_s_at	ADAMTS5	BI254089	Hs.58324	ADAM metallopeptidase with thrombospondin type 1 motif 5	chr21q21.3	3.32097	3.21041
218831_s_at	FCGRT	NM_004107	Hs.111903	Fc fragment of IgG, receptor, transporter, alpha	chr19q13.3	3.3209	0
240206_at	TARS	AA701890		threonyl-tRNA synthetase	chr5p13.2	3.32016	0.286851
222038_s_at	UTP18	AA993099	Hs.709327	UTP18 small subunit (SSU) processome component	chr17q21.33	3.31988	0
224338_s_at	RNF26	AB055622	Hs.524084	ring finger protein 26	chr11q23	3.31981	0
222567_s_at	MEX3C	AW087789	Hs.465144	mex-3 RNA binding family member C	chr18q21.2	3.31843	0
201201_at	CSTB	NM_000100	Hs.695	cystatin B (stefin B)	chr21q22.3	3.31839	0
205503_at	PTPN14	NM_005401	Hs.193557	protein tyrosine phosphatase, non-receptor type 14	chr1q32.2	3.31797	0
204015_s_at	DUSP4	BC002671	Hs.417962	dual specificity phosphatase 4	chr8p12-p11	3.31796	0
210916_s_at	CD44	AF098641	Hs.502328	CD44 molecule (Indian blood group)	chr11p13	3.31609	0
227619_at	WRNIP1	BF195628	Hs.236828	Werner helicase interacting protein 1	chr6p25.2	3.31183	0
203107_x_at	RPS2	NM_002952	Hs.356366 /// Hs.498569 /// Hs.506997	ribosomal protein S2	chr16p13.3	3.3105	0
204401_at	KCNN4	NM_002250	Hs.10082	potassium channel, calcium activated intermediate/small conductance subfamily N alpha, member 4	chr19q13.2	3.31033	0.234893
64899_at	PLPPR2	AA209463	Hs.6846	phospholipid phosphatase related 2	chr19p13.2	3.30988	0
239919_at	TBX5-AS1	AA461045	Hs.567915	TBX5 antisense RNA 1	chr12q24.21	3.30805	0
241408_at	CRIPAK	AA531337	Hs.26410	cysteine-rich PAK1 inhibitor	chr4p16.3	3.30553	0
239045_at		AW194689	Hs.657858			3.30526	0
223936_s_at	FOXP1	BC005055	Hs.59368	forkhead box P1	chr3p14.1	3.3042	0.627042
214462_at	SOCS6	NM_004232	Hs.44439	suppressor of cytokine signaling 6	chr18q22.2	3.30376	0
228843_at	ARL10	AI824171	Hs.197962	ADP-ribosylation factor like GTPase 10	chr5q35.2	3.30328	0.888417
235114_x_at	HOOK3	N67300	Hs.162852	hook microtubule-tethering protein 3	chr8p11.21	3.3008	0
242774_at	SYNE2	AI684761	Hs.745014	spectrin repeat containing, nuclear envelope 2	chr14q23.2	3.30077	2.63827
228679_at	CCEPR	BF345233	Hs.592518	cervical carcimona expressed PCNA regulatory lncRNA		3.29775	0
1552349_a_at	PRSS33	NM_152891	Hs.280658	protease, serine, 33	chr16p13.3	3.29757	3.53195
1557712_x_at		BC040680	Hs.531959			3.29659	0
205808_at	ASPH	NM_004318	Hs.332422	aspartate beta-hydroxylase	chr8q12.1	3.29598	0
239358_at		BE645256	Hs.655048			3.29563	0
237626_at		AI801666	Hs.671926			3.29541	0
224199_at	DKK2	AB033941		dickkopf WNT signaling pathway inhibitor 2	chr4q25	3.2927	0.286851
212762_s_at	TCF7L2	AI375916	Hs.593995	transcription factor 7-like 2 (T-cell specific, HMG-box)	chr10q25.3	3.29257	0
1562637_at	SAMD12	AK096777	Hs.359393	sterile alpha motif domain containing 12	chr8q24.12	3.29214	0.627042
212975_at	DENND3	AB020677	Hs.18166	DENN/MADD domain containing 3	chr8q24.3	3.29195	0.888417
235341_at	DNAJC3	AL119957	Hs.59214	DnaJ (Hsp40) homolog, subfamily C, member 3	chr13q32.1	3.29041	0
203034_s_at	RPL27A	NM_000990	Hs.522933 /// Hs.523463	ribosomal protein L27a	chr11p15	3.28816	0
213414_s_at	RPS19	BE259729	Hs.438429	ribosomal protein S19	chr19q13.2	3.28785	0
223799_at	MSANTD4	AF253976	Hs.266782	Myb/SANT-like DNA-binding domain containing 4 with coiled-coils	chr11q22	3.28718	0
209212_s_at	KLF5	AB030824	Hs.508234	Kruppel-like factor 5 (intestinal)	chr13q22.1	3.28693	0
237958_at		BE551169				3.28574	0.627042
229081_at	SLC25A13	AW268880	Hs.489190	solute carrier family 25 (aspartate/glutamate carrier), member 13	chr7q21.3	3.2829	0
212574_x_at	TMEM259	AC004528	Hs.515003	transmembrane protein 259	chr19p13.3	3.28287	0
200859_x_at	FLNA	NM_001456	Hs.195464	filamin A, alpha	chrXq28	3.28248	0
231205_at		BF055351	Hs.656505			3.28223	0.234893
201048_x_at	RAB6A	NM_002869	Hs.503222	RAB6A, member RAS oncogene family	chr11q13.3	3.2797	0
208729_x_at	HLA-B	D83043	Hs.77961	major histocompatibility complex, class I, B	chr6p21.3	3.2795	0
1556936_at	GAS1RR	BC036850	Hs.553987	GAS1 adjacent regulatory RNA		3.27937	0.627042
211217_s_at	KCNQ1	AF051426	Hs.95162	potassium channel, voltage gated KQT-like subfamily Q, member 1	chr11p15.5	3.27825	0
239557_at		AW474960	Hs.658696			3.27788	0
211002_s_at	TRIM29	AF230389	Hs.504115	tripartite motif containing 29	chr11q23.3	3.27762	0
1555831_s_at	LRRC41	BC004948	Hs.144941	leucine rich repeat containing 41	chr1p34.1	3.27743	0
58916_at	KCTD14 /// NDUFC2-KCTD14	AI672101	Hs.407860 /// Hs.709780	potassium channel tetramerization domain containing 14 /// NDUFC2-KCTD14 readthrough	chr11q14.1	3.27716	0
1559060_a_at	FNIP1	BF677986	Hs.591273	folliculin interacting protein 1	chr5q23.3	3.27555	0.888417
200026_at	RPL34	NM_000995	Hs.438227	ribosomal protein L34	chr4q25	3.27284	0
1554327_a_at	CANT1	AF328554	Hs.8859	calcium activated nucleotidase 1	chr17q25.3	3.2718	0
1562966_at	KIAA1217	BC017424	Hs.445885	KIAA1217	chr10p12.31	3.26995	0
1558647_at	SH3D19	AA100736	Hs.744983	SH3 domain containing 19	chr4q31.3	3.26926	0.286851
214395_x_at	EEF1D	AI335509		eukaryotic translation elongation factor 1 delta (guanine nucleotide exchange protein)	chr8q24.3	3.26797	0
239149_at		BF508014	Hs.663131			3.26611	0.627042
236205_at	ABCC6P1	AW300488	Hs.13188	ATP binding cassette subfamily C member 6 pseudogene 1 (functional)	chr16p12.3	3.26602	2.63827
1561658_at		AF086066	Hs.684709			3.26541	0.627042
232174_at		AA480392	Hs.655763			3.26504	0
201289_at	CYR61	NM_001554	Hs.8867	cysteine-rich, angiogenic inducer, 61	chr1p22.3	3.2648	0
219657_s_at	KLF3	NM_016531	Hs.298658	Kruppel-like factor 3 (basic)	chr4p14	3.26304	0
242320_at		AI435586	Hs.680761			3.263	0.627042
235805_at		AA706922				3.26254	0
209407_s_at	DEAF1	AF068892	Hs.243994	DEAF1 transcription factor	chr11p15.5	3.2622	0
238883_at		AW975051	Hs.687674			3.25606	0
239723_at		AA588092	Hs.658657			3.25479	0
201979_s_at	PPP5C	NM_006247	Hs.654604	protein phosphatase 5, catalytic subunit	chr19q13.3	3.25422	0
217202_s_at	GLUL	U08626	Hs.518525	glutamate-ammonia ligase	chr1q31	3.25303	0
232826_at		AU144129	Hs.591793			3.25239	0.888417
215268_at	KIAA0754 /// MACF1	AW663712	Hs.658760	KIAA0754 /// microtubule-actin crosslinking factor 1	chr1p32-p31 /// chr1p34.3	3.25117	0
210592_s_at	SAT1	M55580	Hs.28491	spermidine/spermine N1-acetyltransferase 1	chrXp22.1	3.25109	0
215300_s_at	FMO5	AK022172	Hs.642706	flavin containing monooxygenase 5	chr1q21.1	3.24991	0
200095_x_at	RPS10 /// RPS10-NUDT3 /// RPS10P19	AA320764	Hs.188882 /// Hs.406620 /// Hs.645317	ribosomal protein S10 /// RPS10-NUDT3 readthrough /// ribosomal protein S10 pseudogene 19	chr11p11.2 /// chr6p21 /// chr6p21.31	3.24975	0
223765_s_at	KBTBD4	AF151086	Hs.718483	kelch repeat and BTB (POZ) domain containing 4	chr11p11.2	3.24923	0.234893
244327_at		AI027892	Hs.666752			3.24857	0
213477_x_at	EEF1A1	AL515273	Hs.535192 /// Hs.586423 /// Hs.745122	eukaryotic translation elongation factor 1 alpha 1	chr6q14.1	3.24614	0
212551_at	CAP2	NM_006366	Hs.132902	CAP, adenylate cyclase-associated protein, 2 (yeast)	chr6p22.3	3.24352	0.627042
205334_at	S100A1	NM_006271	Hs.515715	S100 calcium binding protein A1	chr1q21	3.24289	0.888417
211031_s_at	CLIP2	BC006259	Hs.647018	CAP-GLY domain containing linker protein 2	chr7q11.23	3.23931	0
243462_s_at		BF590303	Hs.662467			3.23904	0
200021_at	CFL1	NM_005507	Hs.170622	cofilin 1 (non-muscle)	chr11q13	3.23854	0
209113_s_at	HMG20B	AF288679	Hs.406534	high mobility group 20B	chr19p13.3	3.23801	0
200781_s_at	RPS15A	NM_001019	Hs.370504	ribosomal protein S15a	chr16p	3.23681	0
1560754_at	CMTM7	AL832450		CKLF-like MARVEL transmembrane domain containing 7	chr3p22.3	3.23679	0
240426_at	FAM47B	AL043093	Hs.197801	family with sequence similarity 47, member B	chrXp21.1	3.23582	0.888417
214630_at	CYP11B2	X54741	Hs.632054	cytochrome P450, family 11, subfamily B, polypeptide 2	chr8q21-q22	3.23548	1.46969
232779_at		AK000788	Hs.660864			3.23537	0
212032_s_at	PTOV1	AL046054	Hs.587979	prostate tumor overexpressed 1	chr19q13.33	3.23533	0
205645_at	REPS2	NM_004726	Hs.186810	RALBP1 associated Eps domain containing 2	chrXp22.2	3.23371	0
211995_x_at	ACTG1	AL567820	Hs.514581	actin gamma 1	chr17q25	3.23255	0
1561886_a_at		R00975	Hs.656381			3.23082	0.234893
240314_at		AI018235	Hs.658594			3.23034	0
232705_at	LRRFIP2	AK025207	Hs.740522	leucine rich repeat (in FLII) interacting protein 2	chr3p22.2	3.2297	0.286851
214237_x_at	PAWR	AI760470		PRKC, apoptosis, WT1, regulator	chr12q21	3.22898	0
223797_at	PRO2852	AF130079	Hs.268963	uncharacterized protein PRO2852		3.22822	0
1554539_a_at	RHOF	BC018208	Hs.717201	ras homolog family member F (in filopodia)	chr12q24.31	3.22792	0
209201_x_at	CXCR4	L01639	Hs.593413	chemokine (C-X-C motif) receptor 4	chr2q21	3.2261	0
201429_s_at	RPL37A	NM_000998	Hs.433701	ribosomal protein L37a	chr2q35	3.22475	0
225536_at	TMEM54	AL545105	Hs.534521	transmembrane protein 54	chr1p35-p34	3.22422	0
200648_s_at	GLUL	NM_002065	Hs.518525	glutamate-ammonia ligase	chr1q31	3.2242	0
215509_s_at	BUB1	AL137654	Hs.469649	BUB1 mitotic checkpoint serine/threonine kinase	chr2q14	3.22346	0.286851
205234_at	SLC16A4	NM_004696	Hs.351306	solute carrier family 16, member 4	chr1p13.3	3.22186	0
211065_x_at	PFKL	BC006422	Hs.255093	phosphofructokinase, liver	chr21q22.3	3.22172	0
201170_s_at	BHLHE40	NM_003670	Hs.744856	basic helix-loop-helix family, member e40	chr3p26	3.22161	0
200081_s_at	RPS6	BE741754	Hs.408073	ribosomal protein S6	chr9p21	3.22124	0
1558631_at	PPARA	BG426657	Hs.103110	peroxisome proliferator-activated receptor alpha	chr22q13.31	3.22094	0
200651_at	GNB2L1	NM_006098	Hs.5662	guanine nucleotide binding protein (G protein), beta polypeptide 2-like 1	chr5q35.3	3.22047	0
201550_x_at	ACTG1	NM_001614	Hs.514581	actin gamma 1	chr17q25	3.22013	0
1559156_at		BC036508	Hs.658076			3.21781	0
228123_s_at	ABHD12	AW303865	Hs.441550	abhydrolase domain containing 12	chr20p11.21	3.21762	0
228625_at	CITED4	AI858001	Hs.355820	Cbp/p300-interacting transactivator, with Glu/Asp rich carboxy-terminal domain, 4	chr1p34.2|1p35-p34	3.21671	0.234893
1554602_at	RBM8A	BC017770	Hs.591455	RNA binding motif protein 8A	chr1q21.1	3.21521	0
213187_x_at	FTL	BG538564	Hs.433670	ferritin, light polypeptide	chr19q13.33	3.21499	0
218813_s_at	SH3GLB2	NM_020145	Hs.460238	SH3-domain GRB2-like endophilin B2	chr9q34	3.21376	0
220322_at	IL36G	NM_019618	Hs.211238	interleukin 36, gamma	chr2q12-q21	3.2128	1.46969
209270_at	LAMB3	L25541	Hs.497636	laminin, beta 3	chr1q32	3.21176	0
244698_at	CDRT4 /// TVP23C-CDRT4	AW297656	Hs.164595 /// Hs.731765	CMT1A duplicated region transcript 4 /// TVP23C-CDRT4 readthrough	chr17p /// chr17p12	3.21109	0
217867_x_at	BACE2	NM_012105	Hs.529408	beta-site APP-cleaving enzyme 2	chr21q22.3	3.2104	0
201564_s_at	FSCN1	NM_003088	Hs.118400	fascin actin-bundling protein 1	chr7p22	3.20866	0
210892_s_at	GTF2I	BC004472	Hs.647041	general transcription factor IIi	chr7q11.23	3.20787	0
221607_x_at	ACTG1	BC001920	Hs.514581	actin gamma 1	chr17q25	3.20782	0
213209_at	TAF6L	BF058726	Hs.714400	TAF6-like RNA polymerase II, p300/CBP-associated factor (PCAF)-associated factor, 65kDa	chr11q12.3	3.20602	0
222645_s_at	KCTD5	AA872593	Hs.61960	potassium channel tetramerization domain containing 5	chr16p13.3	3.20358	0
218084_x_at	FXYD5	NM_014164	Hs.333418	FXYD domain containing ion transport regulator 5	chr19q13.12	3.20346	0
228044_at	SERP2	AI420319		stress-associated endoplasmic reticulum protein family member 2	chr13q14.11	3.20338	0
212734_x_at	RPL13	AI186735	Hs.410817	ribosomal protein L13	chr16q24.3|17p11.2	3.20292	0
204933_s_at	TNFRSF11B	NM_002546	Hs.81791	tumor necrosis factor receptor superfamily, member 11b	chr8q24	3.20281	1.46969
201337_s_at	VAMP3	NM_004781	Hs.66708	vesicle associated membrane protein 3	chr1p36.23	3.20272	0
220529_at	FLJ11710	NM_024846	Hs.685929	uncharacterized protein FLJ11710	chr17q23.2	3.20124	0
204053_x_at	PTEN	U96180	Hs.493716 /// Hs.500466	phosphatase and tensin homolog	chr10q23.3	3.19924	0
238549_at	CBFA2T2	AI420611	Hs.153934	core-binding factor, runt domain, alpha subunit 2; translocated to, 2	chr20q11	3.19886	0
222847_s_at	EGLN3	AI378406	Hs.135507	egl-9 family hypoxia-inducible factor 3	chr14q13.1	3.19617	0.286851
208834_x_at	RPL23A	BC001865	Hs.419463	ribosomal protein L23a	chr17q11.2	3.19616	0
219051_x_at	METRN	NM_024042	Hs.533772	meteorin, glial cell differentiation regulator	chr16p13.3	3.19597	0
222591_at	STYXL1	AF069762	Hs.11615	serine/threonine/tyrosine interacting-like 1	chr7q11.23	3.19583	0
200963_x_at	RPL31	NM_000993	Hs.469473	ribosomal protein L31	chr2q11.2	3.19535	0
202990_at	PYGL	NM_002863	Hs.282417	phosphorylase, glycogen, liver	chr14q21-q22	3.19511	1.95141
204782_at		NM_022443				3.19387	0
242134_at		AI733194	Hs.553068			3.19223	0
212363_x_at	ACTG1	AU145192	Hs.514581	actin gamma 1	chr17q25	3.19158	0
241750_x_at		N65982				3.19132	0
211973_at	NUDT3	AW341200		nudix hydrolase 3	chr6p21.2	3.18859	0
200817_x_at	RPS10	NM_001014	Hs.406620 /// Hs.645317	ribosomal protein S10	chr6p21.31	3.18852	0
232058_at		AU158358	Hs.658643			3.18834	0
220334_at	RGS17	NM_012419	Hs.166313	regulator of G-protein signaling 17	chr6q25.3	3.18653	2.63827
214359_s_at	HSP90AB1	AI218219	Hs.509736	heat shock protein 90kDa alpha (cytosolic), class B member 1	chr6p12	3.18577	0
235149_at	PGM2L1	AV753544	Hs.26612	phosphoglucomutase 2-like 1	chr11q13.4	3.1856	0
1559954_s_at	DDX42	AF147429	Hs.702010	DEAD (Asp-Glu-Ala-Asp) box helicase 42	chr17q23.3	3.18554	0
210457_x_at	HMGA1	AF176039	Hs.518805	high mobility group AT-hook 1	chr6p21	3.18508	0
213603_s_at	RAC2	BE138888	Hs.517601	ras-related C3 botulinum toxin substrate 2 (rho family, small GTP binding protein Rac2)	chr22q13.1	3.18314	0
203810_at	DNAJB4	BG252490	Hs.13852	DnaJ (Hsp40) homolog, subfamily B, member 4	chr1p31.1	3.18219	0
200088_x_at	NBEAL1 /// RPL12 /// RPL12P4	AK026491	Hs.408054 /// Hs.675844	neurobeachin like 1 /// ribosomal protein L12 /// ribosomal protein L12 pseudogene 4	chr20q13.2 /// chr2q33.2 /// chr9q34	3.18096	0
212739_s_at	NME4	AL523860	Hs.9235	NME/NM23 nucleoside diphosphate kinase 4	chr16p13.3	3.18094	0
211936_at	HSPA5	AF216292	Hs.743241	heat shock 70kDa protein 5 (glucose-regulated protein, 78kDa)	chr9q33.3	3.1804	0
208650_s_at	CD24	BG327863	Hs.644105	CD24 molecule	chr6q21	3.18018	0
210735_s_at	CA12	BC000278	Hs.210995	carbonic anhydrase XII	chr15q22	3.17974	0
213010_at	PRKCDBP	AI088622	Hs.434044	protein kinase C, delta binding protein	chr11p15.4	3.17861	0.627042
224189_x_at	EHF	AF124438	Hs.653859	ets homologous factor	chr11p12	3.17839	0.234893
210075_at	43161	AF151074	Hs.631861	membrane associated ring finger 2	chr19p13.2	3.17758	0
211105_s_at	NFATC1	U80918	Hs.534074	nuclear factor of activated T-cells, cytoplasmic, calcineurin-dependent 1	chr18q23	3.17701	0.627042
228499_at	PFKFB4	AL038787	Hs.476217	6-phosphofructo-2-kinase/fructose-2,6-biphosphatase 4	chr3p22-p21	3.17402	0
200871_s_at	PSAP	NM_002778	Hs.523004	prosaposin	chr10q21-q22	3.17399	0
243786_at	ZDHHC20	AA454190	Hs.564611	zinc finger, DHHC-type containing 20	chr13q12.11	3.17387	0
239994_at	B3GALT5	AI733281		UDP-Gal:betaGlcNAc beta 1,3-galactosyltransferase 5	chr21q22.3	3.17301	3.21041
200717_x_at	RPL7	NM_000971	Hs.571841	ribosomal protein L7	chr8q21.11	3.17258	0
1556817_a_at		AF086147	Hs.659923			3.17225	1.46969
205515_at	PRSS12	NM_003619	Hs.445857	protease, serine, 12 (neurotrypsin, motopsin)	chr4q28.1	3.17217	0
208170_s_at	TRIM31	NM_007028	Hs.493275	tripartite motif containing 31	chr6p21.3	3.1713	0
217300_at		U80771				3.17014	0
243524_at		AI571719	Hs.657629			3.16999	0
219948_x_at	UGT2A3	NM_024743	Hs.122583	UDP glucuronosyltransferase 2 family, polypeptide A3	chr4q13.2	3.16887	1.46969
200936_at	RPL8	NM_000973	Hs.178551	ribosomal protein L8	chr8q24.3	3.16821	0
200012_x_at	RPL21 /// RPL21P119 /// RPL21P28	NM_000982	Hs.126774 /// Hs.381123	ribosomal protein L21 /// ribosomal protein L21 pseudogene 119 /// ribosomal protein L21 pseudogene 28	chr13q12.2 /// chr16p13.2 /// chr1q32.3	3.16764	0
202002_at	ACAA2	AW072302	Hs.200136	acetyl-CoA acyltransferase 2	chr18q21.1	3.16748	0
1555609_a_at	ZMAT3	AF355465	Hs.371609	zinc finger, matrin-type 3	chr3q26.32	3.16733	0
201360_at	CST3	NM_000099	Hs.304682	cystatin C	chr20p11.21	3.16576	0
229478_x_at	BIVM	AW274311	Hs.288809	basic, immunoglobulin-like variable motif containing	chr13q33.1	3.16472	0.888417
201793_x_at	SMG7	BF509099	Hs.591463	SMG7 nonsense mediated mRNA decay factor	chr1q25	3.1635	0
211968_s_at	HSP90AA1	AI962933	Hs.525600	heat shock protein 90kDa alpha (cytosolic), class A member 1	chr14q32.33	3.16347	0
207449_s_at	POFUT2	NM_015227	Hs.592164	protein O-fucosyltransferase 2	chr21q22.3	3.1615	2.63827
210004_at	OLR1	AF035776	Hs.412484	oxidized low density lipoprotein (lectin-like) receptor 1	chr12p13.2-p12.3	3.16111	0
1556942_at		AL832732	Hs.663667			3.15992	0.234893
234907_x_at	POLB	S69873	Hs.661106	polymerase (DNA directed), beta	chr8p11.2	3.159	0.627042
224585_x_at	ACTG1	AA703939	Hs.514581	actin gamma 1	chr17q25	3.15771	0
202098_s_at	PRMT2	NM_001535	Hs.154163	protein arginine methyltransferase 2	chr21q22.3	3.15706	0
200948_at	MLF2	NM_005439	Hs.524214	myeloid leukemia factor 2	chr12p13	3.15665	0
1553491_at	KSR2	NM_173598	Hs.375836	kinase suppressor of ras 2	chr12q24.22-q24.23	3.15649	1.46969
1557103_a_at	LMTK3	BE868592	Hs.207426	lemur tyrosine kinase 3	chr19q13.33	3.15567	0.627042
220751_s_at	FAXDC2	NM_016348	Hs.519694 /// Hs.713175	fatty acid hydroxylase domain containing 2	chr5q31-q32	3.15553	2.42708
1569021_at	PIK3C2A	BC040952	Hs.175343	phosphatidylinositol-4-phosphate 3-kinase, catalytic subunit type 2 alpha	chr11p15.5-p14	3.15293	0
207078_at	MED6	NM_005466	Hs.497353	mediator complex subunit 6	chr14q24.2	3.15253	0
1561048_at	RARS2	AF143874	Hs.485910	arginyl-tRNA synthetase 2, mitochondrial	chr6q16.1	3.15218	0.234893
244240_at		AI826444				3.15203	0.888417
236472_at		AI806586	Hs.662920			3.15127	0
213386_at	TMEM246	AV726900	Hs.388742 /// Hs.655738	transmembrane protein 246	chr9q31.1	3.15077	0.286851
234789_at		AK022113	Hs.301858			3.15026	1.46969
206870_at	PPARA	NM_005036	Hs.103110	peroxisome proliferator-activated receptor alpha	chr22q13.31	3.15011	0
221872_at	RARRES1	AI669229	Hs.131269	retinoic acid receptor responder (tazarotene induced) 1	chr3q25.32	3.14829	2.63827
217356_s_at	PGK1	S81916	Hs.78771	phosphoglycerate kinase 1	chrXq13.3	3.14825	0
1555843_at	HNRNPM	AL713781	Hs.465808	heterogeneous nuclear ribonucleoprotein M	chr19p13.2	3.14686	0
211530_x_at	HLA-G	M90686	Hs.512152	major histocompatibility complex, class I, G	chr6p21.3	3.14242	0
1553588_at	ND3 /// SH3KBP1	NM_173710		NADH dehydrogenase, subunit 3 (complex I) /// SH3-domain kinase binding protein 1	chrXp22.1-p21.3	3.1424	0
240557_at	TSC22D2	N34514	Hs.658919	TSC22 domain family, member 2	chr3q25.1	3.13963	0
211943_x_at	TPT1	AL565449	Hs.374596	tumor protein, translationally-controlled 1	chr13q14	3.13857	0
66053_at	HNRNPUL2 /// HNRNPUL2-BSCL2	AI738452	Hs.657058	heterogeneous nuclear ribonucleoprotein U-like 2 /// HNRNPUL2-BSCL2 readthrough (NMD candidate)	chr11q12.3	3.13834	0
208033_s_at	ZFHX3	NM_006885	Hs.598297	zinc finger homeobox 3	chr16q22.3	3.13817	0.627042
221577_x_at	GDF15	AF003934	Hs.616962	growth differentiation factor 15	chr19p13.11	3.13763	0
228482_at	CDRT4 /// TVP23C-CDRT4	AV702789	Hs.164595 /// Hs.731765	CMT1A duplicated region transcript 4 /// TVP23C-CDRT4 readthrough	chr17p /// chr17p12	3.136	0.234893
222293_at	CADM4	AW204383	Hs.370984	cell adhesion molecule 4	chr19q13.31	3.13493	0.234893
221572_s_at	SLC26A6	AF288410	Hs.631925	solute carrier family 26 (anion exchanger), member 6	chr3p21.3	3.13356	0
211699_x_at	HBA1 /// HBA2	AF349571	Hs.449630 /// Hs.654744	hemoglobin, alpha 1 /// hemoglobin, alpha 2	chr16p13.3	3.13308	1.95141
222142_at	CYLD	AK024212	Hs.578973	cylindromatosis (turban tumor syndrome)	chr16q12.1	3.1324	0.888417
213108_at	CAMK2A	AW131813	Hs.743976	calcium/calmodulin-dependent protein kinase II alpha	chr5q32	3.13006	0.286851
231867_at	TENM2	AB032953	Hs.631957	teneurin transmembrane protein 2	chr5q34	3.12763	2.94347
209076_s_at	WDR45B	BC000974	Hs.132161	WD repeat domain 45B	chr17q25.3	3.12719	0
200031_s_at	RPS11	NM_001015	Hs.433529	ribosomal protein S11	chr19q13.3	3.1271	0
224930_x_at	RPL7A	BE559788	Hs.499839	ribosomal protein L7a	chr9q34	3.12645	0
237482_s_at	ACAD10	AA826948	Hs.331141	acyl-CoA dehydrogenase family, member 10	chr12q24.12	3.12623	0
204733_at	KLK6	NM_002774	Hs.79361	kallikrein related peptidase 6	chr19q13.3	3.12535	0
201781_s_at	AIP	AL558532	Hs.412433	aryl hydrocarbon receptor interacting protein	chr11q13.3	3.12448	0
218634_at	PHLDA3	NM_012396	Hs.268557	pleckstrin homology-like domain, family A, member 3	chr1q31	3.12428	0
212788_x_at	FTL	BG537190	Hs.433670	ferritin, light polypeptide	chr19q13.33	3.12337	0
201234_at	ILK	NM_004517	Hs.706355	integrin linked kinase	chr11p15.4	3.12197	0
213072_at	CYHR1	AI928387	Hs.459379	cysteine/histidine-rich 1	chr8q24.3	3.12163	0
224602_at	C4orf3	BF244081	Hs.173705	chromosome 4 open reading frame 3	chr4q26	3.12119	0
234665_x_at	HHLA3	AF126163	Hs.142245	HERV-H LTR-associating 3	chr1p31.1	3.11968	0
214211_at	FTH1	AA083483	Hs.524910	ferritin, heavy polypeptide 1	chr11q13	3.11906	0
215375_x_at	LRRFIP1	AK023938	Hs.471779	leucine rich repeat (in FLII) interacting protein 1	chr2q37.3	3.11809	0.627042
216222_s_at	MYO10	AI561354	Hs.481720	myosin X	chr5p15.1	3.117	0
211907_s_at	PARD6B	AB044555	Hs.589848	par-6 family cell polarity regulator beta	chr20q13.13	3.11676	0
211542_x_at	RPS10	BC004334	Hs.188882 /// Hs.406620 /// Hs.645317	ribosomal protein S10	chr6p21.31	3.11484	0
215910_s_at	FNDC3A	AL137000	Hs.508010	fibronectin type III domain containing 3A	chr13q14.2	3.11291	0
229858_at		AU146893	Hs.655397			3.11271	0
218279_s_at		BC001629				3.11244	0
244753_at		BF000430	Hs.655504			3.11189	0
210761_s_at	GRB7	AB008790	Hs.86859	growth factor receptor bound protein 7	chr17q12	3.11079	0
208785_s_at	MAP1LC3B	BE893893	Hs.356061 /// Hs.506947	microtubule-associated protein 1 light chain 3 beta	chr16q24.2	3.1074	0
218810_at	ZC3H12A	NM_025079	Hs.656294	zinc finger CCCH-type containing 12A	chr1p34.3	3.10685	0
200674_s_at	RPL32	NM_000994	Hs.265174	ribosomal protein L32	chr3p25-p24	3.1068	0
210988_s_at	PRUNE	AF123538	Hs.78524	prune exopolyphosphatase	chr1q21	3.10608	0
205595_at	DSG3	NM_001944	Hs.1925	desmoglein 3	chr18q12.1	3.10518	0
241897_at		AA491949				3.10498	0.627042
205414_s_at	ARHGAP44	NM_014859	Hs.499758	Rho GTPase activating protein 44	chr17p12	3.10443	2.94347
201560_at	CLIC4	NM_013943	Hs.440544	chloride intracellular channel 4	chr1p36.11	3.10306	2.63827
201557_at	VAMP2	NM_014232	Hs.25348	vesicle associated membrane protein 2	chr17p13.1	3.10081	0
204196_x_at	PKNOX1	NM_004571	Hs.431043	PBX/knotted 1 homeobox 1	chr21q22.3	3.10019	0.234893
1569283_at	ZNF891	BC017932	Hs.614816	zinc finger protein 891	chr12q24.33	3.09954	0
218498_s_at	ERO1A	NM_014584	Hs.592304	endoplasmic reticulum oxidoreductase alpha	chr14q22.1	3.09842	0
208086_s_at	DMD	M92650	Hs.495912	dystrophin	chrXp21.2	3.09735	1.46969
201551_s_at	LAMP1	J03263	Hs.494419	lysosomal-associated membrane protein 1	chr13q34	3.09611	0
214336_s_at	COPA	AI621079	Hs.162121	coatomer protein complex subunit alpha	chr1q23.2	3.09601	0
229996_s_at	PCGF5	BF196224	Hs.500512	polycomb group ring finger 5	chr10q23.32	3.09545	0
216627_s_at	B4GALT1	U10473	Hs.272011	UDP-Gal:betaGlcNAc beta 1,4- galactosyltransferase, polypeptide 1	chr9p13	3.09507	0
208084_at	ITGB6 /// LOC100505984	NM_000888	Hs.470399	integrin beta 6 /// uncharacterized LOC100505984	chr2q24.2	3.09495	0
206965_at	KLF12	NM_016285	Hs.373857	Kruppel-like factor 12	chr13q22	3.09468	1.95141
204187_at	GMPR	NM_006877	Hs.484741	guanosine monophosphate reductase	chr6p23	3.0936	2.94347
226830_x_at	LINC01578	BG339245	Hs.622504	long intergenic non-protein coding RNA 1578		3.09158	0
1554364_at	PPP2R5C	BC016183	Hs.368264	protein phosphatase 2, regulatory subunit B', gamma	chr14q32.31	3.09124	0
208505_s_at	FUT2	NM_000511	Hs.579928	fucosyltransferase 2 (secretor status included)	chr19q13.3	3.09064	0
226697_at	FAM114A1	AI742174	Hs.476517	family with sequence similarity 114, member A1	chr4p14	3.09023	0
209973_at	NFKBIL1	AF097419	Hs.2764	nuclear factor of kappa light polypeptide gene enhancer in B-cells inhibitor-like 1	chr6p21.3	3.0887	0
230775_s_at	SPG20	BF590192	Hs.440414	spastic paraplegia 20 (Troyer syndrome)	chr13q13.3	3.0883	0
1561432_at	LOC105374419	BC040333	Hs.570820	uncharacterized LOC105374419		3.08785	0.888417
210646_x_at	RPL13A	BC001675	Hs.523185 /// Hs.645344	ribosomal protein L13a	chr19q13.3	3.08739	0
200064_at	HSP90AB1	AF275719	Hs.509736	heat shock protein 90kDa alpha (cytosolic), class B member 1	chr6p12	3.08464	0
215168_at	TIMM17A	AK023063	Hs.20716	translocase of inner mitochondrial membrane 17 homolog A (yeast)	chr1q32.1	3.08346	0.627042
211255_x_at	DEDD	AF064605	Hs.744092	death effector domain containing	chr1q23.3	3.08237	0
236037_at	ARFGEF3	AI800896	Hs.194408	ARFGEF family member 3	chr6q23.3	3.0821	0
1569703_a_at		BC014583	Hs.621204			3.08134	0.286851
211345_x_at	EEF1G	AF119850	Hs.144835	eukaryotic translation elongation factor 1 gamma	chr11q12.3	3.08114	0
227709_at	TPT1-AS1	BE670492	Hs.375766	TPT1 antisense RNA 1	chr13q14.13	3.07943	0
218744_s_at	PACSIN3	NM_016223	Hs.334639	protein kinase C and casein kinase substrate in neurons 3	chr11p12-p11.12	3.07822	0
208825_x_at	RPL23A	U43701	Hs.419463	ribosomal protein L23a	chr17q11.2	3.07794	0
226227_x_at	ZFAS1	BF185165	Hs.356766	ZNFX1 antisense RNA 1	chr20q13.13	3.0779	0
1553565_s_at	DDAH1	NM_012137	Hs.713411	dimethylarginine dimethylaminohydrolase 1	chr1p22	3.07716	0.286851
207175_at	ADIPOQ	NM_004797	Hs.80485	adiponectin, C1Q and collagen domain containing	chr3q27	3.07707	1.95141
220800_s_at	TMOD3	NM_014547	Hs.4998	tropomodulin 3 (ubiquitous)	chr15q21.1-q21.2	3.07702	0
1560962_at		AF085837	Hs.384674			3.07649	0.286851
234092_s_at	TM6SF2	AF255923	Hs.531624	transmembrane 6 superfamily member 2	chr19p13.3-p12	3.07565	3.21041
201903_at	UQCRC1	NM_003365	Hs.119251	ubiquinol-cytochrome c reductase core protein I	chr3p21.3	3.0755	0
1563051_at	OSBP	BC017975	Hs.597091	oxysterol binding protein	chr11q12-q13	3.07487	0
208916_at	SLC1A5	AF105230	Hs.631582	solute carrier family 1 (neutral amino acid transporter), member 5	chr19q13.3	3.07457	0
244132_x_at	ZNF518A	AI267414	Hs.600823	zinc finger protein 518A	chr10q24.1	3.07434	0
1557701_s_at	POLH	AW665155	Hs.655467	polymerase (DNA directed), eta	chr6p21.1	3.07333	0
238994_at	OTUD7B	AW022496	Hs.98322	OTU deubiquitinase 7B	chr1q21.2	3.07136	0
211048_s_at	PDIA4	BC006344	Hs.93659	protein disulfide isomerase family A, member 4	chr7q35	3.07136	0
217513_at	MILR1	BG334495	Hs.631749	mast cell immunoglobulin-like receptor 1	chr17q23.3	3.06955	2.63827
200716_x_at	RPL13A	NM_012423	Hs.523185 /// Hs.645344	ribosomal protein L13a	chr19q13.3	3.06838	0
36564_at	RNF19B	W27419	Hs.591504	ring finger protein 19B	chr1p35.1	3.06587	0
217492_s_at	PTEN /// PTENP1	AF023139	Hs.493716 /// Hs.500466	phosphatase and tensin homolog /// phosphatase and tensin homolog pseudogene 1 (functional)	chr10q23.3 /// chr9p13.3	3.06563	0
201462_at	SCRN1	NM_014766	Hs.520740	secernin 1	chr7p14.3	3.06419	2.94347
214900_at	ZKSCAN1	AC004522	Hs.615360	zinc finger with KRAB and SCAN domains 1	chr7q22	3.06365	0.286851
205732_s_at	NCOA2	NM_006540	Hs.446678	nuclear receptor coactivator 2	chr8q13.3	3.06362	0
1555136_at	FGD6	BC013319	Hs.506381	FYVE, RhoGEF and PH domain containing 6	chr12q22	3.06349	0
207265_s_at	KDELR3	NM_016657	Hs.745072	KDEL (Lys-Asp-Glu-Leu) endoplasmic reticulum protein retention receptor 3	chr22q13.1	3.06324	0
226389_s_at	RAPGEF1	AU158380	Hs.127897	Rap guanine nucleotide exchange factor 1	chr9q34.3	3.06314	0.627042
203669_s_at	DGAT1	NM_012079	Hs.521954	diacylglycerol O-acyltransferase 1	chr8q24.3	3.06272	0
208695_s_at	RPL39	BC001019	Hs.300141 /// Hs.558387	ribosomal protein L39	chrXq24	3.06261	0
211017_s_at	NF2	AF123570	Hs.187898	neurofibromin 2 (merlin)	chr22q12.2	3.06184	0.286851
231936_at	HOXC9	AK000445	Hs.658823	homeobox C9	chr12q13.3	3.06129	0.627042
211558_s_at	DHPS	U26266	Hs.79064	deoxyhypusine synthase	chr19p13.2	3.06082	0
219957_at	RUFY2	NM_017987	Hs.653144	RUN and FYVE domain containing 2	chr10q21.3	3.05909	0
226131_s_at	RPS16	AA583817	Hs.397609	ribosomal protein S16	chr19q13.1	3.05849	0
208113_x_at	PABPC3	NM_030979	Hs.458280	poly(A) binding protein, cytoplasmic 3	chr13q12-q13	3.05795	0
217518_at	MYOF	BF056029	Hs.602086	myoferlin	chr10q24	3.05791	0.286851
222563_s_at	TNKS2	AF329696	Hs.329327	tankyrase, TRF1-interacting ankyrin-related ADP-ribose polymerase 2	chr10q23.3	3.05752	0
210269_s_at	AKAP17A	M99578	Hs.522572	A kinase (PRKA) anchor protein 17A	chrXp22.33 and Yp11.32	3.05701	0
224229_s_at	AKT3	AL117525	Hs.498292	v-akt murine thymoma viral oncogene homolog 3	chr1q44	3.05666	0
224058_s_at	HSD17B7P2	AF165514		hydroxysteroid (17-beta) dehydrogenase 7 pseudogene 2	chr10p11.1	3.05648	0
238774_at		AW960454				3.05643	0
201029_s_at	CD99	NM_002414	Hs.653349	CD99 molecule	chrXp22.32 and Yp11.3	3.05562	0.627042
217740_x_at	RPL7A	NM_000972	Hs.499839	ribosomal protein L7a	chr9q34	3.05534	0
224774_s_at	NAV1	AK022622	Hs.585374	neuron navigator 1	chr1q32.3	3.05518	1.95141
225832_s_at	DAGLB	BE795104	Hs.487498	diacylglycerol lipase, beta	chr7p22.1	3.05514	0
214271_x_at	RPL12	AA281332	Hs.408054	ribosomal protein L12	chr9q34	3.05456	0
238988_at		AI863675	Hs.614671			3.05434	0
212988_x_at	ACTG1	AL515810	Hs.514581	actin gamma 1	chr17q25	3.05427	0
1555263_at		AY064415	Hs.552392			3.05339	0.627042
1569041_at		BC035102	Hs.655987			3.05295	0
215378_at		AU148255	Hs.434219			3.05291	1.46969
217597_x_at	RAB40B	AI344141		RAB40B, member RAS oncogene family	chr17q25.3	3.05211	0
229216_s_at		AI090987				3.05109	0
224282_s_at	AGPAT3	AB040138	Hs.248785	1-acylglycerol-3-phosphate O-acyltransferase 3	chr21q22.3	3.05043	0.286851
215585_at		AK024081	Hs.733971			3.04928	1.46969
240155_x_at	ZNF493	AI122756		zinc finger protein 493	chr19p12	3.04817	0.286851
210470_x_at	NONO	BC003129	Hs.533282	non-POU domain containing, octamer-binding	chrXq13.1	3.04657	0
203012_x_at	RPL23A	NM_000984	Hs.419463	ribosomal protein L23a	chr17q11.2	3.04633	0
235476_at	TRIM59	AW182459	Hs.212957	tripartite motif containing 59	chr3q25.33	3.04564	0.286851
213495_s_at	RRBP1	AW166067	Hs.472213	ribosome binding protein 1	chr20p12	3.04512	0.234893
227262_at	HAPLN3	BE348293	Hs.447530	hyaluronan and proteoglycan link protein 3	chr15q26.1	3.04467	1.46969
1557512_at		BM664532	Hs.680881			3.04451	0.234893
223078_s_at	TMOD3	AF177171	Hs.4998	tropomodulin 3 (ubiquitous)	chr15q21.1-q21.2	3.04448	0
201039_s_at	RAD23A	BF572938	Hs.643267	RAD23 homolog A, nucleotide excision repair protein	chr19p13.2	3.0435	0
201254_x_at	RPS6	NM_001010	Hs.408073	ribosomal protein S6	chr9p21	3.04168	0
200894_s_at	FKBP4	AA894574	Hs.524183	FK506 binding protein 4	chr12p13.33	3.04072	0
200834_s_at	RPS21	NM_001024	Hs.190968	ribosomal protein S21	chr20q13.3	3.03991	0
204395_s_at	GRK5	AI338653	Hs.524625	G protein-coupled receptor kinase 5	chr10q26.11	3.03868	0
211970_x_at	ACTG1	BG026805	Hs.514581	actin gamma 1	chr17q25	3.03731	0
205655_at	MDM4	NM_002393	Hs.497492	MDM4, p53 regulator	chr1q32	3.03672	0.234893
215178_x_at	NAAA	AV724215	Hs.437365	N-acylethanolamine acid amidase	chr4q21.1	3.03651	0
224659_at	SEPN1	AL020996	Hs.323396	selenoprotein N, 1	chr1p36.13	3.03649	0
222454_s_at	PARVA	BG107577	Hs.432914	parvin, alpha	chr11p15.3	3.03498	0
1561073_at		AF085868	Hs.658018			3.03473	0.286851
200809_x_at	RPL12	NM_000976	Hs.408054	ribosomal protein L12	chr9q34	3.03448	0
200689_x_at	EEF1G	NM_001404	Hs.144835	eukaryotic translation elongation factor 1 gamma	chr11q12.3	3.03366	0
209230_s_at	NUPR1	AF135266	Hs.513463	nuclear protein 1, transcriptional regulator	chr16p11.2	3.03338	0.234893
230783_at	LOC283713 /// OTUD7A	T03743	Hs.4986	uncharacterized LOC283713 /// OTU deubiquitinase 7A	chr15q13.1 /// chr15q13.3	3.03304	0.286851
230917_at	PLCG2	AW611685	Hs.372303 /// Hs.413111	phospholipase C, gamma 2 (phosphatidylinositol-specific)	chr16q24.1	3.0327	0.286851
237592_at	ZC2HC1B	AI808751	Hs.121188	zinc finger, C2HC-type containing 1B	chr6q24.2	3.03175	2.42708
231723_at	SNX12	NM_013346	Hs.260750	sorting nexin 12	chrXq13.1	3.0313	0
235401_s_at	FCRLA	AL560266	Hs.266331	Fc receptor-like A	chr1q23.3	3.03032	0.286851
200819_s_at	RPS15	NM_001018	Hs.406683	ribosomal protein S15	chr19p13.3	3.02968	0
232225_at		AU145749	Hs.710446			3.02924	0
237269_at		AW452823	Hs.674745			3.02916	0
202478_at	TRIB2	NM_021643	Hs.467751	tribbles pseudokinase 2	chr2p24.3	3.02885	0
208130_s_at	TBXAS1	NM_030984	Hs.520757	thromboxane A synthase 1 (platelet)	chr7q34-q35	3.02875	0.234893
200823_x_at	RPL29	NM_000992	Hs.425125	ribosomal protein L29	chr3p21.3-p21.2	3.02762	0
235696_at	LOC105379362	AI862542		uncharacterized LOC105379362		3.02758	0.286851
215886_x_at	USP12	AF022790	Hs.42400	ubiquitin specific peptidase 12	chr13q12.13	3.02729	0
210257_x_at	CUL4B	AF212995	Hs.102914	cullin 4B	chrXq23	3.02712	0
241716_at	HSPD1	BF965447		heat shock 60kDa protein 1 (chaperonin)	chr2q33.1	3.026	0
238376_at	LOC100505564	AI436581	Hs.659355	uncharacterized LOC100505564		3.02478	0.286851
200714_x_at	OS9	NM_006812	Hs.527861	osteosarcoma amplified 9, endoplasmic reticulum lectin	chr12q13	3.02468	0
235911_at	MFI2	AI885815	Hs.184727	antigen p97 (melanoma associated) identified by monoclonal antibodies 133.2 and 96.5	chr3q28-q29	3.02463	1.95141
213397_x_at	RNASE4	AI761728	Hs.283749	ribonuclease, RNase A family, 4	chr14q11	3.02462	0
209808_x_at	ING1	AW193656	Hs.46700	inhibitor of growth family member 1	chr13q34	3.02376	0
213214_x_at	ACTG1	AW190090	Hs.514581	actin gamma 1	chr17q25	3.02274	0
237485_at	SRSF3	AA702507	Hs.405144	serine/arginine-rich splicing factor 3	chr6p21	3.02234	0
219125_s_at	SLC50A1	NM_018845	Hs.292154	solute carrier family 50 (sugar efflux transporter), member 1	chr1q22	3.02	0
238513_at	PRRG4	BF905445	Hs.471695	proline rich Gla (G-carboxyglutamic acid) 4 (transmembrane)	chr11p13	3.01957	0
216338_s_at	YIPF3	AK021433	Hs.440950	Yip1 domain family member 3	chr6p21.1	3.01901	0
216804_s_at	PDLIM5	AK027217	Hs.480311 /// Hs.732677	PDZ and LIM domain 5	chr4q22	3.01899	0
243631_at		AI630997	Hs.733648			3.01844	0
241701_at	ARHGAP21	BF369489	Hs.524195	Rho GTPase activating protein 21	chr10p12.1|10p12.3	3.01673	0
227710_s_at	TPT1-AS1	BE670492	Hs.375766	TPT1 antisense RNA 1	chr13q14.13	3.01647	0
213684_s_at	PDLIM5	BF671400	Hs.480311	PDZ and LIM domain 5	chr4q22	3.01646	0
206125_s_at	KLK8	NM_007196	Hs.104570	kallikrein related peptidase 8	chr19q13	3.01512	0
206548_at		NM_024880				3.01466	0.627042
1553694_a_at	PIK3C2A	NM_002645	Hs.175343	phosphatidylinositol-4-phosphate 3-kinase, catalytic subunit type 2 alpha	chr11p15.5-p14	3.01452	0
232591_s_at	TMEM30A	AK022883	Hs.108530	transmembrane protein 30A	chr6q14.1	3.01422	0
1556163_a_at	IGSF3	AK097809	Hs.171057	immunoglobulin superfamily, member 3	chr1p13	3.01292	0
244639_at		BE465102	Hs.673512			3.01238	1.46969
208929_x_at	RPL13	BC004954	Hs.410817	ribosomal protein L13	chr16q24.3|17p11.2	3.01135	0
230375_at	PNISR	AI936531	Hs.520287	PNN-interacting serine/arginine-rich protein	chr6q16.3	3.01088	0
237864_at		AI990122	Hs.669778			3.01047	0
200022_at	RPL18	NM_000979	Hs.515517	ribosomal protein L18	chr19q13	3.00911	0
220189_s_at	MGAT4B	NM_014275	Hs.567419	mannosyl (alpha-1,3-)-glycoprotein beta-1,4-N-acetylglucosaminyltransferase, isozyme B	chr5q35	3.00886	0
221985_at	KLHL24	AW006750	Hs.407709	kelch-like family member 24	chr3q27.1	3.00841	0
200738_s_at	PGK1	NM_000291	Hs.78771	phosphoglycerate kinase 1	chrXq13.3	3.00837	0
203323_at	CAV2	BF197655	Hs.212332	caveolin 2	chr7q31.1	3.00825	0.286851
215963_x_at	RPL3	Z98200	Hs.119598	ribosomal protein L3	chr22q13	3.00619	0
203368_at	CRELD1	NM_015513	Hs.9383	cysteine rich with EGF-like domains 1	chr3p25.3	3.00322	0
212404_s_at	UBE3B	AL096740	Hs.374067	ubiquitin protein ligase E3B	chr12q24.11	3.003	1.46969
200065_s_at	ARF1	AF052179	Hs.286221	ADP-ribosylation factor 1	chr1q42	3.00251	0
1560135_at	LOC102723409	BC035400	Hs.571062	uncharacterized LOC102723409		3.00143	0
228347_at	SIX1	N79004	Hs.633506	SIX homeobox 1	chr14q23.1	3.00076	0.234893
213347_x_at	RPS4X	AW132023	Hs.118076	ribosomal protein S4, X-linked	chrXq13.1	2.9996	0
216554_s_at		U88968				2.99929	0
213548_s_at	CDV3	BG257762	Hs.518265	CDV3 homolog (mouse)	chr3q22.1	2.99878	0
212062_at	ATP9A	AB014511	Hs.649234	ATPase, class II, type 9A	chr20q13.2	2.99868	0
203851_at	IGFBP6	NM_002178	Hs.274313	insulin like growth factor binding protein 6	chr12q13	2.99777	0.234893
1565998_at		AI821903	Hs.587350			2.99474	0.888417
242903_at	IFNGR1	AI458949	Hs.520414	interferon gamma receptor 1	chr6q23.3	2.99394	0
221016_s_at	TCF7L1	NM_031283	Hs.516297	transcription factor 7-like 1 (T-cell specific, HMG-box)	chr2p11.2	2.99336	0
211983_x_at	ACTG1	BE741683	Hs.514581	actin gamma 1	chr17q25	2.99282	0
213926_s_at	AGFG1	AI742626	Hs.352962	ArfGAP with FG repeats 1	chr2q36.3	2.99241	0
1562940_at		BC040835	Hs.623918			2.99068	0.234893
228001_at	TMEM50B	N51405		transmembrane protein 50B	chr21q22.11	2.99045	0
208699_x_at	TKT	BF696840	Hs.89643	transketolase	chr3p14.3	2.99004	0
214351_x_at	RPL13 /// RPL13P12	AA789278	Hs.410817	ribosomal protein L13 /// ribosomal protein L13 pseudogene 12	chr16q24.3|17p11.2 /// chr17p11.2	2.98993	0
211972_x_at	RPLP0	AI953822	Hs.546285	ribosomal protein, large, P0	chr12q24.2	2.98983	0
242310_at		AA665058	Hs.655522			2.98734	0
200933_x_at	RPS4X	NM_001007	Hs.118076	ribosomal protein S4, X-linked	chrXq13.1	2.9871	0
242940_x_at	DLX6	AA040332	Hs.249196	distal-less homeobox 6	chr7q22	2.98704	0.286851
206339_at	CARTPT	NM_004291	Hs.1707	CART prepropeptide	chr5q13.2	2.98611	0
211942_x_at	RPL13A /// RPL13AP5 /// RPL13AP6	BF979419	Hs.523185 /// Hs.632083 /// Hs.645344	ribosomal protein L13a /// ribosomal protein L13a pseudogene 5 /// ribosomal protein L13a pseudogene 6	chr10q24.1 /// chr10q25.2 /// chr19q13.3	2.9855	0
213038_at	RNF19B	AL031602	Hs.591504	ring finger protein 19B	chr1p35.1	2.98542	0
214382_at	UNC93A	AL021331	Hs.567508	unc-93 homolog A (C. elegans)	chr6q27	2.98316	2.42708
243759_at	SCAF4	AI041854	Hs.17255	SR-related CTD-associated factor 4	chr21q22.1	2.98303	0
223879_s_at	OXR1	AF309387	Hs.701892	oxidation resistance 1	chr8q23	2.98143	0
236664_at	AKT2	AA448167	Hs.631535	v-akt murine thymoma viral oncogene homolog 2	chr19q13.1-q13.2	2.98126	0
202649_x_at	RPS19	NM_001022	Hs.438429	ribosomal protein S19	chr19q13.2	2.9805	0
211487_x_at	RPS17	BC004886	Hs.433427 /// Hs.512525	ribosomal protein S17	chr15q	2.98014	0
1563104_at		BC009036	Hs.679822			2.97963	0.234893
212075_s_at	CSNK2A1	AI161318	Hs.644056	casein kinase 2, alpha 1 polypeptide	chr20p13	2.97939	0
202807_s_at	TOM1	NM_005488	Hs.474705	target of myb1 membrane trafficking protein	chr22q13.1	2.97886	0
1562065_at		BC041855	Hs.639354			2.97782	0.627042
209182_s_at	C10orf10	AI302100	Hs.93675	chromosome 10 open reading frame 10	chr10q11.21	2.97657	0
1563559_at	FMN1	AL833157	Hs.657649	formin 1	chr15q13.3	2.97545	1.95141
214074_s_at	CTTN	BG475299	Hs.596164	cortactin	chr11q13	2.97461	0
211628_x_at	FTH1P5	J04755	Hs.453583	ferritin, heavy polypeptide 1 pseudogene 5	chr6p12.3	2.97374	0
210664_s_at	TFPI	AF021834	Hs.516578	tissue factor pathway inhibitor (lipoprotein-associated coagulation inhibitor)	chr2q32	2.97282	0
238801_at	RBM33	AA262061	Hs.591815	RNA binding motif protein 33	chr7q36.3	2.97277	0
238081_at	WDFY3-AS2	AI694300		WDFY3 antisense RNA 2	chr4q21.3	2.97129	0
203506_s_at	MED12	NM_005120	Hs.409226	mediator complex subunit 12	chrXq13	2.97085	0.286851
209498_at	CEACAM1	X16354	Hs.512682	carcinoembryonic antigen-related cell adhesion molecule 1 (biliary glycoprotein)	chr19q13.2	2.96956	0
1553920_at	C9orf84	NM_173521	Hs.428209	chromosome 9 open reading frame 84	chr9q31.3	2.96917	0.888417
228648_at	LRG1	AA622495	Hs.655559	leucine-rich alpha-2-glycoprotein 1	chr19p13.3	2.96912	0
208928_at	POR	AF258341	Hs.354056	P450 (cytochrome) oxidoreductase	chr7q11.2	2.96831	0
213975_s_at	LYZ	AV711904	Hs.524579	lysozyme	chr12q15	2.96713	0
1562130_at	IQCA1	BC018494	Hs.621320	IQ motif containing with AAA domain 1	chr2q37.3	2.9667	0
227497_at	SOX6	BE326808	Hs.368226	SRY box 6	chr11p15.3	2.96533	0.888417
201622_at	SND1	NM_014390	Hs.122523	staphylococcal nuclease and tudor domain containing 1	chr7q31.3	2.96508	0
203085_s_at	TGFB1	BC000125	Hs.645227	transforming growth factor beta 1	chr19q13.1	2.96395	0
200032_s_at	RPL9 /// RPL9P7	NM_000661	Hs.412370 /// Hs.513083 /// Hs.730597	ribosomal protein L9 /// ribosomal protein L9 pseudogene 7	chr4p13 /// chrXp22.1	2.96384	0
1553286_at	ZNF555	NM_152791	Hs.47712	zinc finger protein 555	chr19p13.3	2.96362	0
228969_at	AGR2	AI922323	Hs.530009	anterior gradient 2, protein disulphide isomerase family member	chr7p21.3	2.96361	0
226397_s_at	PHACTR1	BG502771		phosphatase and actin regulator 1	chr6p24.1	2.96347	1.46969
206956_at	BGLAP /// PMF1-BGLAP	NM_000711	Hs.530479 /// Hs.654541	bone gamma-carboxyglutamate (gla) protein /// PMF1-BGLAP readthrough	chr1q /// chr1q22	2.96332	0.234893
235901_at		BE671060				2.96304	0
218444_at	ALG12	NM_024105	Hs.526711	ALG12, alpha-1,6-mannosyltransferase	chr22q13.33	2.9629	0
1552980_at	HAS3	NM_138612	Hs.592069	hyaluronan synthase 3	chr16q22.1	2.9623	0
202375_at	SEC24D	NM_014822	Hs.189641	SEC24 homolog D, COPII coat complex component	chr4q26	2.96134	0
212790_x_at	RPL13A	BF942308	Hs.523185 /// Hs.645344	ribosomal protein L13a	chr19q13.3	2.96027	0
222998_at	MAF1	AL136937	Hs.19673	MAF1 homolog, negative regulator of RNA polymerase III	chr8q24.3	2.95884	0
1559739_at	CHPT1	AK025141	Hs.293077	choline phosphotransferase 1	chr12q	2.95875	0
225408_at	MBP	N21191	Hs.551713	myelin basic protein	chr18q23	2.95837	0
202046_s_at	ARHGAP35	NM_004491	Hs.509447	Rho GTPase activating protein 35	chr19q13.3	2.9574	0
214327_x_at	TPT1	AI888178	Hs.374596	tumor protein, translationally-controlled 1	chr13q14	2.957	0
228965_s_at	PANK2	BE674076	Hs.516859	pantothenate kinase 2	chr20p13	2.95652	0.286851
236130_at	SNORA37	AW835571	Hs.655869	small nucleolar RNA, H/ACA box 37	chr18q21.2	2.95611	0.627042
238379_x_at		C14394	Hs.102572			2.95531	0.286851
212953_x_at	CALR	BE251303	Hs.515162	calreticulin	chr19p13.3-p13.2	2.95512	0
238502_at		BE886165				2.9551	0.286851
221981_s_at	WDR59	AA702154	Hs.280951	WD repeat domain 59	chr16q23.1	2.95472	0
1559148_at		AL048861	Hs.375763			2.95431	0
206474_at	CDK17	NM_002595	Hs.506415	cyclin-dependent kinase 17	chr12q23.1	2.95228	0.888417
201102_s_at	PFKL	NM_002626	Hs.255093	phosphofructokinase, liver	chr21q22.3	2.95139	0
1566597_at		AL831867	Hs.684053			2.94878	0.627042
205102_at	TMPRSS2	NM_005656	Hs.439309	transmembrane protease, serine 2	chr21q22.3	2.94808	0
220298_s_at	SPATA6	NM_019073	Hs.538103	spermatogenesis associated 6	chr1p33	2.94793	0.286851
243521_at	ZXDA	AW590862	Hs.550094	zinc finger, X-linked, duplicated A	chrXp11.1	2.94746	0
239660_at	RALGAPA2	BF110518	Hs.472285	Ral GTPase activating protein, alpha subunit 2 (catalytic)	chr20p11.22	2.94734	0
208879_x_at	PRPF6	BG469030	Hs.31334	pre-mRNA processing factor 6	chr20q13.33	2.9459	0
221040_at	CAPN10	NM_023089		calpain 10	chr2q37.3	2.94549	0
200763_s_at	RPLP1	NM_001003	Hs.356502	ribosomal protein, large, P1	chr15q22	2.94532	0
212191_x_at	RPL13	AW574664	Hs.410817	ribosomal protein L13	chr16q24.3|17p11.2	2.94508	0
238713_at		AI089783	Hs.123307			2.94463	0.888417
244700_at	SEC61B	AA778938		Sec61 translocon beta subunit	chr9q22.33	2.94246	0
220217_x_at	SPANXA1 /// SPANXA2 /// SPANXC	NM_022661	Hs.558533	sperm protein associated with the nucleus, X-linked, family member A1 /// SPANX family, member A2 /// SPANX family, member C	chrXq27.1	2.94098	1.46969
201427_s_at	SEPP1	NM_005410	Hs.275775 /// Hs.745017	selenoprotein P, plasma, 1	chr5q31	2.93976	2.63827
208580_x_at	HIST1H4J /// HIST1H4K	NM_021968	Hs.278483 /// Hs.528055	histone cluster 1, H4j /// histone cluster 1, H4k	chr6p22.1	2.93947	0.234893
215028_at	SEMA6A	AB002438	Hs.156967	sema domain, transmembrane domain (TM), and cytoplasmic domain, (semaphorin) 6A	chr5q23.1	2.93873	0.286851
202424_at	MAP2K2	NM_030662	Hs.465627	mitogen-activated protein kinase kinase 2	chr19p13.3	2.93844	0
205931_s_at	CREB5	NM_004904	Hs.437075	cAMP responsive element binding protein 5	chr7p15.1	2.93658	0.234893
219906_at	EBLN2	NM_018029	Hs.658858	endogenous Bornavirus-like nucleoprotein 2	chr3p13	2.93641	0
1555392_at		AY143171	Hs.670418			2.93485	0.627042
1568857_a_at	NBR1	BC012591		neighbor of BRCA1 gene 1	chr17q21.31	2.9347	0.286851
225288_at	COL27A1	AI949136	Hs.494892	collagen, type XXVII, alpha 1	chr9q32	2.93382	0
224915_x_at	ZFAS1	AV756131	Hs.356766	ZNFX1 antisense RNA 1	chr20q13.13	2.93266	0
224034_at		AF130087	Hs.621356			2.93259	3.21041
200677_at	PTTG1IP	NM_004339	Hs.474010	pituitary tumor-transforming 1 interacting protein	chr21q22.3	2.93204	0
234949_at	FRG1BP	AL117574	Hs.653099	FSHD region gene 1 family member B, pseudogene	chr20q11.21	2.92963	0
201481_s_at	PYGB	NM_002862	Hs.368157	phosphorylase, glycogen; brain	chr20p11.21	2.92952	0.234893
211356_x_at	LEPR	U66495	Hs.723178	leptin receptor	chr1p31	2.92907	1.46969
1559993_at	SFXN3	AK091504	Hs.283844	sideroflexin 3	chr10q24.31	2.92905	0
210130_s_at	TM7SF2	AF096304	Hs.31130	transmembrane 7 superfamily member 2	chr11q13	2.92902	0
212963_at	TM2D1	BF968960	Hs.656790	TM2 domain containing 1	chr1p31.3	2.9283	0
214290_s_at	HIST2H2AA3 /// HIST2H2AA4	AI313324	Hs.530461 /// Hs.745563	histone cluster 2, H2aa3 /// histone cluster 2, H2aa4	chr1q21.2	2.92729	0
231982_at	SMIM24	AF161441	Hs.130714	small integral membrane protein 24	chr19p13.3	2.92516	2.94347
204198_s_at	RUNX3	AA541630	Hs.170019	runt-related transcription factor 3	chr1p36	2.92509	1.46969
210281_s_at	ZMYM2	AL136621	Hs.507433	zinc finger, MYM-type 2	chr13q11-q12	2.92508	0
225803_at	FBXO32	AW006123	Hs.403933	F-box protein 32	chr8q24.13	2.92474	0
236861_at		AI022324				2.92427	0
238228_at	COG3	AI732206		component of oligomeric golgi complex 3	chr13q14.13	2.92419	0
200038_s_at	C18orf32 /// RPL17 /// RPL17-C18orf32	NM_000985	Hs.293653 /// Hs.374588 /// Hs.485081 /// Hs.603040	chromosome 18 open reading frame 32 /// ribosomal protein L17 /// RPL17-C18orf32 readthrough	chr18q /// chr18q21 /// chr18q21.1	2.92413	0
239428_at		AA417892				2.92399	0.627042
239102_s_at		AW293296	Hs.658368			2.92084	0
220740_s_at	SLC12A6	NM_005135	Hs.510939	solute carrier family 12 (potassium/chloride transporter), member 6	chr15q13	2.91938	0
205847_at	PRSS22	NM_022119	Hs.459709	protease, serine, 22	chr16p13.3	2.91834	0
205197_s_at	ATP7A	BE567813	Hs.496414	ATPase, Cu++ transporting, alpha polypeptide	chrXq21.1	2.91833	0
213348_at	CDKN1C	N33167	Hs.106070	cyclin-dependent kinase inhibitor 1C (p57, Kip2)	chr11p15.5	2.91789	0
209835_x_at	CD44	BC004372	Hs.502328	CD44 molecule (Indian blood group)	chr11p13	2.9167	0
242405_at		BF358386	Hs.662061			2.91652	0.627042
1554637_a_at	CBFA2T2	BC015066	Hs.153934	core-binding factor, runt domain, alpha subunit 2; translocated to, 2	chr20q11	2.91644	0
242440_at		N52821				2.91511	0.286851
223661_at	NUCKS1	AF130080	Hs.213061	nuclear casein kinase and cyclin-dependent kinase substrate 1	chr1q32.1	2.91373	1.95141
213969_x_at	RPL29	BF683426	Hs.425125	ribosomal protein L29	chr3p21.3-p21.2	2.91103	0
211529_x_at	HLA-G	M90684	Hs.512152	major histocompatibility complex, class I, G	chr6p21.3	2.91077	0
1554910_at	PRKD3	BC030706	Hs.660757	protein kinase D3	chr2p21	2.91026	0.627042
214090_at	PAWR	BF732462	Hs.643130	PRKC, apoptosis, WT1, regulator	chr12q21	2.91022	0.286851
160020_at	MMP14	Z48481	Hs.2399	matrix metallopeptidase 14 (membrane-inserted)	chr14q11.2	2.90912	0
210129_s_at	ARPC4-TTLL3 /// TTLL3	AF078842	Hs.323342 /// Hs.726435	ARPC4-TTLL3 readthrough /// tubulin tyrosine ligase-like family member 3	chr3p /// chr3p25.3	2.90882	0
210749_x_at	DDR1	L11315	Hs.631988	discoidin domain receptor tyrosine kinase 1	chr6p21.3	2.90865	0
207920_x_at	ZFX	NM_003410	Hs.336681	zinc finger protein, X-linked	chrXp21.3	2.90853	0.234893
210394_x_at	SSX4 /// SSX4B	BC005325	Hs.558402 /// Hs.648298	synovial sarcoma, X breakpoint 4 /// synovial sarcoma, X breakpoint 4B	chrXp11.23	2.90825	1.46969
211506_s_at	CXCL8	AF043337	Hs.624	chemokine (C-X-C motif) ligand 8	chr4q13-q21	2.90822	1.46969
233678_at		AL442094				2.90794	0.888417
203476_at	TPBG	NM_006670	Hs.82128	trophoblast glycoprotein	chr6q14-q15	2.90791	0
207169_x_at	DDR1	NM_001954	Hs.631988	discoidin domain receptor tyrosine kinase 1	chr6p21.3	2.90619	0
208453_s_at	XPNPEP1	NM_006523	Hs.390623	X-prolyl aminopeptidase (aminopeptidase P) 1, soluble	chr10q25.3	2.905	0
224558_s_at	MALAT1	AI446756	Hs.621695	metastasis associated lung adenocarcinoma transcript 1 (non-protein coding)	chr11q13.1	2.90353	0
228725_x_at	PRMT2	BF003112	Hs.154163	protein arginine methyltransferase 2	chr21q22.3	2.90337	0
213605_s_at		AL049987				2.90293	0.286851
1557185_at	TPCN1	BU630557		two pore segment channel 1	chr12q24.13	2.90159	0.627042
243020_at	FAM13A-AS1	R06738	Hs.744957	FAM13A antisense RNA 1	chr4q22.1	2.9011	0
220773_s_at	GPHN	NM_020806	Hs.208765	gephyrin	chr14q23.3	2.90058	0.888417
209660_at	TTR	AF162690	Hs.427202	transthyretin	chr18q12.1	2.89918	1.95141
1566725_at		BC041948	Hs.687011			2.89776	0.286851
230224_at	ZCCHC18	BF446577	Hs.648338	zinc finger, CCHC domain containing 18	chrXq22.2	2.89771	0
201665_x_at	RPS17	NM_001021	Hs.433427 /// Hs.512525	ribosomal protein S17	chr15q	2.89719	0
223940_x_at	MALAT1	AF132202	Hs.621695	metastasis associated lung adenocarcinoma transcript 1 (non-protein coding)	chr11q13.1	2.89612	0.286851
238987_at	B4GALT1	AL574435	Hs.272011	UDP-Gal:betaGlcNAc beta 1,4- galactosyltransferase, polypeptide 1	chr9p13	2.89586	0
227013_at	LATS2	AI535735	Hs.78960	large tumor suppressor kinase 2	chr13q12.11	2.89449	0
227850_x_at	CDC42EP5	AW084544	Hs.415791	CDC42 effector protein (Rho GTPase binding) 5	chr19q13.42	2.89424	0.234893
215781_s_at	TOP3B	D87012	Hs.436401	topoisomerase (DNA) III beta	chr22q11.22	2.89416	0
202748_at	GBP2	NM_004120	Hs.386567	guanylate binding protein 2, interferon-inducible	chr1p22.2	2.89375	0.286851
221220_s_at	SCYL2	NM_017988	Hs.506481	SCY1-like, kinase-like 2	chr12q23.1	2.89223	0
210405_x_at	TNFRSF10B	AF153687	Hs.521456	tumor necrosis factor receptor superfamily, member 10b	chr8p22-p21	2.89208	0
231008_at	UNC5CL	AI733001	Hs.158357	unc-5 family C-terminal like	chr6p21.1	2.89176	0
237792_at		R95743	Hs.656101			2.89121	0.888417
200001_at	CAPNS1	NM_001749	Hs.515371	calpain, small subunit 1	chr19q13.12	2.89102	0
201655_s_at	HSPG2	M85289	Hs.562227	heparan sulfate proteoglycan 2	chr1p36.1-p34	2.89034	0
207279_s_at	NEBL	NM_016365	Hs.5025	nebulette	chr10p12	2.88998	0
208958_at	ERP44	AI827677	Hs.154023	endoplasmic reticulum protein 44	chr9q31.1	2.88895	0.234893
236545_at		AA532718	Hs.662933			2.88853	0
1561847_at	NUDT17	AA481984	Hs.585066	nudix hydrolase 17	chr1q21.1	2.88782	0.286851
241019_at		AW445213	Hs.674505			2.88659	0.888417
208721_s_at	ANAPC5	BF967271	Hs.7101	anaphase promoting complex subunit 5	chr12q24.31	2.88555	0
215734_at	IZUMO4	AW182303	Hs.424049	IZUMO family member 4	chr19p13.3	2.8844	0.286851
221512_at	TMEM222	AL136683	Hs.469171	transmembrane protein 222	chr1p36.11	2.88439	0
212201_at	ANKLE2	AW274877	Hs.654628	ankyrin repeat and LEM domain containing 2	chr12q24.33	2.88373	0
203331_s_at	INPP5D	U53470	Hs.262886 /// Hs.601911	inositol polyphosphate-5-phosphatase D	chr2q37.1	2.88368	0
213455_at	FAM114A1	W87466	Hs.476517	family with sequence similarity 114, member A1	chr4p14	2.88259	0
203108_at	GPRC5A	NM_003979	Hs.631733	G protein-coupled receptor, class C, group 5, member A	chr12p13.1	2.88243	0
215273_s_at	TADA3	AK024982	Hs.386390	transcriptional adaptor 3	chr3p25.3	2.88192	0
207782_s_at	PSEN1	NM_007319	Hs.3260	presenilin 1	chr14q24.3	2.88168	0
240108_at		BE349858				2.88157	0
204760_s_at	NR1D1 /// THRA	NM_021724	Hs.592130 /// Hs.724	nuclear receptor subfamily 1, group D, member 1 /// thyroid hormone receptor, alpha	chr17q11.2	2.88059	0.234893
205461_at	RAB35	NM_006861	Hs.524788	RAB35, member RAS oncogene family	chr12q24.31	2.88038	0
207862_at	UPK2	NM_006760	Hs.379613	uroplakin 2	chr11q23	2.88023	1.46969
211095_at	NF1	D12625	Hs.113577	neurofibromin 1	chr17q11.2	2.87977	0
202833_s_at	SERPINA1	NM_000295	Hs.525557	serpin peptidase inhibitor, clade A (alpha-1 antiproteinase, antitrypsin), member 1	chr14q32.1	2.87955	1.95141
215034_s_at	TM4SF1	AI189753	Hs.351316	transmembrane 4 L six family member 1	chr3q21-q25	2.87953	0
208749_x_at	FLOT1	AF085357	Hs.179986	flotillin 1	chr6p21.3	2.87937	0
201096_s_at	ARF4	AL537042	Hs.652183	ADP-ribosylation factor 4	chr3p14.3	2.87887	0
216032_s_at	ERGIC3	AF091085	Hs.472558	ERGIC and golgi 3	chr20pter-q12	2.87793	0
229563_s_at	RPL10A	BG231561	Hs.148340 /// Hs.546269	ribosomal protein L10a	chr6p21.31	2.87792	0
1559437_at		AW192718	Hs.655303			2.87755	0.888417
213211_s_at	TAF6L	AI005317	Hs.714400	TAF6-like RNA polymerase II, p300/CBP-associated factor (PCAF)-associated factor, 65kDa	chr11q12.3	2.87744	0.888417
212481_s_at	TPM4	AI214061	Hs.631618	tropomyosin 4	chr19p13.1	2.87744	0
205620_at	F10	NM_000504	Hs.361463	coagulation factor X	chr13q34	2.87703	1.46969
216985_s_at	STX3	AJ002077	Hs.180711	syntaxin 3	chr11q12.1	2.87691	0
231166_at	GPR155	AI733474	Hs.516604	G protein-coupled receptor 155	chr2q31.1	2.87546	2.94347
221051_s_at	NMRK2	NM_014446	Hs.135458	nicotinamide riboside kinase 2	chr19p13.3	2.87501	0.234893
212933_x_at	RPL13	AA961748	Hs.410817	ribosomal protein L13	chr16q24.3|17p11.2	2.87372	0
1555580_at	LINC00824	BC019003		long intergenic non-protein coding RNA 824	chr8q24.21	2.87359	2.94347
1568126_at	ANXA2	D28364	Hs.511605	annexin A2	chr15q22.2	2.87308	0.286851
202991_at	STARD3	NM_006804	Hs.728838	StAR-related lipid transfer domain containing 3	chr17q11-q12	2.87301	0
200852_x_at	GNB2	NM_005273	Hs.185172	guanine nucleotide binding protein (G protein), beta polypeptide 2	chr7q22	2.87261	0
1558214_s_at	CTNNA1	BG330076	Hs.445981	catenin (cadherin-associated protein), alpha 1	chr5q31.2	2.87212	0
211956_s_at	EIF1	BF246436	Hs.150580	eukaryotic translation initiation factor 1	chr17q21.2	2.86965	0
211300_s_at	TP53	K03199	Hs.437460	tumor protein p53	chr17p13.1	2.86963	0
1564083_at	LOC101926975	AL833138	Hs.638583	uncharacterized LOC101926975	chr5q31.3	2.86879	0
1566403_at	RPL18A /// SNORA68	Y11162	Hs.684118	ribosomal protein L18a /// small nucleolar RNA, H/ACA box 68	chr19p13	2.86718	0
[truncated: 2,472 more rows]
