# Supplementary material for: Selective treatment pressure in colon cancer drives the molecular profile of resistant circulating tumor cell clones
Source: Mol Cancer. 2021 Feb 8;20:30. doi: 10.1186/s12943-021-01326-6 (PMC7869222; doi:10.1186/s12943-021-01326-6)
Supplement: Supplementary file 2 — Additional file 2: Table S1. List of DETs upregulated in CTC-MCC-41 vs all the other CTC lines. Table S2. List of DETs downregulated in CTC-MCC-41 vs all the other CTC lines. Table S3. List of DETs upregulated in all CTC-MCC-41.5 cell lines vs the CTC-MCC-41.4 cell line. Table S4. List of DETs upregulated in the [ABFG] subgroup vs the [CDE] subgroup of the CTC-MCC-41.5 cell lines. Table S5. List of DETs downregulated in the [ABFG] subgroup vs the [CDE] subgroup of the CTC-MCC-41.5 cell lines. Table S6. Primer sequences. [file 12943_2021_1326_MOESM2_ESM.zip › Table S3.xlsx]

## Sheet: Table S4
Table S3		List of DETs up-regulated in all CTC-MCC-41.5 cell lines vs the CTC-MCC-41.4 cell line
Gene ID	Gene Name	Representative Public ID	UniGene ID	Gene Title	Chromosomal Location	Fold Change	q-value(%)
227370_at	FAM171B	AW043602	Hs.28872	family with sequence similarity 171, member B	chr2q32.1	22.8142	0
242249_at	FRG1EP	AI202707		FSHD region gene 1 family member E, pseudogene		14.4196	0
1559980_at	ZNF7	AI862153		zinc finger protein 7	chr8q24	11.7591	0
243797_at	STK17B	AW070323	Hs.88297	serine/threonine kinase 17b	chr2q32.3	11.3702	0
217414_x_at	HBA2	V00489	Hs.654744	hemoglobin, alpha 2	chr16p13.3	11.3304	0
244137_at	AREL1	AA227861	Hs.497417	apoptosis resistant E3 ubiquitin protein ligase 1	chr14q24.3	10.4208	0
211745_x_at	HBA1 /// HBA2	BC005931	Hs.449630 /// Hs.654744	hemoglobin, alpha 1 /// hemoglobin, alpha 2	chr16p13.3	8.71203	0
243918_at		AI459554	Hs.669096			8.0935	0
235963_at		AI741471				7.22488	0
223842_s_at	SCARA3	AB007830	Hs.128856	scavenger receptor class A, member 3	chr8p21	6.85306	0
229562_at	RPL10A	BG231561		ribosomal protein L10a	chr6p21.31	6.83283	0
204018_x_at	HBA1 /// HBA2	NM_000558	Hs.449630 /// Hs.654744	hemoglobin, alpha 1 /// hemoglobin, alpha 2	chr16p13.3	6.54105	0
211699_x_at	HBA1 /// HBA2	AF349571	Hs.449630 /// Hs.654744	hemoglobin, alpha 1 /// hemoglobin, alpha 2	chr16p13.3	6.35935	0
226147_s_at	PIGR	AA838075	Hs.497589	polymeric immunoglobulin receptor	chr1q31-q41	6.23079	0
244677_at	PER1	AA416756		period circadian clock 1	chr17p13.1	5.96352	0
214414_x_at	HBA1 /// HBA2	T50399	Hs.654744	hemoglobin, alpha 1 /// hemoglobin, alpha 2	chr16p13.3	5.58976	0
209458_x_at	HBA1 /// HBA2	AF105974	Hs.449630 /// Hs.654744	hemoglobin, alpha 1 /// hemoglobin, alpha 2	chr16p13.3	5.51734	0
212127_at	RANGAP1	BE379408	Hs.183800	Ran GTPase activating protein 1	chr22q13	5.50921	0
236948_x_at	SRSF11	T90915		serine/arginine-rich splicing factor 11	chr1p31	5.46754	0
232627_at	HGS	AA161299		hepatocyte growth factor-regulated tyrosine kinase substrate	chr17q25	5.31832	0
1568874_at	NCOA6	BQ027856	Hs.368971	nuclear receptor coactivator 6	chr20q11	5.18227	0
1558164_s_at	PEX13	BC040953	Hs.161377	peroxisomal biogenesis factor 13	chr2p16.1	4.82766	0
229744_at	SSFA2	AL556611		sperm specific antigen 2	chr2q31.3	4.59836	0
242406_at		AI870547	Hs.665746			4.58633	0
220134_x_at	EVA1B	NM_018166	Hs.87016	eva-1 homolog B (C. elegans)	chr1p34.3	4.5014	0
204972_at	OAS2	NM_016817	Hs.414332	2'-5'-oligoadenylate synthetase 2	chr12q24.2	4.48228	0
1557488_at	CBX3P2	BC018088	Hs.741607	chromobox homolog 3 pseudogene 2	chr18p11.32	4.44964	0
215881_x_at	SSX2 /// SSX2B /// SSX3	BF184274	Hs.289105 /// Hs.661107	synovial sarcoma, X breakpoint 2 /// synovial sarcoma, X breakpoint 2B /// synovial sarcoma, X breakpoint 3	chrXp11.22 /// chrXp11.23	4.38176	0
235745_at	ERN1	AV704183		endoplasmic reticulum to nucleus signaling 1	chr17q24.2	4.35282	0
230443_at	SNU13	AI288202	Hs.182255	SNU13 homolog, small nuclear ribonucleoprotein (U4/U6.U5)	chr22q13	4.26783	0
230676_s_at	TMEM19	AW663887	Hs.644802	transmembrane protein 19	chr12q21.1	4.20534	0
204803_s_at	RRAD	NM_004165	Hs.1027	Ras-related associated with diabetes	chr16q22	4.11882	0
1559060_a_at	FNIP1	BF677986	Hs.591273	folliculin interacting protein 1	chr5q23.3	4.11184	0
228371_s_at		BF196007				4.10592	0
230278_at		AW206419	Hs.656919			4.02436	0
235391_at	FAM92A1	AW960748	Hs.125038	family with sequence similarity 92, member A1	chr8q22.1	3.94431	0
231478_at	LOC729966 /// PDE4C	AI051127	Hs.132584	uncharacterized LOC729966 /// phosphodiesterase 4C, cAMP-specific	chr19p13.11	3.94294	0
220965_s_at	RSPH6A	NM_030785	Hs.146544	radial spoke head 6 homolog A (Chlamydomonas)	chr19q13.3	3.92861	0
227532_at	LRRC39	BF111992	Hs.44277	leucine rich repeat containing 39	chr1p21.2	3.75831	0
226829_at	AFAP1L2	AW138743	Hs.501106	actin filament associated protein 1-like 2	chr10q25.3	3.73671	0
213293_s_at	TRIM22	AA083478	Hs.501778	tripartite motif containing 22	chr11p15	3.70711	0
228011_at	FAM92A1	BF338870	Hs.125038	family with sequence similarity 92, member A1	chr8q22.1	3.65097	0
206110_at	HIST1H3H	NM_003536		histone cluster 1, H3h	chr6p22.1	3.65095	0
1561720_at	RECQL5	BC042989		RecQ helicase-like 5	chr17q25	3.65058	0
241495_at	CCNL1	AI675298	Hs.4859	cyclin L1	chr3q25.31	3.64979	0
1559528_at	LOC100129917	BC040652	Hs.731755	uncharacterized LOC100129917	chr4p16.3	3.61047	0
226757_at	IFIT2	AA131041	Hs.437609	interferon-induced protein with tetratricopeptide repeats 2	chr10q23.31	3.6023	0
204070_at	RARRES3	NM_004585	Hs.17466	retinoic acid receptor responder (tazarotene induced) 3	chr11q23	3.55882	0
1557475_at	LINC00507	BC037880	Hs.385496	long intergenic non-protein coding RNA 507	chr12q24.32	3.5475	0
1569864_at	SERAC1	BC028594	Hs.154706	serine active site containing 1	chr6q25.3	3.50061	0
1559132_at	TMEM80	BC038383	Hs.448664	transmembrane protein 80	chr11p15.5	3.39148	0
239149_at		BF508014	Hs.663131			3.37974	0
210096_at	CYP4B1	J02871	Hs.436317	cytochrome P450, family 4, subfamily B, polypeptide 1	chr1p33	3.32853	0
230348_at	LATS2	AI745254		large tumor suppressor kinase 2	chr13q12.11	3.32632	0
1569601_at		BF106979	Hs.684500			3.31226	0
205976_at	FASTKD2	NM_014929		FAST kinase domains 2	chr2q33.3	3.28869	0
1558816_at	ZNF664	BC037793	Hs.524828	zinc finger protein 664	chr12q24.31	3.25597	0
237946_at		AA017302	Hs.597895			3.23641	0
1553417_at	C11orf44	NM_173580	Hs.376151	chromosome 11 open reading frame 44	chr11q24.3	3.23224	0
1568627_at	PPP4R3B	BC032531	Hs.516182	protein phosphatase 4, regulatory subunit 3B	chr2p16.1	3.23063	0
1558050_at	EIF2B5	BG112612		eukaryotic translation initiation factor 2B, subunit 5 epsilon, 82kDa	chr3q27.1	3.22187	0
237510_at	MYNN	AI939472	Hs.507025	myoneurin	chr3q26.2	3.11957	0
214408_s_at	RFPL1S /// RFPL3S	AL021937		RFPL1 antisense RNA 1 /// RFPL3 antisense	chr22q12 /// chr22q12.3	3.11184	0
214982_at	SNRNP200	AK021418		small nuclear ribonucleoprotein, U5 200kDa subunit	chr2q11.2	3.11161	0
214248_s_at	TRIM2	AW071795	Hs.435711	tripartite motif containing 2	chr4q31.3	3.09256	0
226718_at	AMIGO1	AA001423	Hs.726479	adhesion molecule with Ig-like domain 1	chr1p13.3	3.04769	0
1556414_at	LINC00515	BU192089	Hs.384586	long intergenic non-protein coding RNA 515	chr21q21.3	3.02173	0
240712_s_at		AA620642				2.91923	0
202896_s_at	SIRPA	NM_004648	Hs.581021	signal-regulatory protein alpha	chr20p13	2.91362	0
242905_at	PNO1	AV733347		partner of NOB1 homolog	chr2p14	2.86683	0
211032_at	COBLL1	BC006264	Hs.470457	cordon-bleu WH2 repeat protein like 1	chr2q24.3	2.85984	0
223965_at	TRNAU1AP	AF118082	Hs.533626	tRNA selenocysteine 1 associated protein 1	chr1p35.3	2.8538	0
239940_at		BE674244				2.83776	0
214449_s_at	RHOQ	NM_012249	Hs.709193	ras homolog family member Q	chr2p21	2.83721	0
241716_at	HSPD1	BF965447		heat shock 60kDa protein 1 (chaperonin)	chr2q33.1	2.83285	0
39313_at	LOC105369600 /// WNK1	AB002342	Hs.744906	uncharacterized LOC105369600 /// WNK lysine deficient protein kinase 1	chr12p13.3	2.8285	0
231971_at	FANCM	AB046816	Hs.509229	Fanconi anemia complementation group M	chr14q21.2	2.80455	0
206225_at	ZNF507	NM_014910		zinc finger protein 507	chr19q13.11	2.80282	0
41553_at	OSGIN2	AI738702	Hs.436445	oxidative stress induced growth inhibitor family member 2	chr8q21	2.78561	0
235551_at		AA555280	Hs.741231			2.7615	0
230395_at	METTL9	AI536637	Hs.709488	methyltransferase like 9	chr16p12.2	2.73978	0
211267_at	HESX1	U82811	Hs.171980	HESX homeobox 1	chr3p14.3	2.71172	0
243730_at		AW450501				2.69576	0
1555996_s_at	EIF4A2	AI332397	Hs.518475	eukaryotic translation initiation factor 4A2	chr3q28	2.68896	0
200800_s_at	HSPA1A /// HSPA1B	NM_005345	Hs.274402 /// Hs.702139 /// Hs.719966 /// Hs.743411	heat shock 70kDa protein 1A /// heat shock 70kDa protein 1B	chr6p21.3	2.67575	0
235306_at	GIMAP8	AI611648	Hs.647121	GTPase, IMAP family member 8	chr7q36.1	2.65884	0
232360_at	EHF	AA565141		ets homologous factor	chr11p12	2.6376	0
238724_at		R63824	Hs.720281			2.60049	0
217305_s_at	ADCY10	AL035122	Hs.320892	adenylate cyclase 10 (soluble)	chr1q24	2.59421	0
232014_at	ZNF30	AI700188	Hs.657402	zinc finger protein 30	chr19q13.11	2.58736	0
1554030_at	ARSB	BC029051	Hs.149103	arylsulfatase B	chr5q14.1	2.58638	0
1558922_at		CA776505	Hs.656628			2.57553	0
1552988_at	C11orf65	NM_152587	Hs.653180	chromosome 11 open reading frame 65	chr11q22.3	2.56782	0
214469_at	HIST1H2AE	NM_021052	Hs.121017	histone cluster 1, H2ae	chr6p22.2	2.56508	0
1557765_at	LINC01021	BC039509	Hs.533212	long intergenic non-protein coding RNA 1021	chr5p14.1	2.55666	0
231468_at	SH3BP4	BF224439		SH3-domain binding protein 4	chr2q37.1-q37.2	2.53315	0
228047_at	SNORA72	AI815001	Hs.400295 /// Hs.684855	small nucleolar RNA, H/ACA box 72	chr8q22	2.52968	0
213672_at	MARS	AA621558		methionyl-tRNA synthetase	chr12q13.3	2.51728	0
232705_at	LRRFIP2	AK025207	Hs.740522	leucine rich repeat (in FLII) interacting protein 2	chr3p22.2	2.51053	0
1562022_s_at	LOC100130987 /// RAD9A	AK096155	Hs.655354 /// Hs.664585	uncharacterized LOC100130987 /// RAD9 checkpoint clamp component A	chr11q13.1-q13.2 /// chr11q13.2	2.50535	0
1554719_at	NDUFA10	BC031332	Hs.277677	NADH dehydrogenase (ubiquinone) 1 alpha subcomplex, 10, 42kDa	chr2q37.3	2.4981	0
229027_at	PPM1A	AI241945	Hs.130036	protein phosphatase, Mg2+/Mn2+ dependent, 1A	chr14q23.1	2.49312	0
219208_at	FBXO11	NM_025133	Hs.352677	F-box protein 11	chr2p16.3	2.49306	0
205483_s_at	ISG15	NM_005101	Hs.458485	ISG15 ubiquitin-like modifier	chr1p36.33	2.4921	0
1554449_at	MIER3	BC041348	Hs.657594	mesoderm induction early response 1, family member 3	chr5q11.2	2.47145	0
222946_s_at	AUNIP	BC000209	Hs.725400	aurora kinase A and ninein interacting protein	chr1p36.11	2.45675	0
204413_at	TRAF2	NM_021138	Hs.522506	TNF receptor-associated factor 2	chr9q34	2.45143	0
231638_at	PRSS30P	AA400057	Hs.434388	protease, serine, 30, pseudogene	chr16p13.3	2.43904	0
242273_at	LLPH	AA747287		LLP homolog, long-term synaptic facilitation (Aplysia)	chr12q14.3	2.43519	0
221594_at	RBM48	AL136619	Hs.21590	RNA binding motif protein 48	chr7q21.2	2.43492	0
235573_at	HSPH1	AL536101	Hs.743267	heat shock 105kDa/110kDa protein 1	chr13q12.3	2.43169	0
243515_at		AI740589				2.42657	0
235286_at		BG533580	Hs.659503			2.4233	0
219284_at	HSPBAP1	NM_024610	Hs.29169	HSPB (heat shock 27kDa) associated protein 1	chr3q21.1	2.42319	0
243773_at	PDCD2	H65902		programmed cell death 2	chr6q27	2.42138	0
213709_at	BHLHB9	H11725	Hs.4276	basic helix-loop-helix domain containing, class B, 9	chrXq23	2.42133	0
222018_at	NACA	AI992187		nascent polypeptide-associated complex alpha subunit	chr12q23-q24.1	2.41845	0
227280_s_at	CCNYL1	AK026922	Hs.471234	cyclin Y like 1	chr2q33.3	2.41802	0
243213_at	STAT3	BF508977		signal transducer and activator of transcription 3 (acute-phase response factor)	chr17q21.31	2.4103	0
1556061_at	RPP30	AI760272	Hs.139120	ribonuclease P/MRP 30kDa subunit	chr10q23.31	2.39401	0
1570130_at	SPATS2	BC032441		spermatogenesis associated, serine-rich 2	chr12q13.12	2.38991	0
236073_at	EPHA10	AA789266	Hs.129435	EPH receptor A10	chr1p34.3	2.37973	0
227244_s_at		AW103970				2.37443	0
236527_at	ATP6V0E1	AW452681		ATPase, H+ transporting, lysosomal 9kDa, V0 subunit e1	chr5q35.1	2.36936	0
1554602_at	RBM8A	BC017770	Hs.591455	RNA binding motif protein 8A	chr1q21.1	2.3691	0
1559322_at	LOC727916	BC040303	Hs.706850	uncharacterized LOC727916	chr6q12	2.34823	0
207714_s_at	SERPINH1	NM_004353	Hs.596449	serpin peptidase inhibitor, clade H (heat shock protein 47), member 1, (collagen binding protein 1)	chr11q13.5	2.30926	0
1553589_a_at	PDZK1IP1	NM_005764	Hs.431099	PDZK1 interacting protein 1	chr1p33	2.30858	0
201649_at	UBE2L6	NM_004223	Hs.425777	ubiquitin-conjugating enzyme E2L 6	chr11q12	2.30578	0
202270_at	GBP1	NM_002053	Hs.62661	guanylate binding protein 1, interferon-inducible	chr1p22.2	2.30392	0
238733_at	MDM2	AI422414		MDM2 proto-oncogene, E3 ubiquitin protein ligase	chr12q14.3-q15	2.28228	0
202643_s_at	TNFAIP3	AI738896	Hs.211600	tumor necrosis factor, alpha-induced protein 3	chr6q23	2.27707	0
227368_at		AW009630	Hs.663281			2.27025	0
211220_s_at	HSF2	BC005329	Hs.158195	heat shock transcription factor 2	chr6q22.31	2.26593	0
218196_at	OSTM1	NM_014028	Hs.226780 /// Hs.745455	osteopetrosis associated transmembrane protein 1	chr6q21	2.24982	0
213459_at	RPL37A	AU155515	Hs.433701	ribosomal protein L37a	chr2q35	2.24276	0
212117_at	RHOQ	BF978689	Hs.709193	ras homolog family member Q	chr2p21	2.23885	0
232437_at	CPSF3L	AA732590	Hs.6449	cleavage and polyadenylation specific factor 3-like	chr1p36.33	2.23549	0
1554333_at	DNAJA4	BC031044	Hs.513053	DnaJ (Hsp40) homolog, subfamily A, member 4	chr15q25.1	2.22661	0
239344_at	LOC102724859	H23542		uncharacterized LOC102724859		2.22447	0
242937_at	FOXK2	AV763408	Hs.591140	forkhead box K2	chr17q25	2.22181	0
202558_s_at	HSPA13	NM_006948	Hs.352341	heat shock protein 70kDa family, member 13	chr21q11	2.22135	0
235608_at	FBXL3	AI863194		F-box and leucine-rich repeat protein 3	chr13q22	2.21498	0
232540_x_at		AW732193	Hs.665190			2.2032	0
214942_at	RBM34	D38491	Hs.535224	RNA binding motif protein 34	chr1q42.3	2.19786	0
206976_s_at	HSPH1	NM_006644	Hs.743267	heat shock 105kDa/110kDa protein 1	chr13q12.3	2.19754	0
239038_at	C1orf52	AW015063	Hs.26226	chromosome 1 open reading frame 52	chr1p22.3	2.18664	0
1554020_at	BICD1	BC010091		bicaudal D homolog 1 (Drosophila)	chr12p11.2-p11.1	2.17744	0
208579_x_at	H2BFS /// HIST1H2BK /// LOC102724334	NM_017445	Hs.437275 /// Hs.689116	H2B histone family, member S (pseudogene) /// histone cluster 1, H2bk /// histone H2B type F-S-like	chr21q22.3 /// chr6p21.33	2.17191	0
228033_at	E2F7	AI341146	Hs.416375	E2F transcription factor 7	chr12q21.2	2.15882	0
224326_s_at	PCGF6	AB047006	Hs.335808	polycomb group ring finger 6	chr10q24.33	2.15168	0
216252_x_at	FAS	Z70519	Hs.244139	Fas cell surface death receptor	chr10q24.1	2.15061	0
220838_at	EXD3	NM_017820	Hs.495553	exonuclease 3'-5' domain containing 3	chr9q34.3	2.14428	0
231579_s_at	TIMP2	BE968786	Hs.633514	TIMP metallopeptidase inhibitor 2	chr17q25	2.14074	0
1554348_s_at	CDKN2AIPNL	BC018086	Hs.156506	CDKN2A interacting protein N-terminal like	chr5q31.1	2.13605	0
204885_s_at	MSLN	NM_005823	Hs.408488	mesothelin	chr16p13.3	2.12893	0
211424_x_at	METTL7A	AF113007	Hs.744021	methyltransferase like 7A	chr12q13.12	2.10722	0
204759_at	RCBTB2	NM_001268	Hs.652712	regulator of chromosome condensation (RCC1) and BTB (POZ) domain containing protein 2	chr13q14.3	2.10314	0
213167_s_at	SLC5A3	BF982927	Hs.302742	solute carrier family 5 (sodium/myo-inositol cotransporter), member 3	chr21q22.12	2.10282	0
202902_s_at	CTSS	NM_004079	Hs.181301	cathepsin S	chr1q21	2.10263	0
240206_at	TARS	AA701890		threonyl-tRNA synthetase	chr5p13.2	2.10187	0
244600_at	LOC100996583	AA868653		uncharacterized LOC100996583	chr1p356.32	2.10097	0
236313_at	CDKN2B	AW444761	Hs.72901	cyclin-dependent kinase inhibitor 2B (p15, inhibits CDK4)	chr9p21	2.09672	0
230477_at	PARD6G-AS1	AI588962		PARD6G antisense RNA 1	chr18q23	2.0966	0
214073_at	CTTN	BG475299		cortactin	chr11q13	2.09441	0
228388_at	NFKBIB	AA044140	Hs.9731	nuclear factor of kappa light polypeptide gene enhancer in B-cells inhibitor, beta	chr19q13.1	2.09074	0
238980_x_at	ENTHD2	BE273906	Hs.631761	ENTH domain containing 2	chr17q25.3	2.0883	0
1557257_at	BCL10	AA994334	Hs.193516	B-cell CLL/lymphoma 10	chr1p22	2.07834	0
209666_s_at	CHUK	AF080157	Hs.198998	conserved helix-loop-helix ubiquitous kinase	chr10q24-q25	2.07625	0
201841_s_at	HSPB1	NM_001540	Hs.520973	heat shock 27kDa protein 1	chr7q11.23	2.06705	0
239754_at	LRRC75A-AS1	BE671886		LRRC75A antisense RNA 1	chr17p11.2	2.06401	0
213649_at	SRSF7	AA524053	Hs.309090	serine/arginine-rich splicing factor 7	chr2p22.1	2.0613	0
207574_s_at	GADD45B	NM_015675	Hs.110571	growth arrest and DNA-damage-inducible, beta	chr19p13.3	2.05691	0
210793_s_at	NUP98	U41815	Hs.524750	nucleoporin 98kDa	chr11p15.5	2.04134	0
226670_s_at	PABPC1L	AL109839	Hs.641481	poly(A) binding protein, cytoplasmic 1-like		2.03506	0
230300_at	PSMA5	N22849	Hs.485246	proteasome subunit alpha 5	chr1p13	2.03084	0
218750_at	TAF1D	NM_024116		TATA box binding protein associated factor 1D	chr11q21	2.02677	0
209806_at	HIST1H2BK	BC000893	Hs.437275	histone cluster 1, H2bk	chr6p21.33	2.02548	0
241453_at	PTK2	AA912743		protein tyrosine kinase 2	chr8q24.3	2.02236	0
211968_s_at	HSP90AA1	AI962933	Hs.525600	heat shock protein 90kDa alpha (cytosolic), class A member 1	chr14q32.33	2.02092	0
208527_x_at	HIST1H2BE	NM_003523	Hs.534369	histone cluster 1, H2be	chr6p22.2	2.01816	0
232965_at	LOC400684	BC000922	Hs.438766	uncharacterized LOC400684	chr19q13.11	2.01709	0
236980_at	STRN	AV704130	Hs.127486	striatin, calmodulin binding protein	chr2p22.2	2.01613	0
238057_at	USP45	AW195800	Hs.143410	ubiquitin specific peptidase 45	chr6q16.2	2.01446	0
201315_x_at	IFITM2	NM_006435	Hs.709321	interferon induced transmembrane protein 2	chr11p15.5	2.0129	0
222524_s_at	ASB6	AF151697	Hs.125037	ankyrin repeat and SOCS box containing 6	chr9q34.13	2.01228	0
1555933_at	KIAA2013	AB095933	Hs.520094	KIAA2013	chr1p36.22	2.01145	0
226650_at	ZFAND2A	AI984061	Hs.648111	zinc finger, AN1-type domain 2A	chr7p22.3	2.01029	0
230516_at	MALSU1	BF062037	Hs.87385	mitochondrial assembly of ribosomal large subunit 1	chr7p15.3	2.00511	0
212125_at	RANGAP1	NM_002883	Hs.183800	Ran GTPase activating protein 1	chr22q13	2.00155	0
