# Supplementary material for: Selective treatment pressure in colon cancer drives the molecular profile of resistant circulating tumor cell clones
Source: Mol Cancer. 2021 Feb 8;20:30. doi: 10.1186/s12943-021-01326-6 (PMC7869222; doi:10.1186/s12943-021-01326-6)
Supplement: Supplementary file 2 — Additional file 2: Table S1. List of DETs upregulated in CTC-MCC-41 vs all the other CTC lines. Table S2. List of DETs downregulated in CTC-MCC-41 vs all the other CTC lines. Table S3. List of DETs upregulated in all CTC-MCC-41.5 cell lines vs the CTC-MCC-41.4 cell line. Table S4. List of DETs upregulated in the [ABFG] subgroup vs the [CDE] subgroup of the CTC-MCC-41.5 cell lines. Table S5. List of DETs downregulated in the [ABFG] subgroup vs the [CDE] subgroup of the CTC-MCC-41.5 cell lines. Table S6. Primer sequences. [file 12943_2021_1326_MOESM2_ESM.zip › Table S4.xlsx]

## Sheet: Table S5
Table S4		List of DETs up-regulated in the [ABFG] subgroup vs the [CDE] subgroup of the CTC-MCC-41.5 cell lines
Gene ID	Gene Name	Representative Public ID	UniGene ID	Gene Title	Chromosomal Location	Fold Change	q-value(%)
213680_at	KRT6B	AI831452	Hs.708950	keratin 6B, type II	chr12q13.13	292.864	0
225481_at	FRMD6	AL040051	Hs.434914	FERM domain containing 6	chr14q22.1	101.81	0
208146_s_at	CPVL	NM_031311	Hs.233389	carboxypeptidase, vitellogenic-like	chr7p15.1	96.4477	0
220197_at	ATP6V0A4	NM_020632	Hs.98967	ATPase, H+ transporting, lysosomal V0 subunit a4	chr7q34	94.3241	0
214769_at	CLCN4	AF052117	Hs.495674	chloride channel, voltage-sensitive 4	chrXp22.3	80.9148	0
206560_s_at	MIA	NM_006533	Hs.631539 /// Hs.646364	melanoma inhibitory activity	chr19q13.2	39.086	0
1569620_s_at	LOC100128079	AW451984	Hs.656903	uncharacterized LOC100128079	chr16p11.2	37.7749	0
219772_s_at	SMPX	NM_014332	Hs.86492	small muscle protein, X-linked	chrXp22.1	37.6815	0
224901_at	SCD5	AL571375	Hs.379191	stearoyl-CoA desaturase 5	chr4q21.22	37.228	0
209631_s_at	GPR37	U87460	Hs.731392	G protein-coupled receptor 37 (endothelin receptor type B-like)	chr7q31	35.2593	0
219795_at	SLC6A14	NM_007231	Hs.522109	solute carrier family 6 (amino acid transporter), member 14	chrXq23	33.9714	0
1554895_a_at	RHBDL2	BC013103	Hs.524626	rhomboid, veinlet-like 2 (Drosophila)	chr1p34.3	31.2159	0
220133_at	ODAM	NM_017855	Hs.143811	odontogenic, ameloblast asssociated	chr4q13.3	28.3248	0
225464_at	FRMD6	N30138	Hs.434914	FERM domain containing 6	chr14q22.1	27.2202	0
202376_at	SERPINA3	NM_001085	Hs.534293	serpin peptidase inhibitor, clade A (alpha-1 antiproteinase, antitrypsin), member 3	chr14q32.1	27.1688	0
217238_s_at	ALDOB	AK026411	Hs.530274	aldolase B, fructose-bisphosphate	chr9q21.3-q22.2	25.9009	0
231771_at	GJB6	AI694073	Hs.511757	gap junction protein beta 6	chr13q12	25.282	0
212531_at	LCN2	NM_005564	Hs.204238	lipocalin 2	chr9q34	24.8141	0
229623_at	TMEM150C	BF508344		transmembrane protein 150C	chr4q21.22	23.5605	0
203139_at	DAPK1	NM_004938	Hs.380277	death-associated protein kinase 1	chr9q21.33	22.3749	0
214586_at	GPR37	T16257	Hs.731392	G protein-coupled receptor 37 (endothelin receptor type B-like)	chr7q31	22.2371	0
205659_at	HDAC9	NM_014707	Hs.196054	histone deacetylase 9	chr7p21.1	21.3327	0
201785_at	RNASE1	NM_002933	Hs.78224	ribonuclease, RNase A family, 1 (pancreatic)	chr14q11.2	21.2438	0
220625_s_at	ELF5	AF115403	Hs.11713	E74-like factor 5 (ets domain transcription factor)	chr11p13-p12	19.9605	0
233907_s_at	SERTAD4	R81445		SERTA domain containing 4	chr1q32.1-q41	19.7962	0
205242_at	CXCL13	NM_006419	Hs.100431	chemokine (C-X-C motif) ligand 13	chr4q21	19.6915	0
205148_s_at	CLCN4	AA071195	Hs.495674	chloride channel, voltage-sensitive 4	chrXp22.3	19.6637	0
220230_s_at	CYB5R2	NM_016229	Hs.414362	cytochrome b5 reductase 2	chr11p15.4	18.9916	0
1554789_a_at	PDE8B	AB085825	Hs.584830	phosphodiesterase 8B	chr5q13.3	18.8216	0
1552348_at	PRSS33	NM_152891	Hs.280658	protease, serine, 33	chr16p13.3	18.0321	0
206276_at	LY6D	NM_003695	Hs.415762	lymphocyte antigen 6 complex, locus D	chr8q24	17.9642	0
222288_at		AI004009				17.9429	0
228303_at	GALNT6	AW014155	Hs.505575	polypeptide N-acetylgalactosaminyltransferase 6	chr12q13	17.344	0
204584_at	L1CAM	AI653981	Hs.522818	L1 cell adhesion molecule	chrXq28	16.8763	0
219049_at	CSGALNACT1	NM_018371	Hs.613729	chondroitin sulfate N-acetylgalactosaminyltransferase 1	chr8p21.3	16.6761	0
239704_at	RNF144B	BE274992	Hs.148741	ring finger protein 144B	chr6p22.3	16.0212	0
203180_at	ALDH1A3	NM_000693	Hs.459538	aldehyde dehydrogenase 1 family, member A3	chr15q26.3	15.9378	0
219956_at	GALNT6	NM_007210	Hs.505575	polypeptide N-acetylgalactosaminyltransferase 6	chr12q13	15.0424	0
204720_s_at	DNAJC6	AV729634	Hs.647643	DnaJ (Hsp40) homolog, subfamily C, member 6	chr1p31.3	13.7192	0
239178_at	FGF9	AL583692	Hs.111	fibroblast growth factor 9	chr13q11-q12	13.5986	0
206154_at	RLBP1	NM_000326	Hs.1933	retinaldehyde binding protein 1	chr15q26	13.4419	0
1553319_at	OXGR1	AF370886	Hs.352218	oxoglutarate (alpha-ketoglutarate) receptor 1	chr13q32.1	13.2817	2.43195
203759_at	ST3GAL4	NM_006278	Hs.591947	ST3 beta-galactoside alpha-2,3-sialyltransferase 4	chr11q24.2	13.2606	0
215729_s_at	VGLL1	BE542323	Hs.496843	vestigial-like family member 1	chrXq26.3	13.1278	0
201462_at	SCRN1	NM_014766	Hs.520740	secernin 1	chr7p14.3	13.0775	0
229935_s_at	KMT2A	BF057352	Hs.258855	lysine (K)-specific methyltransferase 2A	chr11q23	13.0028	0
226991_at	NFATC2	AA489681	Hs.744148	nuclear factor of activated T-cells, cytoplasmic, calcineurin-dependent 2	chr20q13.2	12.7775	0
242271_at	SLC26A9	AI932662	Hs.164073	solute carrier family 26 (anion exchanger), member 9	chr1q32.1	12.2131	0
241864_x_at		AW025980	Hs.696462			12.0086	0
230964_at	FREM2	N66307	Hs.253994	FRAS1 related extracellular matrix protein 2	chr13q13.3	11.9469	0
204967_at	SHROOM2	NM_001649	Hs.567236	shroom family member 2	chrXp22.3	11.8462	0
222909_s_at	BAG4	AF111116	Hs.194726	BCL2-associated athanogene 4	chr8p11.23	11.779	0
209126_x_at	KRT6B	L42612	Hs.708950	keratin 6B, type II	chr12q13.13	11.7371	0
235371_at	GXYLT2	AI452595	Hs.710275	glucoside xylosyltransferase 2	chr3p13	11.5589	0
222450_at	PMEPA1	AL035541	Hs.517155	prostate transmembrane protein, androgen induced 1	chr20q13.31-q13.33	10.864	0
230303_at	SYNPR	H11380	Hs.648668	synaptoporin	chr3p14.2	10.5614	0
204205_at	APOBEC3G	NM_021822	Hs.660143	apolipoprotein B mRNA editing enzyme, catalytic polypeptide-like 3G	chr22q13.1-q13.2	10.5107	0
228153_at	RNF144B	AI953847	Hs.148741	ring finger protein 144B	chr6p22.3	10.3393	0
204187_at	GMPR	NM_006877	Hs.484741	guanosine monophosphate reductase	chr6p23	10.1999	0
221881_s_at	CLIC4	AI638420	Hs.440544	chloride intracellular channel 4	chr1p36.11	10.0076	0
230258_at	GLIS3	AI277316	Hs.162125	GLIS family zinc finger 3	chr9p24.2	9.70514	0
205414_s_at	ARHGAP44	NM_014859	Hs.499758	Rho GTPase activating protein 44	chr17p12	9.49411	0
203881_s_at	DMD	NM_004010	Hs.495912	dystrophin	chrXp21.2	9.45418	0
222857_s_at	KCNMB4	AF160967	Hs.525529	potassium channel subfamily M regulatory beta subunit 4	chr12q	9.44729	0
235733_at	GXYLT2	AW043921		glucoside xylosyltransferase 2	chr3p13	9.37922	0
225619_at	SLAIN1	AV730849	Hs.349955	SLAIN motif family member 1	chr13q22.3	9.26249	0
209351_at	KRT14	BC002690	Hs.654380	keratin 14, type I	chr17q21.2	9.19758	0
206873_at	CA6	NM_001215	Hs.100322	carbonic anhydrase VI	chr1p36.2	9.11018	0
204983_s_at	GPC4	AF064826	Hs.58367	glypican 4	chrXq26.1	8.9216	0
229796_at	SIX4	AI554514	Hs.97849	SIX homeobox 4	chr14q23	8.81886	0
1552349_a_at	PRSS33	NM_152891	Hs.280658	protease, serine, 33	chr16p13.3	8.69907	0
210095_s_at	IGFBP3	M31159	Hs.450230	insulin like growth factor binding protein 3	chr7p12.3	8.64921	0
1558662_s_at	BANK1	BG200452	Hs.480400	B-cell scaffold protein with ankyrin repeats 1	chr4q24	8.56899	0
204705_x_at	ALDOB	NM_000035	Hs.530274	aldolase B, fructose-bisphosphate	chr9q21.3-q22.2	8.52758	0
232231_at	RUNX2	AL353944	Hs.535845	runt-related transcription factor 2	chr6p21	8.45311	0
201560_at	CLIC4	NM_013943	Hs.440544	chloride intracellular channel 4	chr1p36.11	8.43829	0
202133_at	WWTR1	BF674349	Hs.477921	WW domain containing transcription regulator 1	chr3q23-q24	8.41899	0
204984_at	GPC4	NM_001448	Hs.58367	glypican 4	chrXq26.1	8.23788	0
212143_s_at	IGFBP3	BF340228	Hs.450230	insulin like growth factor binding protein 3	chr7p12.3	8.20197	0
224774_s_at	NAV1	AK022622	Hs.585374	neuron navigator 1	chr1q32.3	8.18442	0
209106_at	NCOA1	BF576458	Hs.596314	nuclear receptor coactivator 1	chr2p23	8.17777	0
226402_at	CYP2U1	AK026498	Hs.109087	cytochrome P450, family 2, subfamily U, polypeptide 1	chr4q25	8.15465	0
227498_at	SOX6	AI480314	Hs.368226	SRY box 6	chr11p15.3	8.14024	0
222833_at	LPCAT2	AU154202	Hs.460857	lysophosphatidylcholine acyltransferase 2	chr16q12.2	8.13432	0
229435_at	GLIS3	AW025602	Hs.162125	GLIS family zinc finger 3	chr9p24.2	7.94651	0
226820_at	ZNF362	W72455	Hs.743358	zinc finger protein 362	chr1p35.1	7.92525	0
1554897_s_at	RHBDL2	BC013103	Hs.524626	rhomboid, veinlet-like 2 (Drosophila)	chr1p34.3	7.82265	0
1554332_a_at	SLCO4A1-AS1	BC025345	Hs.671273	SLCO4A1 antisense RNA 1	chr20q13.33	7.59373	0
205236_x_at	SOD3	NM_003102	Hs.2420	superoxide dismutase 3, extracellular	chr4p15.2	7.5934	0
224458_at	TMEM246	BC006115	Hs.655738	transmembrane protein 246	chr9q31.1	7.53814	0
206392_s_at	RARRES1	NM_002888	Hs.131269	retinoic acid receptor responder (tazarotene induced) 1	chr3q25.32	7.51773	0
201559_s_at	CLIC4	AF109196	Hs.440544	chloride intracellular channel 4	chr1p36.11	7.4681	0
233899_x_at	ZBTB10	AK024296	Hs.591868	zinc finger and BTB domain containing 10	chr8q13-q21.1	7.46302	0
239818_x_at	TRIB1	AA576947	Hs.444947	tribbles pseudokinase 1	chr8q24.13	7.4276	0
214161_at	OSGIN2	BF057458	Hs.436445	oxidative stress induced growth inhibitor family member 2	chr8q21	7.38015	2.43195
1561691_at	LINC00326	BC039371	Hs.407549	long intergenic non-protein coding RNA 326	chr6q23.2	7.37167	0
218574_s_at	LMCD1	NM_014583	Hs.475353	LIM and cysteine-rich domains 1	chr3p26-p24	7.36454	0
229674_at	SERTAD4	AL035414	Hs.600545	SERTA domain containing 4	chr1q32.1-q41	7.30045	0
228562_at	ZBTB10	N29918	Hs.591868	zinc finger and BTB domain containing 10	chr8q13-q21.1	7.28883	0
218723_s_at	RGCC	NM_014059	Hs.507866	regulator of cell cycle	chr13q14.11	7.2836	0
202990_at	PYGL	NM_002863	Hs.282417	phosphorylase, glycogen, liver	chr14q21-q22	7.17091	0
227567_at	LINC00674	AL524467	Hs.591212	long intergenic non-protein coding RNA 674	chr17q24.2	7.14475	0
225793_at	LIX1L	AW500180	Hs.740619	limb and CNS expressed 1 like	chr1q21.1	7.14452	0
244640_at	ZNF850	AW440392	Hs.406307	zinc finger protein 850	chr19q13.12	7.11454	0
214382_at	UNC93A	AL021331	Hs.567508	unc-93 homolog A (C. elegans)	chr6q27	7.02355	0
211357_s_at	ALDOB	BC005314	Hs.530274	aldolase B, fructose-bisphosphate	chr9q21.3-q22.2	7.01473	0
1552502_s_at	RHBDL2	NM_017821	Hs.524626	rhomboid, veinlet-like 2 (Drosophila)	chr1p34.3	6.94804	0
242774_at	SYNE2	AI684761	Hs.745014	spectrin repeat containing, nuclear envelope 2	chr14q23.2	6.78825	0
1556839_s_at	LOC105370792	AA515490	Hs.650238	uncharacterized LOC105370792		6.70932	0
221024_s_at	SLC2A10	NM_030777	Hs.305971	solute carrier family 2 (facilitated glucose transporter), member 10	chr20q13.1	6.64956	0
227812_at	TNFRSF19	BF432648	Hs.149168	tumor necrosis factor receptor superfamily, member 19	chr13q12.11-q12.3	6.5906	0
227925_at	ST3GAL4-AS1	BF343672	Hs.585206	ST3GAL4 antisense RNA 1 (head to head)	chr11q24.2	6.56795	2.43195
223235_s_at	SMOC2	AB014737	Hs.487200	SPARC related modular calcium binding 2	chr6q27	6.46763	0
204614_at	SERPINB2	NM_002575	Hs.594481	serpin peptidase inhibitor, clade B (ovalbumin), member 2	chr18q21.3	6.44871	0
244137_at	AREL1	AA227861	Hs.497417	apoptosis resistant E3 ubiquitin protein ligase 1	chr14q24.3	6.42186	0
206771_at	UPK3A	NM_006953	Hs.632787	uroplakin 3A	chr22q13.31	6.36944	0
235370_at	KREMEN1	AW073990	Hs.229335	kringle containing transmembrane protein 1	chr22q12.1	6.36606	0
219312_s_at	ZBTB10	NM_023929	Hs.591868	zinc finger and BTB domain containing 10	chr8q13-q21.1	6.19776	0
224772_at	NAV1	AB032977	Hs.585374	neuron navigator 1	chr1q32.3	6.1932	0
235106_at	MAML2	AW847318	Hs.745167	mastermind-like transcriptional coactivator 2	chr11q21	6.10526	0
202761_s_at	SYNE2	NM_015180	Hs.745014	spectrin repeat containing, nuclear envelope 2	chr14q23.2	5.98102	0
213228_at	PDE8B	AK023913	Hs.584830	phosphodiesterase 8B	chr5q13.3	5.96822	0
231166_at	GPR155	AI733474	Hs.516604	G protein-coupled receptor 155	chr2q31.1	5.94356	0
221872_at	RARRES1	AI669229	Hs.131269	retinoic acid receptor responder (tazarotene induced) 1	chr3q25.32	5.91569	0
208086_s_at	DMD	M92650	Hs.495912	dystrophin	chrXp21.2	5.87288	0
206765_at	KCNJ2	AF153820	Hs.1547	potassium channel, inwardly rectifying subfamily J, member 2	chr17q24.3	5.8493	0
225207_at	PDK4	AV707102	Hs.8364	pyruvate dehydrogenase kinase, isozyme 4	chr7q21.3	5.82547	0
226575_at	ZNF462	T89120	Hs.370379	zinc finger protein 462	chr9q31.2	5.75606	0
243946_at	SMOC2	AI679149		SPARC related modular calcium binding 2	chr6q27	5.75471	0
206391_at	RARRES1	NM_002888	Hs.131269	retinoic acid receptor responder (tazarotene induced) 1	chr3q25.32	5.71405	0
221177_at	MIA2	NM_025043	Hs.287694	melanoma inhibitory activity 2	chr14q13.2	5.66516	0
204932_at	TNFRSF11B	BF433902	Hs.81791	tumor necrosis factor receptor superfamily, member 11b	chr8q24	5.65544	0
1552716_at	SPEF2	NM_144722	Hs.298863	sperm flagellar 2	chr5p13.2	5.62464	0
205960_at	PDK4	NM_002612	Hs.8364	pyruvate dehydrogenase kinase, isozyme 4	chr7q21.3	5.59762	2.43195
218589_at	LPAR6	NM_005767	Hs.123464	lysophosphatidic acid receptor 6	chr13q14	5.59649	0
1552714_at	CREG2	NM_153836	Hs.732289	cellular repressor of E1A-stimulated genes 2	chr2q11.2	5.56507	0
227361_at	HS3ST3B1	AA780067	Hs.48384	heparan sulfate (glucosamine) 3-O-sulfotransferase 3B1	chr17p12	5.55902	0
229645_at	FAM69C	H14197	Hs.371690	family with sequence similarity 69, member C	chr18q22.3	5.53249	4.25963
210139_s_at	PMP22	L03203	Hs.372031	peripheral myelin protein 22	chr17p12	5.47539	0
209105_at	NCOA1	AI672428	Hs.596314	nuclear receptor coactivator 1	chr2p23	5.44797	0
242006_at	LCA5	AI379143	Hs.21945	Leber congenital amaurosis 5	chr6q14.1	5.37527	0
229726_at	GRAP /// GRAPL	AW007479	Hs.567416	GRB2-related adaptor protein /// GRB2-related adaptor protein-like	chr17p11.2	5.36662	0
222513_s_at	SORBS1	N21458	Hs.38621	sorbin and SH3 domain containing 1	chr10q23.33	5.36209	0
242598_at		BE675324	Hs.607005			5.33116	0
232136_s_at	CTTNBP2	AB051545	Hs.592285	cortactin binding protein 2	chr7q31	5.32183	0
225800_at	JAZF1	AI990891	Hs.368944	JAZF zinc finger 1	chr7p15.2-p15.1	5.30168	0
243802_at	DNAH12	AI005163		dynein, axonemal, heavy chain 12	chr3p14.3	5.27275	0
237469_at	TOP2A	T96523		topoisomerase (DNA) II alpha	chr17q21.2	5.25956	0
1554420_at	ATF3	AB078026	Hs.460	activating transcription factor 3	chr1q32.3	5.20414	0
222651_s_at	TRPS1	BF701166	Hs.657018	trichorhinophalangeal syndrome I	chr8q24.12	5.1867	0
219109_at	SPAG16	NM_024532	Hs.743365	sperm associated antigen 16	chr2q34	5.16713	0
225273_at	WWC3	AB033106	Hs.527524	WWC family member 3	chrXp22.32	5.16418	0
228058_at	ZG16B	AI559190	Hs.105887	zymogen granule protein 16B	chr16p13.3	5.15602	0
212188_at	KCTD12	AA551075	Hs.644125	potassium channel tetramerization domain containing 12	chr13q22.3	5.15109	0
235911_at	MFI2	AI885815	Hs.184727	antigen p97 (melanoma associated) identified by monoclonal antibodies 133.2 and 96.5	chr3q28-q29	5.12835	0
44790_s_at	KIAA0226L	AI129310	Hs.98117	KIAA0226-like	chr13q14.13	5.03997	0
239598_s_at	LPCAT2	AA789296	Hs.460857	lysophosphatidylcholine acyltransferase 2	chr16q12.2	5.03345	0
224534_at	KREMEN1	AB059618	Hs.229335	kringle containing transmembrane protein 1	chr22q12.1	5.02938	2.43195
207980_s_at	CITED2	NM_006079	Hs.82071	Cbp/p300-interacting transactivator, with Glu/Asp rich carboxy-terminal domain, 2	chr6q23.3	5.02289	0
202724_s_at	FOXO1	NM_002015	Hs.370666	forkhead box O1	chr13q14.1	5.01806	0
206404_at	FGF9	NM_002010	Hs.111	fibroblast growth factor 9	chr13q11-q12	4.99022	0
218502_s_at	TRPS1	NM_014112	Hs.657018	trichorhinophalangeal syndrome I	chr8q24.12	4.95539	0
228214_at	SOX6	AW242286	Hs.368226	SRY box 6	chr11p15.3	4.91608	0
1560723_at	LOC283731	AK095530	Hs.631696	uncharacterized LOC283731	chr15q24.1	4.85437	2.43195
233575_s_at	TLE4	AA705845	Hs.444213	transducin-like enhancer of split 4	chr9q21.31	4.82372	0
234730_s_at	RIPK4	AP001743	Hs.517310	receptor-interacting serine-threonine kinase 4	chr21q22.3	4.77923	0
204933_s_at	TNFRSF11B	NM_002546	Hs.81791	tumor necrosis factor receptor superfamily, member 11b	chr8q24	4.75286	0
222863_at	ZBTB10	BG483802	Hs.591868	zinc finger and BTB domain containing 10	chr8q13-q21.1	4.74953	0
207275_s_at	ACSL1	NM_001995	Hs.406678	acyl-CoA synthetase long-chain family member 1	chr4q35.1	4.72472	0
205334_at	S100A1	NM_006271	Hs.515715	S100 calcium binding protein A1	chr1q21	4.67873	0
238654_at	VSIG10L	W79425	Hs.293236	V-set and immunoglobulin domain containing 10 like	chr19q13.41	4.65224	0
201645_at	TNC	NM_002160	Hs.143250	tenascin C	chr9q33	4.6496	0
219210_s_at	RAB8B	NM_016530	Hs.389733	RAB8B, member RAS oncogene family	chr15q22.2	4.601	0
211088_s_at	PLK4	Z25433	Hs.172052	polo-like kinase 4	chr4q28	4.59364	0
206099_at	PRKCH	NM_006255	Hs.333907	protein kinase C, eta	chr14q23.1	4.55018	0
227889_at	LPCAT2	AI765437	Hs.460857	lysophosphatidylcholine acyltransferase 2	chr16q12.2	4.54796	0
212915_at	PDZRN3	AL569804	Hs.743998	PDZ domain containing ring finger 3	chr3p13	4.53506	0
201963_at	ACSL1	NM_021122	Hs.406678	acyl-CoA synthetase long-chain family member 1	chr4q35.1	4.52564	0
242164_s_at	LRIG2	BF433654	Hs.448972	leucine-rich repeats and immunoglobulin-like domains 2	chr1p13.1	4.52283	0
220953_s_at	MTMR12	NM_019061	Hs.481836	myotubularin related protein 12	chr5p13.3	4.50796	0
225330_at	IGF1R	AL044092	Hs.643120	insulin-like growth factor 1 receptor	chr15q26.3	4.50433	0
224218_s_at	TRPS1	AF264784	Hs.657018	trichorhinophalangeal syndrome I	chr8q24.12	4.45953	2.43195
213906_at	MYBL1	AW592266	Hs.445898	v-myb avian myeloblastosis viral oncogene homolog-like 1	chr8q13.1	4.45472	0
1558216_at	AFAP1-AS1	BC043614		AFAP1 antisense RNA 1	chr4p16.1	4.4474	4.25963
204268_at	S100A2	NM_005978	Hs.516484	S100 calcium binding protein A2	chr1q21	4.43005	0
203348_s_at	ETV5	BF060791	Hs.43697	ets variant 5	chr3q28	4.42565	0
244007_at	ZNF462	BE889301		zinc finger protein 462	chr9q31.2	4.42352	0
233402_at		AU159414	Hs.677257			4.37034	0
216915_s_at	PTPN12	S69182	Hs.61812	protein tyrosine phosphatase, non-receptor type 12	chr7q11.23	4.36464	0
212095_s_at	MTUS1	BE552421	Hs.7946	microtubule associated tumor suppressor 1	chr8p22	4.35232	0
244163_at	SEMA3A	BF215018	Hs.252451	sema domain, immunoglobulin domain (Ig), short basic domain, secreted, (semaphorin) 3A	chr7p12.1	4.33352	0
219850_s_at	EHF	NM_012153	Hs.653859	ets homologous factor	chr11p12	4.31397	0
226189_at	ITGB8	BF513121	Hs.592171	integrin beta 8	chr7p21.1	4.31084	0
231513_at		BF111326	Hs.597550			4.29553	0
242268_at	CELF2	BE157991	Hs.309288	CUGBP, Elav-like family member 2	chr10p13	4.2605	2.43195
1555745_a_at	LYZ	U25677	Hs.524579	lysozyme	chr12q15	4.25887	0
235337_at	SERTAD4	AI276403		SERTA domain containing 4	chr1q32.1-q41	4.25134	0
202723_s_at	FOXO1	AW117498	Hs.370666	forkhead box O1	chr13q14.1	4.22577	0
1562019_at	NT5DC4	AK092780	Hs.589714	5'-nucleotidase domain containing 4	chr2q13	4.19229	2.43195
231656_x_at	OSBPL10	AW593467		oxysterol binding protein-like 10	chr3p22.3	4.17945	0
239695_at	JAK1	AI280194	Hs.207538	Janus kinase 1	chr1p32.3-p31.3	4.17871	2.43195
226397_s_at	PHACTR1	BG502771		phosphatase and actin regulator 1	chr6p24.1	4.17696	0
1564962_at	ZNF92	M61872	Hs.9521	zinc finger protein 92	chr7q11.21	4.16417	0
210683_at	NRTN	AL161995	Hs.234775	neurturin	chr19p13.3	4.16159	2.43195
204304_s_at	PROM1	NM_006017	Hs.614734	prominin 1	chr4p15.32	4.08351	0
209781_s_at	KHDRBS3	AF069681	Hs.444558	KH domain containing, RNA binding, signal transduction associated 3	chr8q24.2	4.07295	0
215990_s_at	BCL6	S67779	Hs.478588	B-cell CLL/lymphoma 6	chr3q27	4.04838	0
229386_at	ID4	AW131801	Hs.519601	inhibitor of DNA binding 4, dominant negative helix-loop-helix protein	chr6p22.3	4.04819	0
206628_at	SLC5A1	NM_000343	Hs.1964	solute carrier family 5 (sodium/glucose cotransporter), member 1	chr22q12.3	4.04118	0
211871_x_at	GNB5	AF300650	Hs.155090	guanine nucleotide binding protein (G protein), beta 5	chr15q21.2	4.04079	0
243797_at	STK17B	AW070323	Hs.88297	serine/threonine kinase 17b	chr2q32.3	4.02361	0
239246_at	FARP1	AW102941	Hs.403917	FERM, ARH/RhoGEF and pleckstrin domain protein 1	chr13q32.2	4.0235	0
211022_s_at	ATRX	BC002521	Hs.533526	alpha thalassemia/mental retardation syndrome X-linked	chrXq21.1	4.02129	4.25963
236659_x_at		AI479440	Hs.489722			4.01971	4.25963
235216_at	ESCO1	BG532121	Hs.464733	establishment of sister chromatid cohesion N-acetyltransferase 1	chr18q11.2	4.00578	0
235457_at	MAML2	AI769569	Hs.745167	mastermind-like transcriptional coactivator 2	chr11q21	4.00445	0
230660_at	SERTAD4	AU146709	Hs.600545	SERTA domain containing 4	chr1q32.1-q41	3.98978	0
213262_at	SACS	AI932370	Hs.159492	sacsin molecular chaperone	chr13q12	3.97808	0
227145_at	LOXL4	AW190565	Hs.306814	lysyl oxidase-like 4	chr10q24	3.97249	0
209525_at	HDGFRP3	BG285017	Hs.513954	hepatoma-derived growth factor, related protein 3	chr15q25.2	3.97247	2.43195
210145_at	PLA2G4A	M68874	Hs.497200	phospholipase A2, group IVA (cytosolic, calcium-dependent)	chr1q25	3.96525	0
201308_s_at	40552	NM_018243	Hs.128199	septin 11	chr4q21.1	3.95487	0
206336_at	CXCL6	NM_002993	Hs.164021	chemokine (C-X-C motif) ligand 6	chr4q13.3	3.95078	0
219768_at	VTCN1	NM_024626	Hs.546434	V-set domain containing T cell activation inhibitor 1	chr1p13.1	3.94915	0
225798_at	JAZF1	AL047908	Hs.368944	JAZF zinc finger 1	chr7p15.2-p15.1	3.94747	0
209725_at	UTP20	AF072718	Hs.295732	UTP20 small subunit (SSU) processome component	chr12q23	3.93745	0
203324_s_at	CAV2	NM_001233	Hs.212332	caveolin 2	chr7q31.1	3.93631	0
227460_at	FAM208A	W37756	Hs.116877	family with sequence similarity 208, member A	chr3p14.3	3.93296	0
212169_at	FKBP9	AL050187	Hs.103934 /// Hs.446691	FK506 binding protein 9	chr7p11.1	3.92899	0
237424_at		AI732782				3.91417	0
229228_at	CREB5	AI819043	Hs.437075	cAMP responsive element binding protein 5	chr7p15.1	3.91148	0
223949_at	TMPRSS3	AB038160	Hs.208600	transmembrane protease, serine 3	chr21q22.3	3.90718	0
227997_at	IL17RD	AW007080	Hs.150725	interleukin 17 receptor D	chr3p14.3	3.88035	0
214190_x_at	GGA2	AI799984	Hs.460336	golgi-associated, gamma adaptin ear containing, ARF binding protein 2	chr16p12	3.87806	0
234843_s_at	KREMEN1	AL021393	Hs.229335	kringle containing transmembrane protein 1	chr22q12.1	3.87588	0
212105_s_at	DHX9	BF313832	Hs.191518	DEAH (Asp-Glu-Ala-His) box helicase 9	chr1q25	3.86991	0
227953_at	CMTM6	AW301108	Hs.380627	CKLF-like MARVEL transmembrane domain containing 6	chr3p22.3	3.86829	2.43195
212192_at	KCTD12	AI718937	Hs.644125	potassium channel tetramerization domain containing 12	chr13q22.3	3.84455	0
226679_at	SLC26A11	BE964598	Hs.4866	solute carrier family 26 (anion exchanger), member 11	chr17q25.3	3.83542	0
210787_s_at	CAMKK2	AF140507	Hs.297343	calcium/calmodulin-dependent protein kinase kinase 2, beta	chr12q24.2	3.82243	2.43195
213033_s_at	NFIB	AI186739	Hs.644095	nuclear factor I/B	chr9p24.1	3.80782	0
227497_at	SOX6	BE326808	Hs.368226	SRY box 6	chr11p15.3	3.79874	2.43195
214487_s_at	RAP2A /// RAP2B	NM_002886	Hs.508480 /// Hs.98643	RAP2A, member of RAS oncogene family /// RAP2B, member of RAS oncogene family	chr13q34 /// chr3q25.2	3.78734	2.43195
202340_x_at	NR4A1	NM_002135	Hs.524430	nuclear receptor subfamily 4, group A, member 1	chr12q13	3.78154	0
214460_at	LSAMP	NM_002338	Hs.26409	limbic system-associated membrane protein	chr3q13.31	3.77643	0
200756_x_at	CALU	U67280	Hs.743262	calumenin	chr7q32.1	3.77201	0
210148_at	HIPK3	AF305239	Hs.201918	homeodomain interacting protein kinase 3	chr11p13	3.75323	0
210510_s_at	NRP1	AF145712	Hs.131704	neuropilin 1	chr10p12	3.74395	0
204602_at	DKK1	NM_012242	Hs.40499	dickkopf WNT signaling pathway inhibitor 1	chr10q11.2	3.73014	4.25963
220299_at	SPATA6	NM_019073	Hs.538103	spermatogenesis associated 6	chr1p33	3.71992	0
218764_at	PRKCH	NM_024064	Hs.333907	protein kinase C, eta	chr14q23.1	3.71544	0
1553613_s_at	FOXC1	NM_001453	Hs.348883	forkhead box C1	chr6p25	3.70719	0
228321_s_at	NAA30	N36798	Hs.165465	N(alpha)-acetyltransferase 30, NatC catalytic subunit	chr14q22.3	3.69227	0
242546_at	DUXAP8 /// LINC01296	BE738279		double homeobox A pseudogene 8 /// long intergenic non-protein coding RNA 1296	chr14q11.2 /// chr22q11.21	3.67865	4.25963
219287_at	KCNMB4	NM_014505	Hs.525529	potassium channel subfamily M regulatory beta subunit 4	chr12q	3.66663	0
218025_s_at	ECI2	NM_006117	Hs.15250	enoyl-CoA delta isomerase 2	chr6p24.3	3.66606	0
213032_at	NFIB	AI186739	Hs.644095	nuclear factor I/B	chr9p24.1	3.65765	0
226430_at	RELL1	AI394438	Hs.283378	RELT-like 1	chr4p14	3.65038	0
210192_at	ATP8A1	AB013452	Hs.435052	ATPase, aminophospholipid transporter (APLT), class I, type 8A, member 1	chr4p13	3.64918	0
1554131_at	CCSER2	BC030528	Hs.461988	coiled-coil serine rich protein 2	chr10q23.1	3.64667	0
226017_at	CMTM7	AI708432	Hs.440494	CKLF-like MARVEL transmembrane domain containing 7	chr3p22.3	3.64316	0
239292_at		AA825563	Hs.317740			3.63859	0
201312_s_at	SH3BGRL	NM_003022	Hs.108029	SH3 domain binding glutamate-rich protein like	chrXq13.3	3.6384	0
223948_s_at	TMPRSS3	AB038160	Hs.208600	transmembrane protease, serine 3	chr21q22.3	3.63053	2.43195
219520_s_at	WWC3	NM_018458	Hs.527524	WWC family member 3	chrXp22.32	3.62949	0
204198_s_at	RUNX3	AA541630	Hs.170019	runt-related transcription factor 3	chr1p36	3.62859	0
239430_at	IGFL1	AA195677	Hs.546554	IGF like family member 1	chr19q13.32	3.6112	0
1555731_a_at	AP1S3	AF393369	Hs.632555	adaptor-related protein complex 1 sigma 3 subunit	chr2q36.1	3.60643	0
230968_at	HDAC9	AW953794		histone deacetylase 9	chr7p21.1	3.60569	0
1553087_at	C18orf12	NM_032362	Hs.334493	chromosome 18 open reading frame 12	chr18q21.1	3.60112	0
211356_x_at	LEPR	U66495	Hs.723178	leptin receptor	chr1p31	3.59957	0
224189_x_at	EHF	AF124438	Hs.653859	ets homologous factor	chr11p12	3.57991	0
1559633_a_at	CHRM3	AK056349	Hs.7138	cholinergic receptor, muscarinic 3	chr1q43	3.57408	2.43195
208608_s_at	SNTB1	NM_021021	Hs.46701	syntrophin, beta 1 (dystrophin-associated protein A1, 59kDa, basic component 1)	chr8q23-q24	3.53988	0
1555884_at	PSMD6	AK054730	Hs.152536	proteasome 26S subunit, non-ATPase 6	chr3p14.1	3.53843	2.43195
235205_at	OXR1	BF109660	Hs.127286	oxidation resistance 1	chr8q23	3.53014	0
1569025_s_at	FAM13A	BC041029	Hs.97270	family with sequence similarity 13, member A	chr4q22.1	3.50506	0
203896_s_at	PLCB4	NM_000933	Hs.472101	phospholipase C, beta 4	chr20p12	3.5024	0
241682_at	KLHL23	BE873351	Hs.655150	kelch-like family member 23	chr2q31.1	3.50198	0
1557746_at		F10269	Hs.557386			3.49287	0
219073_s_at	OSBPL10	NM_017784	Hs.150122	oxysterol binding protein-like 10	chr3p22.3	3.48981	0
218705_s_at	SNX24	NM_014035	Hs.483200	sorting nexin 24	chr5q23.2	3.4708	0
228494_at	PPP1R9A	AI888150	Hs.21816	protein phosphatase 1, regulatory subunit 9A	chr7q21.3	3.46851	0
200982_s_at	ANXA6	NM_001155	Hs.412117	annexin A6	chr5q33.1	3.46851	0
205261_at	PGC	NM_002630	Hs.1867	progastricsin (pepsinogen C)	chr6p21.1	3.45862	0
1568852_x_at	LINC01352	BC034007	Hs.398159	long intergenic non-protein coding RNA 1352		3.44787	2.43195
210764_s_at	CYR61	AF003114	Hs.8867	cysteine-rich, angiogenic inducer, 61	chr1p22.3	3.43238	0
221091_at	INSL5	NM_005478	Hs.251380	insulin-like 5	chr1p31.3	3.41994	2.43195
1561604_at		BC028845	Hs.539926			3.41879	0
242555_at	C16orf87	AW578854		chromosome 16 open reading frame 87	chr16q11.2	3.41642	0
1554685_a_at	CEMIP	BC020256	Hs.459088	cell migration inducing protein, hyaluronan binding	chr15q24	3.41278	0
204734_at	KRT15	NM_002275	Hs.654570	keratin 15, type I	chr17q21.2	3.39076	0
241365_at	SATB1	AA002140	Hs.593276	SATB homeobox 1	chr3p23	3.38109	0
231923_at	TMEM150C	AU152102	Hs.507676	transmembrane protein 150C	chr4q21.22	3.3799	0
203349_s_at	ETV5	NM_004454	Hs.43697	ets variant 5	chr3q28	3.35476	0
236105_at	ZBTB10	AI627858	Hs.591868	zinc finger and BTB domain containing 10	chr8q13-q21.1	3.3485	2.43195
214488_at	RAP2B	NM_002886	Hs.98643	RAP2B, member of RAS oncogene family	chr3q25.2	3.34814	0
209894_at	LEPR	U50748	Hs.723178	leptin receptor	chr1p31	3.34174	0
202132_at	WWTR1	AA081084	Hs.477921	WW domain containing transcription regulator 1	chr3q23-q24	3.33711	0
223283_s_at	TSHZ1	AF039698	Hs.284217	teashirt zinc finger homeobox 1	chr18q22.3	3.33548	0
226358_at	APH1B	AW237258	Hs.511703	APH1B gamma secretase subunit	chr15q22.2	3.32207	0
201397_at	PHGDH	NM_006623	Hs.487296	phosphoglycerate dehydrogenase	chr1p12	3.31821	0
1565580_s_at	TATDN2	BF895374	Hs.475401	TatD DNase domain containing 2	chr3p25.3	3.3072	2.43195
226436_at	RASSF4	N49935	Hs.522895	Ras association (RalGDS/AF-6) domain family member 4	chr10q11.21	3.30648	0
1553536_at	MBNL2	NM_018615	Hs.657347	muscleblind-like splicing regulator 2	chr13q32.1	3.29056	0
1553749_at	FAM76B	NM_144664	Hs.288304	family with sequence similarity 76, member B	chr11q21	3.28732	0
223723_at	MFI2	BC001875	Hs.184727	antigen p97 (melanoma associated) identified by monoclonal antibodies 133.2 and 96.5	chr3q28-q29	3.27774	0
226590_at	ZNF618	AA910497	Hs.349208	zinc finger protein 618	chr9q32	3.27012	2.43195
200648_s_at	GLUL	NM_002065	Hs.518525	glutamate-ammonia ligase	chr1q31	3.26758	0
200796_s_at	MCL1	BF594446	Hs.632486	myeloid cell leukemia 1	chr1q21	3.26725	0
202718_at	IGFBP2	NM_000597	Hs.438102	insulin like growth factor binding protein 2	chr2q35	3.25679	0
225911_at	NPNT	AL138410	Hs.518921	nephronectin	chr4q24	3.25077	0
1554726_at	ZNF655	AY099353	Hs.599798	zinc finger protein 655	chr7q22.1	3.23426	0
214441_at	STX6	NM_005819	Hs.518417	syntaxin 6	chr1q25.3	3.23211	0
33148_at	ZFR	AI459274	Hs.435231	zinc finger RNA binding protein	chr5p13.3	3.22122	0
206805_at	SEMA3A	NM_006080	Hs.252451	sema domain, immunoglobulin domain (Ig), short basic domain, secreted, (semaphorin) 3A	chr7p12.1	3.21642	0
235563_at	GPRC5A	BG250868	Hs.745132	G protein-coupled receptor, class C, group 5, member A	chr12p13.1	3.21454	0
222932_at	EHF	AF203977	Hs.653859	ets homologous factor	chr11p12	3.19795	0
231299_at	AGAP3	AI494590	Hs.647075	ArfGAP with GTPase domain, ankyrin repeat and PH domain 3	chr7q36.1	3.18979	0
222567_s_at	MEX3C	AW087789	Hs.465144	mex-3 RNA binding family member C	chr18q21.2	3.16526	0
218974_at	SOBP	NM_018013	Hs.445244	sine oculis binding protein homolog	chr6q21	3.16103	2.43195
210166_at	TLR5	AF051151	Hs.604542	toll-like receptor 5	chr1q41-q42	3.15396	0
241456_at	FAM78B	AI147384	Hs.133029	family with sequence similarity 78, member B	chr1q24.1	3.15214	0
213382_at	MST1L	AL137798	Hs.655432	macrophage stimulating 1-like	chr1p36.13	3.15029	0
208274_at	OCLM	NM_022375	Hs.679230	oculomedin	chr1q25	3.14934	0
226147_s_at	PIGR	AA838075	Hs.497589	polymeric immunoglobulin receptor	chr1q31-q41	3.13655	2.43195
201311_s_at	SH3BGRL	AL515318	Hs.108029	SH3 domain binding glutamate-rich protein like	chrXq13.3	3.13431	0
227719_at	SMAD9	AA934610	Hs.123119	SMAD family member 9	chr13q12-q14	3.13421	0
220572_at	LOC100506282	NM_018705	Hs.585502	uncharacterized LOC100506282		3.12958	0
231929_at	IKZF2	AI458439	Hs.604950	IKAROS family zinc finger 2	chr2q34	3.12165	0
214708_at	SNTB1	BG484314	Hs.46701	syntrophin, beta 1 (dystrophin-associated protein A1, 59kDa, basic component 1)	chr8q23-q24	3.11653	0
203845_at	KAT2B	AV727449	Hs.533055	K(lysine) acetyltransferase 2B	chr3p24	3.10944	0
206919_at	ELK4	NM_021795	Hs.497520	ELK4, ETS-domain protein (SRF accessory protein 1)	chr1q32	3.08882	0
220288_at	MYO15A	NM_016239	Hs.462390	myosin XVA	chr17p11.2	3.08794	2.43195
211515_s_at	DSTYK	AF068286	Hs.6874	dual serine/threonine and tyrosine protein kinase	chr1q32.1	3.07907	0
244235_at	IVNS1ABP	AW273860	Hs.497183	influenza virus NS1A binding protein	chr1q25.1-q31.1	3.06881	0
210249_s_at	NCOA1	U59302	Hs.596314	nuclear receptor coactivator 1	chr2p23	3.06579	0
1564709_at	LOC286238	AK098532	Hs.434185	uncharacterized LOC286238	chr9q22.1	3.06523	2.43195
242773_at	SLC5A1	AI274308	Hs.1964	solute carrier family 5 (sodium/glucose cotransporter), member 1	chr22q12.3	3.05997	0
240572_s_at	LOC374443	BF436632	Hs.659158	C-type lectin domain family 2, member D pseudogene	chr12p13.31	3.0515	2.43195
239895_at	AQR	BF432707		aquarius intron-binding spliceosomal factor	chr15q14	3.05068	0
220066_at	NOD2	NM_022162	Hs.592072	nucleotide-binding oligomerization domain containing 2	chr16q21	3.04915	0
205931_s_at	CREB5	NM_004904	Hs.437075	cAMP responsive element binding protein 5	chr7p15.1	3.03831	0
219869_s_at	SLC39A8	NM_022154	Hs.288034	solute carrier family 39 (zinc transporter), member 8	chr4q24	3.03647	0
215578_at		AU145365	Hs.658631			3.03212	4.25963
204415_at	IFI6	NM_022873	Hs.523847	interferon, alpha-inducible protein 6	chr1p35	3.03023	0
230812_at	LINC00511 /// LINC00673	AW205343	Hs.157726	long intergenic non-protein coding RNA 511 /// long intergenic non-protein coding RNA 673	chr17q24.3	3.02682	2.43195
226633_at	RAB8B	AI807023	Hs.389733	RAB8B, member RAS oncogene family	chr15q22.2	3.02616	0
1552390_a_at	ERICH5	NM_173549	Hs.171455	glutamate rich 5	chr8q22.2	3.02252	2.43195
1569067_at		BC032024	Hs.684426			3.0146	0
225055_at	LINC00674	AV735241	Hs.591212	long intergenic non-protein coding RNA 674	chr17q24.2	3.00442	0
1555935_s_at	HUNK	T58129	Hs.109437	hormonally up-regulated Neu-associated kinase	chr21q22.1	3.003	0
219667_s_at	BANK1	NM_017935	Hs.480400	B-cell scaffold protein with ankyrin repeats 1	chr4q24	2.99401	0
212093_s_at	MTUS1	AI695017	Hs.7946	microtubule associated tumor suppressor 1	chr8p22	2.99013	0
1553575_at	ND6	NM_173714		NADH dehydrogenase, subunit 6 (complex I)		2.98382	0
222449_at	PMEPA1	AL035541	Hs.517155	prostate transmembrane protein, androgen induced 1	chr20q13.31-q13.33	2.98124	0
235065_at	GAREM1	AI546970	Hs.444314	GRB2 associated regulator of MAPK1 1	chr18q12.1	2.96777	0
219752_at	RASAL1	NM_004658	Hs.528693	RAS protein activator like 1 (GAP1 like)	chr12q23-q24	2.96737	0
226637_at	UBE2H	AA916831	Hs.643548	ubiquitin conjugating enzyme E2H	chr7q32	2.96152	0
1561596_at		BI599467	Hs.684421			2.95664	0
232738_at	CCSER1	AB051467	Hs.654735	coiled-coil serine rich protein 1	chr4q22.1	2.95644	0
214845_s_at	CALU	AF257659	Hs.743262	calumenin	chr7q32.1	2.94228	0
211950_at	UBR4	AB007931	Hs.148078	ubiquitin protein ligase E3 component n-recognin 4	chr1p36.13	2.94076	0
206884_s_at	SCEL	NM_003843	Hs.534699	sciellin	chr13q22	2.93845	0
227176_at	SLC2A13	AL565362	Hs.558595	solute carrier family 2 (facilitated glucose transporter), member 13	chr12q12	2.93583	0
222548_s_at	MAP4K4	AL561281	Hs.701013	mitogen-activated protein kinase kinase kinase kinase 4	chr2q11.2-q12	2.93455	0
205043_at	CFTR	NM_000492	Hs.489786	cystic fibrosis transmembrane conductance regulator	chr7q31.2	2.93235	0
216954_x_at	ATP5O	S77356	Hs.409140	ATP synthase, H+ transporting, mitochondrial F1 complex, O subunit	chr21q22.11	2.93216	0
224833_at	ETS1	BE218980	Hs.369438	v-ets avian erythroblastosis virus E26 oncogene homolog 1	chr11q23.3	2.92201	4.25963
1560204_at	NT5DC4	BC041437	Hs.589714	5'-nucleotidase domain containing 4	chr2q13	2.92132	0
212151_at	PBX1	BF967998	Hs.557097	pre-B-cell leukemia homeobox 1	chr1q23	2.91779	4.25963
213142_x_at	GSAP	AV700415	Hs.186649	gamma-secretase activating protein	chr7q11.23	2.91543	0
211172_x_at	AKAP7	AF161075	Hs.486483	A kinase (PRKA) anchor protein 7	chr6q23	2.90877	0
222235_s_at	CSGALNACT2	AL139812	Hs.657569	chondroitin sulfate N-acetylgalactosaminyltransferase 2	chr10q11.21	2.90542	0
227452_at	LINC00511 /// LINC00673	AI832118	Hs.157726	long intergenic non-protein coding RNA 511 /// long intergenic non-protein coding RNA 673	chr17q24.3	2.90428	0
223503_at	TMEM163	AF255647	Hs.369471	transmembrane protein 163	chr2q21.3	2.90383	0
212551_at	CAP2	NM_006366	Hs.132902	CAP, adenylate cyclase-associated protein, 2 (yeast)	chr6p22.3	2.89841	2.43195
223704_s_at	DMRT2	AF284225	Hs.59506	doublesex and mab-3 related transcription factor 2	chr9p24.3	2.89582	2.43195
229927_at	LEMD1	BE222220	Hs.655520 /// Hs.745447	LEM domain containing 1	chr1q32.1	2.88624	0
205640_at	ALDH3B1	NM_000694	Hs.523841	aldehyde dehydrogenase 3 family, member B1	chr11q13	2.88617	0
214090_at	PAWR	BF732462	Hs.643130	PRKC, apoptosis, WT1, regulator	chr12q21	2.88246	0
214894_x_at	KIAA0754 /// MACF1	AK023285	Hs.472475	KIAA0754 /// microtubule-actin crosslinking factor 1	chr1p32-p31 /// chr1p34.3	2.88218	0
206295_at	IL18	NM_001562	Hs.83077	interleukin 18	chr11q23.1	2.87783	0
217847_s_at	THRAP3	NM_005119	Hs.744057	thyroid hormone receptor associated protein 3	chr1p34.3	2.87426	0
222962_s_at	MCM10	AB042719	Hs.198363	minichromosome maintenance 10 replication initiation factor	chr10p13	2.87163	0
204417_at	GALC	NM_000153	Hs.513439	galactosylceramidase	chr14q31	2.86996	0
1554229_at	CREBRF	AY174896	Hs.484195	CREB3 regulatory factor	chr5q35.1	2.8698	0
215237_at	DOCK9	AW450751	Hs.596105	dedicator of cytokinesis 9	chr13q32.3	2.86906	0
226459_at	PIK3AP1	AW575754	Hs.310456	phosphoinositide-3-kinase adaptor protein 1	chr10q24.1	2.86173	0
227197_at	ARHGEF26	AI989530	Hs.240845	Rho guanine nucleotide exchange factor 26	chr3q25.2	2.85871	0
208456_s_at	RRAS2	NM_012250	Hs.502004	related RAS viral (r-ras) oncogene homolog 2	chr11p15.2	2.85644	0
223322_at	RASSF5	BC004270	Hs.497579	Ras association (RalGDS/AF-6) domain family member 5	chr1q32.1	2.85399	0
1560734_at	LOC101927079 /// LOC727924 /// OR4N4	AK097598	Hs.525666	uncharacterized LOC101927079 /// uncharacterized LOC727924 /// olfactory receptor, family 4, subfamily N, member 4	chr15q11.2	2.85033	4.25963
222168_at		AF198444	Hs.675520			2.84876	0
208130_s_at	TBXAS1	NM_030984	Hs.520757	thromboxane A synthase 1 (platelet)	chr7q34-q35	2.84433	0
203729_at	EMP3	NM_001425	Hs.9999	epithelial membrane protein 3	chr19q13.3	2.83427	0
201283_s_at	TRAK1	J03068	Hs.535711	trafficking protein, kinesin binding 1	chr3p22.1	2.83114	0
1555394_at	PIGK	BC026186		phosphatidylinositol glycan anchor biosynthesis class K	chr1p31.1	2.82866	4.25963
239309_at	DLX6	T65128	Hs.249196	distal-less homeobox 6	chr7q22	2.82768	0
211756_at	PTHLH	BC005961	Hs.591159	parathyroid hormone-like hormone	chr12p12.1-p11.2	2.8251	2.43195
225345_s_at	FBXO32	AU155376	Hs.403933	F-box protein 32	chr8q24.13	2.82125	0
211401_s_at	FGFR2	AB030078	Hs.533683	fibroblast growth factor receptor 2	chr10q26	2.82063	0
213106_at	ATP8A1	AI769688	Hs.435052	ATPase, aminophospholipid transporter (APLT), class I, type 8A, member 1	chr4p13	2.81159	0
200841_s_at	EPRS	AI142677	Hs.497788	glutamyl-prolyl-tRNA synthetase	chr1q41	2.8063	0
231489_x_at	CREG2	H12214		cellular repressor of E1A-stimulated genes 2	chr2q11.2	2.80265	0
206746_at	BFSP1	NM_001195	Hs.129702	beaded filament structural protein 1, filensin	chr20p12.1	2.80149	0
223661_at	NUCKS1	AF130080	Hs.213061	nuclear casein kinase and cyclin-dependent kinase substrate 1	chr1q32.1	2.8014	2.43195
1569794_at		BC026111	Hs.621249			2.80129	0
201910_at	FARP1	BF213279	Hs.403917	FERM, ARH/RhoGEF and pleckstrin domain protein 1	chr13q32.2	2.797	0
219489_s_at	NXN	NM_017821	Hs.527989	nucleoredoxin	chr17p13.3	2.79059	2.43195
230291_s_at		T90642	Hs.705789			2.78885	0
213446_s_at	IQGAP1	AI679073	Hs.430551	IQ motif containing GTPase activating protein 1	chr15q26.1	2.787	0
216273_at	ZNF460	X78931	Hs.99971	zinc finger protein 460	chr19q13.4	2.78291	2.43195
212590_at	RRAS2	AI431643	Hs.502004	related RAS viral (r-ras) oncogene homolog 2	chr11p15.2	2.78111	0
230748_at	SLC16A6	AI873273	Hs.42645	solute carrier family 16, member 6	chr17q24.2	2.78027	2.43195
215253_s_at	RCAN1	AL049369	Hs.282326	regulator of calcineurin 1	chr21q22.12	2.77334	0
240095_at		AI287817	Hs.129636			2.77257	0
238885_at	KIAA1549	AV704797	Hs.605380	KIAA1549	chr7q34	2.77235	0
234072_at	SEMA4A	AU147993		sema domain, immunoglobulin domain (Ig), transmembrane domain (TM) and short cytoplasmic domain, (semaphorin) 4A	chr1q22	2.77203	0
1553284_s_at	LMLN	NM_033029	Hs.518540	leishmanolysin-like (metallopeptidase M8 family)	chr3q29	2.76809	2.43195
233827_s_at	SUPT16H	AK024072	Hs.213724	SPT16 homolog, facilitates chromatin remodeling subunit	chr14q11.2	2.75594	2.43195
220177_s_at	TMPRSS3	NM_024022	Hs.208600	transmembrane protease, serine 3	chr21q22.3	2.75552	0
235395_at	SEC63	AV686464	Hs.26904	SEC63 homolog, protein translocation regulator	chr6q21	2.75245	0
202986_at	ARNT2	NM_014862	Hs.459070	aryl-hydrocarbon receptor nuclear translocator 2	chr15q24	2.74942	0
218676_s_at	PCTP	NM_021213	Hs.285218	phosphatidylcholine transfer protein	chr17q21-q24	2.7419	0
203408_s_at	SATB1	NM_002971	Hs.517717	SATB homeobox 1	chr3p23	2.7414	0
219195_at	PPARGC1A	NM_013261	Hs.527078	peroxisome proliferator-activated receptor gamma, coactivator 1 alpha	chr4p15.1	2.73936	0
230999_at		AI743903				2.73617	0
203608_at	ALDH5A1	AL031230	Hs.371723	aldehyde dehydrogenase 5 family, member A1	chr6p22	2.73419	0
208721_s_at	ANAPC5	BF967271	Hs.7101	anaphase promoting complex subunit 5	chr12q24.31	2.73362	0
239078_at	BROX	BG500291	Hs.552608	BRO1 domain and CAAX motif containing	chr1q41	2.733	0
227216_at	RLTPR	AI560765	Hs.611432	RGD motif, leucine rich repeats, tropomodulin domain and proline-rich containing	chr16q22.1	2.72748	2.43195
208633_s_at	KIAA0754 /// MACF1	W61052	Hs.472475	KIAA0754 /// microtubule-actin crosslinking factor 1	chr1p32-p31 /// chr1p34.3	2.72309	0
212236_x_at	KRT17	Z19574	Hs.2785	keratin 17, type I	chr17q21.2	2.72276	0
235683_at	SESN3	BF685808	Hs.120633	sestrin 3	chr11q21	2.71892	0
211237_s_at	FGFR4	AF202063	Hs.165950	fibroblast growth factor receptor 4	chr5q35.2	2.7187	0
1566256_s_at	GPR180	AI368859	Hs.439363	G protein-coupled receptor 180	chr13q32.1	2.71473	0
214617_at	PRF1	AI445650	Hs.2200	perforin 1 (pore forming protein)	chr10q22	2.71305	4.25963
219471_at	KIAA0226L	NM_025113	Hs.98117	KIAA0226-like	chr13q14.13	2.70771	0
202946_s_at	BTBD3	NM_014962	Hs.709366	BTB (POZ) domain containing 3	chr20p12.2	2.70202	0
1559057_at		U00944				2.69495	2.43195
229801_at	PROSER2	AI640157	Hs.435775	proline and serine rich 2	chr10p14	2.69291	0
218404_at	SNX10	NM_013322	Hs.741316	sorting nexin 10	chr7p15.2	2.6919	4.25963
228193_s_at	RGCC	AI744499		regulator of cell cycle	chr13q14.11	2.68965	0
204992_s_at	PFN2	NM_002628	Hs.91747	profilin 2	chr3q25.1	2.68506	0
201008_s_at	TXNIP	AA812232	Hs.709057	thioredoxin interacting protein	chr1q21.1	2.68407	0
232104_at	C1orf95	AW294742	Hs.116827	chromosome 1 open reading frame 95	chr1q42.12	2.67998	0
205018_s_at	MBNL2	NM_005757	Hs.657347	muscleblind-like splicing regulator 2	chr13q32.1	2.67977	0
1568618_a_at	GALNT1	BC038440	Hs.514806	polypeptide N-acetylgalactosaminyltransferase 1	chr18q12.1	2.67917	0
207995_s_at	CLEC4M	NM_014257	Hs.421437	C-type lectin domain family 4, member M	chr19p13	2.67767	0
236345_at	TBXAS1	AA044825		thromboxane A synthase 1 (platelet)	chr7q34-q35	2.67415	0
242331_x_at	FRG1EP /// FRG1JP /// LOC101930531 /// LOC105376057	AV729462	Hs.650100	FSHD region gene 1 family member E, pseudogene /// FSHD region gene 1 family member J, pseudogene /// uncharacterized LOC101930531 /// protein FRG1B-like	chr9q13	2.67131	2.43195
225735_at	ANKRD50	AL110131	Hs.480694	ankyrin repeat domain 50	chr4q28.1	2.6661	2.43195
211124_s_at	KITLG	AF119835	Hs.1048	KIT ligand	chr12q22	2.66533	2.43195
238809_at	C5orf51	BF439305	Hs.29899	chromosome 5 open reading frame 51	chr5p13.1	2.66395	0
212650_at	EHBP1	BF116032	Hs.271667	EH domain binding protein 1	chr2p15	2.65965	0
227481_at	CNKSR3	BG165333	Hs.16064	CNKSR family member 3	chr6q25.2	2.65954	0
204015_s_at	DUSP4	BC002671	Hs.417962	dual specificity phosphatase 4	chr8p12-p11	2.65866	0
201939_at	PLK2	NM_006622	Hs.398157	polo-like kinase 2	chr5q12.1-q13.2	2.65399	0
211514_at	DSTYK	AF068286	Hs.6874	dual serine/threonine and tyrosine protein kinase	chr1q32.1	2.65378	4.25963
201739_at	SGK1	NM_005627	Hs.510078	serum/glucocorticoid regulated kinase 1	chr6q23	2.65201	0
208930_s_at	ILF3	BG032366	Hs.465885	interleukin enhancer binding factor 3	chr19p13.2	2.64749	0
215393_s_at	COBLL1	AK002054	Hs.470457	cordon-bleu WH2 repeat protein like 1	chr2q24.3	2.64611	4.25963
212291_at	HIPK1	AI393355	Hs.532363	homeodomain interacting protein kinase 1	chr1p13.2	2.64497	0
241658_at	ARIH1	H29132	Hs.731945	ariadne RBR E3 ubiquitin protein ligase 1	chr15q24	2.64269	4.25963
209456_s_at	FBXW11	AB033281	Hs.484138	F-box and WD repeat domain containing 11	chr5q35.1	2.64232	0
209290_s_at	NFIB	BC001283	Hs.644095	nuclear factor I/B	chr9p24.1	2.63918	0
1559126_at	RRP12	BC042908		ribosomal RNA processing 12 homolog	chr10q24.1	2.63587	0
220729_at		NM_014092				2.63531	4.25963
204714_s_at	F5	NM_000130	Hs.30054	coagulation factor V (proaccelerin, labile factor)	chr1q23	2.63174	0
219938_s_at	PSTPIP2	NM_024430	Hs.567384	proline-serine-threonine phosphatase interacting protein 2	chr18q12|tdb7990	2.63072	0
209604_s_at	GATA3	BC003070	Hs.524134	GATA binding protein 3	chr10p15	2.63032	0
215238_s_at	DOCK9	AW450751	Hs.596105	dedicator of cytokinesis 9	chr13q32.3	2.62969	0
1554619_at	MBLAC2	BC038230	Hs.64004	metallo-beta-lactamase domain containing 2	chr5q14.3	2.62636	2.43195
207480_s_at	MEIS2	NM_020149	Hs.510989	Meis homeobox 2	chr15q14	2.62393	0
207358_x_at	KIAA0754 /// MACF1	NM_012090	Hs.472475	KIAA0754 /// microtubule-actin crosslinking factor 1	chr1p32-p31 /// chr1p34.3	2.62369	0
1561126_at		AF086325	Hs.447586			2.62192	2.43195
210517_s_at	AKAP12	AB003476	Hs.371240	A kinase (PRKA) anchor protein 12	chr6q24-q25	2.61686	0
232182_at	LOC102725126 /// LOC286272	AI142853	Hs.648390	uncharacterized LOC102725126 /// uncharacterized LOC286272	chr9q12	2.61144	0
217131_at		AL022151				2.61045	4.25963
202554_s_at	GSTM3	AL527430	Hs.2006	glutathione S-transferase mu 3 (brain)	chr1p13.3	2.60891	4.25963
243440_at	SIX3-AS1	BF196234		SIX3 antisense RNA 1	chr2p21	2.60307	2.43195
40148_at	APBB2	U62325	Hs.479602	amyloid beta (A4) precursor protein-binding, family B, member 2	chr4p13	2.59592	0
222150_s_at	GSAP	AK026747	Hs.186649	gamma-secretase activating protein	chr7q11.23	2.59368	0
209289_at	NFIB	AI700518	Hs.644095	nuclear factor I/B	chr9p24.1	2.59346	0
202566_s_at	SVIL	AF051851	Hs.499209	supervillin	chr10p11.2	2.59345	0
232921_at	KIAA1549	AU145652	Hs.605380	KIAA1549	chr7q34	2.58947	0
226681_at	UBE2H	BE277340	Hs.643548	ubiquitin conjugating enzyme E2H	chr7q32	2.58766	0
1565436_s_at	KMT2A	AF024540	Hs.258855	lysine (K)-specific methyltransferase 2A	chr11q23	2.58324	2.43195
1565939_at	C5orf22	AF085882	Hs.519246	chromosome 5 open reading frame 22	chr5p13.3	2.58157	0
1555559_s_at	USP25	AF419247	Hs.743994	ubiquitin specific peptidase 25	chr21q11.2	2.58151	0
226545_at	CD109	AL110152	Hs.399891	CD109 molecule	chr6q13	2.57569	0
220298_s_at	SPATA6	NM_019073	Hs.538103	spermatogenesis associated 6	chr1p33	2.57424	0
223282_at	TSHZ1	W60810	Hs.284217	teashirt zinc finger homeobox 1	chr18q22.3	2.57374	0
205513_at	TCN1	NM_001062	Hs.2012	transcobalamin I (vitamin B12 binding protein, R binder family)	chr11q11-q12	2.57323	4.25963
223785_at	FANCI	BC004277	Hs.513126	Fanconi anemia complementation group I	chr15q26.1	2.56871	2.43195
201212_at	LGMN	D55696	Hs.18069	legumain	chr14q32.1	2.56704	0
202412_s_at	USP1	AW499935	Hs.35086	ubiquitin specific peptidase 1	chr1p31.3	2.56678	0
244414_at		AI148006				2.56468	2.43195
1561073_at		AF085868	Hs.658018			2.56405	0
1558652_at	KANSL3	AK091163		KAT8 regulatory NSL complex subunit 3	chr2q11.2	2.56391	0
211354_s_at	LEPR	U52913	Hs.723178	leptin receptor	chr1p31	2.56019	0
210655_s_at	FOXO3 /// FOXO3B	AF041336	Hs.220950 /// Hs.592126	forkhead box O3 /// forkhead box O3B pseudogene	chr17p11.2 /// chr6q21	2.55847	0
217202_s_at	GLUL	U08626	Hs.518525	glutamate-ammonia ligase	chr1q31	2.54689	2.43195
205227_at	IL1RAP	NM_002182	Hs.478673	interleukin 1 receptor accessory protein	chr3q28	2.54689	0
229309_at	ADRB1	AI625747	Hs.99913	adrenoceptor beta 1	chr10q25.3	2.54253	0
206788_s_at	CBFB	AF294326	Hs.460988	core-binding factor, beta subunit	chr16q22.1	2.54026	0
212142_at	MCM4	AI936566	Hs.460184	minichromosome maintenance complex component 4	chr8q11.2	2.53927	2.43195
235745_at	ERN1	AV704183		endoplasmic reticulum to nucleus signaling 1	chr17q24.2	2.53564	0
217996_at	PHLDA1	AA576961	Hs.602085	pleckstrin homology-like domain, family A, member 1	chr12q15	2.53386	0
221220_s_at	SCYL2	NM_017988	Hs.506481	SCY1-like, kinase-like 2	chr12q23.1	2.53367	2.43195
232361_s_at	EHF	AA565141	Hs.653859	ets homologous factor	chr11p12	2.52903	0
229254_at	MFSD4	BE550027	Hs.567714	major facilitator superfamily domain containing 4	chr1q32.1	2.52698	0
201481_s_at	PYGB	NM_002862	Hs.368157	phosphorylase, glycogen; brain	chr20p11.21	2.52651	0
228108_at	PPM1L	AW274846	Hs.592572	protein phosphatase, Mg2+/Mn2+ dependent, 1L	chr3q26.1	2.52468	0
209107_x_at	NCOA1	U19179	Hs.596314	nuclear receptor coactivator 1	chr2p23	2.52259	0
209118_s_at	TUBA1A	AF141347	Hs.654422	tubulin, alpha 1a	chr12q13.12	2.52158	0
1557700_at	POLH	AW665155	Hs.655467	polymerase (DNA directed), eta	chr6p21.1	2.52004	0
217513_at	MILR1	BG334495	Hs.631749	mast cell immunoglobulin-like receptor 1	chr17q23.3	2.51813	4.25963
205749_at	CYP1A1	NM_000499	Hs.72912	cytochrome P450, family 1, subfamily A, polypeptide 1	chr15q24.1	2.51647	4.25963
235564_at	ZNF117	BF107006		zinc finger protein 117	chr7q11.21	2.51486	2.43195
224171_at	LSM14B	AF172328		LSM family member 14B	chr20q13.33	2.50972	0
208962_s_at	FADS1	BE540552	Hs.503546	fatty acid desaturase 1	chr11q12.2-q13.1	2.50205	0
213386_at	TMEM246	AV726900	Hs.388742 /// Hs.655738	transmembrane protein 246	chr9q31.1	2.50086	0
222655_s_at	IMPAD1	AW295105	Hs.438689	inositol monophosphatase domain containing 1	chr8q12.1	2.4969	4.25963
225673_at	MYADM	BE908995	Hs.380906	myeloid-associated differentiation marker	chr19q13.42	2.49535	0
217494_s_at	PTENP1	AF023139		phosphatase and tensin homolog pseudogene 1	chr9p21	2.49378	0
204261_s_at	PSEN2	AA716657	Hs.25363	presenilin 2	chr1q42.13	2.49091	4.25963
217110_s_at	MUC4	AJ242547	Hs.369646	mucin 4, cell surface associated	chr3q29	2.49033	4.25963
211651_s_at	LAMB1	M20206	Hs.650585	laminin, beta 1	chr7q22	2.49014	0
1553389_at	NPHP3	NM_152530		nephronophthisis 3 (adolescent)	chr3q22.1	2.48943	0
1553698_a_at	CCSAP	NM_145257	Hs.585011	centriole, cilia and spindle-associated protein	chr1q42.13	2.48927	0
204041_at	MAOB	NM_000898	Hs.654473	monoamine oxidase B	chrXp11.23	2.48904	2.43195
226568_at	FAM102B	AI478747	Hs.200230	family with sequence similarity 102, member B	chr1p13.3	2.48234	0
1555337_a_at	ZNF317	AF307097	Hs.465829	zinc finger protein 317	chr19p13	2.48139	2.43195
227484_at	SRGAP1	BF508615	Hs.210751	SLIT-ROBO Rho GTPase activating protein 1	chr12q14.2	2.48009	0
214463_x_at	HIST1H4J	NM_003541	Hs.278483 /// Hs.528055	histone cluster 1, H4j	chr6p22.1	2.47974	0
214640_at	UNC93A	AL021331	Hs.567508	unc-93 homolog A (C. elegans)	chr6q27	2.47899	2.43195
210407_at	PPM1A	AF070670	Hs.130036	protein phosphatase, Mg2+/Mn2+ dependent, 1A	chr14q23.1	2.47808	0
211814_s_at	CCNE2	AF112857	Hs.521693	cyclin E2	chr8q22.1	2.47501	4.25963
224580_at	SLC38A1	BF515894	Hs.533770	solute carrier family 38, member 1	chr12q13.11	2.47432	0
221268_s_at	SGPP1	NM_030791	Hs.24678	sphingosine-1-phosphate phosphatase 1	chr14q23.2	2.47389	0
209101_at	CTGF	M92934	Hs.410037	connective tissue growth factor	chr6q23.1	2.47108	0
210376_x_at	ELK1	M25269	Hs.181128	ELK1, member of ETS oncogene family	chrXp11.2	2.47076	0
213988_s_at	SAT1	BE971383	Hs.28491	spermidine/spermine N1-acetyltransferase 1	chrXp22.1	2.46981	0
201505_at	LAMB1	NM_002291	Hs.650585	laminin, beta 1	chr7q22	2.46913	0
1554962_a_at	FGFR4	AF359241	Hs.165950	fibroblast growth factor receptor 4	chr5q35.2	2.46737	2.43195
216211_at		AL049233	Hs.659130			2.46715	0
219558_at	ATP13A3	NM_024524	Hs.529609	ATPase type 13A3	chr3q29	2.46684	0
242405_at		BF358386	Hs.662061			2.46669	4.25963
223827_at	TNFRSF19	AF246998	Hs.149168	tumor necrosis factor receptor superfamily, member 19	chr13q12.11-q12.3	2.46484	2.43195
1558152_at	LOC100131262	BE092211	Hs.657010	uncharacterized LOC100131262		2.46194	0
204713_s_at	F5	AA910306	Hs.30054	coagulation factor V (proaccelerin, labile factor)	chr1q23	2.45951	0
229953_x_at	LCA5	AI742190	Hs.21945	Leber congenital amaurosis 5	chr6q14.1	2.45932	0
1554132_a_at	CCSER2	BC030528	Hs.461988	coiled-coil serine rich protein 2	chr10q23.1	2.45628	0
225173_at	ARHGAP18	BE501862	Hs.486458	Rho GTPase activating protein 18	chr6q22.33	2.45386	0
212096_s_at	MTUS1	AL096842	Hs.7946	microtubule associated tumor suppressor 1	chr8p22	2.45347	0
212097_at	CAV1	AU147399	Hs.74034	caveolin 1	chr7q31.1	2.45228	0
1558924_s_at	CLIP1	BF673049	Hs.524809	CAP-GLY domain containing linker protein 1	chr12q24.3	2.45055	0
223380_s_at	LATS2	AF207547	Hs.78960	large tumor suppressor kinase 2	chr13q12.11	2.44862	0
230454_at	ICA1L	AW470508	Hs.516629	islet cell autoantigen 1 like	chr2q33.2	2.44837	4.25963
227529_s_at	AKAP12	BF511276	Hs.371240	A kinase (PRKA) anchor protein 12	chr6q24-q25	2.44633	0
242938_s_at	FOXK2	AV763408	Hs.591140	forkhead box K2	chr17q25	2.44488	0
225681_at	CTHRC1	AA584310	Hs.405614	collagen triple helix repeat containing 1	chr8q22.3	2.44463	0
206816_s_at	SPAG8	NM_012436		sperm associated antigen 8	chr9p13.3	2.44245	2.43195
211064_at	ZNF493	BC006408	Hs.656558	zinc finger protein 493	chr19p12	2.43844	0
202859_x_at	CXCL8	NM_000584	Hs.624	chemokine (C-X-C motif) ligand 8	chr4q13-q21	2.43704	0
213802_at	PRSS12	AI810767	Hs.445857	protease, serine, 12 (neurotrypsin, motopsin)	chr4q28.1	2.43488	0
1555326_a_at	ADAM9	AF495383	Hs.591852	ADAM metallopeptidase domain 9	chr8p11.22	2.43224	0
221638_s_at	STX16	AF008937	Hs.307913 /// Hs.654868	syntaxin 16	chr20q13.32	2.43063	0
211810_s_at	GALC	D25284	Hs.513439	galactosylceramidase	chr14q31	2.43013	0
242338_at	TMEM64	BG535396	Hs.567759	transmembrane protein 64	chr8q21.3	2.42845	0
1554980_a_at	ATF3	AB066566	Hs.460	activating transcription factor 3	chr1q32.3	2.42833	0
213056_at	FRMD4B	AU145019	Hs.709671	FERM domain containing 4B	chr3p14.1	2.42495	0
37549_g_at	BBS9	U87408	Hs.372360	Bardet-Biedl syndrome 9	chr7p14	2.42368	0
205042_at	GNE	NM_005476	Hs.5920	glucosamine (UDP-N-acetyl)-2-epimerase/N-acetylmannosamine kinase	chr9p13.3	2.42199	0
243841_at	SYNE2	BE673396	Hs.745014	spectrin repeat containing, nuclear envelope 2	chr14q23.2	2.42184	0
226728_at	SLC27A1	BF056007	Hs.363138	solute carrier family 27 (fatty acid transporter), member 1	chr19p13.11	2.42088	0
202755_s_at	GPC1	AI354864	Hs.328232	glypican 1	chr2q35-q37	2.42016	2.43195
1564339_a_at	CHRM3	AF279779	Hs.7138	cholinergic receptor, muscarinic 3	chr1q43	2.41969	0
234157_at		AK025190	Hs.677333			2.41816	0
232060_at	ROR1	AK000776	Hs.128753	receptor tyrosine kinase-like orphan receptor 1	chr1p31.3	2.41563	0
205842_s_at	JAK2	AF001362	Hs.656213	Janus kinase 2	chr9p24	2.41401	0
206923_at	PRKCA	NM_002737	Hs.531704	protein kinase C, alpha	chr17q22-q23.2	2.41152	0
222802_at	EDN1	J05008	Hs.511899	endothelin 1	chr6p24.1	2.40952	0
205927_s_at	CTSE	NM_001910	Hs.644082	cathepsin E	chr1q31	2.40764	2.43195
203933_at	RAB11FIP3	NM_014700	Hs.531642	RAB11 family interacting protein 3 (class II)	chr16p13.3	2.4074	0
1553559_at	TMEM171	NM_173490	Hs.162246	transmembrane protein 171	chr5q13.2	2.40579	0
242686_at	STARD13	AI346280		StAR-related lipid transfer domain containing 13	chr13q13.1	2.40502	0
231035_s_at	OTUD1	AI697976	Hs.499042	OTU deubiquitinase 1	chr10p12.2	2.40372	0
240081_at		AA004803				2.40233	2.43195
230348_at	LATS2	AI745254		large tumor suppressor kinase 2	chr13q12.11	2.39797	0
228530_at	MZT1	AA648525	Hs.28465	mitotic spindle organizing protein 1	chr13q22.1	2.39554	0
1555734_x_at	AP1S3	AF393369	Hs.632555	adaptor-related protein complex 1 sigma 3 subunit	chr2q36.1	2.39528	0
211419_s_at	CHN2	L29126	Hs.654611	chimerin 2	chr7p15.3	2.39241	4.25963
209980_s_at	SHMT1	L23928	Hs.513987	serine hydroxymethyltransferase 1 (soluble)	chr17p11.2	2.39209	0
1558647_at	SH3D19	AA100736	Hs.744983	SH3 domain containing 19	chr4q31.3	2.39123	0
215357_s_at	POLDIP3	Z93241	Hs.505802	polymerase (DNA-directed), delta interacting protein 3	chr22q13.2	2.39121	0
235471_at	VSTM4	BE858464	Hs.522928	V-set and transmembrane domain containing 4	chr10q11.23	2.38978	2.43195
211506_s_at	CXCL8	AF043337	Hs.624	chemokine (C-X-C motif) ligand 8	chr4q13-q21	2.38974	0
234685_x_at	KRTAP4-9	AJ406941	Hs.307018	keratin associated protein 4-9	chr17q21.2	2.38816	4.25963
201289_at	CYR61	NM_001554	Hs.8867	cysteine-rich, angiogenic inducer, 61	chr1p22.3	2.38788	0
212985_at	APBB2	BF115739	Hs.479602	amyloid beta (A4) precursor protein-binding, family B, member 2	chr4p13	2.38698	0
217875_s_at	PMEPA1	NM_020182	Hs.517155	prostate transmembrane protein, androgen induced 1	chr20q13.31-q13.33	2.38682	0
204613_at	PLCG2	NM_002661	Hs.413111	phospholipase C, gamma 2 (phosphatidylinositol-specific)	chr16q24.1	2.38617	0
203071_at	SEMA3B	NM_004636	Hs.82222	sema domain, immunoglobulin domain (Ig), short basic domain, secreted, (semaphorin) 3B	chr3p21.3	2.38445	0
238409_x_at	OXR1	AW086261	Hs.701892	oxidation resistance 1	chr8q23	2.38327	4.25963
217597_x_at	RAB40B	AI344141		RAB40B, member RAS oncogene family	chr17q25.3	2.38108	0
215501_s_at	DUSP10	AK022513	Hs.497822	dual specificity phosphatase 10	chr1q41	2.37655	0
243681_at	SHANK2	AA464273	Hs.268726	SH3 and multiple ankyrin repeat domains 2	chr11q13.2	2.37369	0
214881_s_at	UBTF	X56687	Hs.89781	upstream binding transcription factor, RNA polymerase I	chr17q21.31	2.37287	0
241744_x_at		AI275419	Hs.145933			2.3713	4.25963
227996_at	FARP1	BF725250	Hs.403917	FERM, ARH/RhoGEF and pleckstrin domain protein 1	chr13q32.2	2.36973	0
1553055_a_at	SLFN5	NM_144975	Hs.709347	schlafen family member 5	chr17q12	2.36805	4.25963
208810_at	DNAJB6 /// TMEM135	AF080569	Hs.490745	DnaJ (Hsp40) homolog, subfamily B, member 6 /// transmembrane protein 135	chr11q14.2 /// chr7q36.3	2.36803	0
201171_at	ATP6V0E1	NM_003945	Hs.484188	ATPase, H+ transporting, lysosomal 9kDa, V0 subunit e1	chr5q35.1	2.36499	0
220633_s_at	HP1BP3	NM_016287	Hs.142442	heterochromatin protein 1, binding protein 3	chr1p36.12	2.36324	0
1554637_a_at	CBFA2T2	BC015066	Hs.153934	core-binding factor, runt domain, alpha subunit 2; translocated to, 2	chr20q11	2.36291	0
1552626_a_at	TMEM163	NM_030923	Hs.369471	transmembrane protein 163	chr2q21.3	2.36287	0
215222_x_at	KIAA0754 /// MACF1	AK023406	Hs.472475	KIAA0754 /// microtubule-actin crosslinking factor 1	chr1p32-p31 /// chr1p34.3	2.36122	0
205585_at	ETV6	NM_001987	Hs.504765	ets variant 6	chr12p13	2.36056	0
204486_at	KCNQ1OT1	U89364	Hs.612019 /// Hs.741312	KCNQ1 opposite strand/antisense transcript 1 (non-protein coding)	chr11p15	2.3595	4.25963
204325_s_at	NF1	NM_000267	Hs.113577	neurofibromin 1	chr17q11.2	2.35858	0
221088_s_at	PPP1R9A	NM_017650	Hs.21816	protein phosphatase 1, regulatory subunit 9A	chr7q21.3	2.35823	0
201846_s_at	RYBP	NM_012234	Hs.7910	RING1 and YY1 binding protein	chr3p13	2.35799	0
205376_at	INPP4B	NM_003866	Hs.531403	inositol polyphosphate-4-phosphatase type II B	chr4q31.21	2.35697	0
233421_s_at	NUP133	AU146738	Hs.12457	nucleoporin 133kDa	chr1q42.13	2.3557	0
218872_at	TESC	NM_017899		tescalcin	chr12q24.22	2.35462	0
203952_at	ATF6	NM_007348	Hs.492740	activating transcription factor 6	chr1q23.3	2.35198	0
223879_s_at	OXR1	AF309387	Hs.701892	oxidation resistance 1	chr8q23	2.34993	0
204401_at	KCNN4	NM_002250	Hs.10082	potassium channel, calcium activated intermediate/small conductance subfamily N alpha, member 4	chr19q13.2	2.34913	0
203854_at	CFI	NM_000204	Hs.312485	complement factor I	chr4q25	2.34901	4.25963
204038_s_at	LPAR1	NM_001401	Hs.126667	lysophosphatidic acid receptor 1	chr9q31.3	2.34756	0
211089_s_at	NEK3	Z25434	Hs.409989	NIMA-related kinase 3	chr13q14.13	2.34746	0
1554190_s_at	PLEKHS1	BC036365	Hs.228320	pleckstrin homology domain containing, family S member 1	chr10q25.3	2.34482	0
212538_at	DOCK9	AL576253	Hs.596105	dedicator of cytokinesis 9	chr13q32.3	2.34122	0
212567_s_at	MAP4	AL523310	Hs.517949	microtubule associated protein 4	chr3p21	2.33774	0
217173_s_at	LDLR	S70123	Hs.713981	low density lipoprotein receptor	chr19p13.2	2.33713	2.43195
1554096_a_at	RBM33	BC011923	Hs.591815	RNA binding motif protein 33	chr7q36.3	2.33689	0
222546_s_at	EPS8L2	AW204755	Hs.55016	EPS8-like 2	chr11p15.5	2.3358	0
223984_s_at	NUP58	BC001104	Hs.507537	nucleoporin 58kDa	chr13q12.13	2.33546	0
209267_s_at	SLC39A8	AB040120	Hs.288034	solute carrier family 39 (zinc transporter), member 8	chr4q24	2.33152	0
203304_at	BAMBI	NM_012342	Hs.533336	BMP and activin membrane-bound inhibitor	chr10p12.3-p11.2	2.33129	0
214156_at	MYRIP	AL050090	Hs.594535	myosin VIIA and Rab interacting protein	chr3p22.1	2.3262	0
1569566_at	TBC1D1	BC028196		TBC1 (tre-2/USP6, BUB2, cdc16) domain family, member 1	chr4p14	2.32045	0
228384_s_at	PYROXD2	AI690274	Hs.238303	pyridine nucleotide-disulphide oxidoreductase domain 2	chr10q24.2	2.3201	2.43195
207993_s_at	CHP1	NM_007236	Hs.406234	calcineurin-like EF-hand protein 1	chr15q13.3	2.31899	0
230051_at	PROSER2	BF589207	Hs.435775	proline and serine rich 2	chr10p14	2.31891	0
242394_at	CNKSR3	BG431541	Hs.16064	CNKSR family member 3	chr6q25.2	2.31875	0
239073_at	ANKFY1	AI796043		ankyrin repeat and FYVE domain containing 1	chr17p13.3	2.31759	4.25963
213029_at	NFIB	BG478428	Hs.644095	nuclear factor I/B	chr9p24.1	2.31628	0
205075_at	SERPINF2	NM_000934	Hs.159509	serpin peptidase inhibitor, clade F (alpha-2 antiplasmin, pigment epithelium derived factor), member 2	chr17p13	2.31422	0
225503_at	DHRSX	AL547782	Hs.131452	dehydrogenase/reductase (SDR family) X-linked	chrXp22.33; Yp11.2	2.31026	0
1568713_a_at	TBC1D1	AI872403	Hs.176503	TBC1 (tre-2/USP6, BUB2, cdc16) domain family, member 1	chr4p14	2.31019	0
209151_x_at	TCF3	AA768906	Hs.371282	transcription factor 3	chr19p13.3	2.30931	0
206033_s_at	DSC3	NM_001941	Hs.41690	desmocollin 3	chr18q12.1	2.30923	0
206847_s_at	HOXA7	AF026397	Hs.610216 /// Hs.660918	homeobox A7	chr7p15.2	2.3044	0
210840_s_at	IQGAP1	D29640	Hs.430551	IQ motif containing GTPase activating protein 1	chr15q26.1	2.30254	0
238336_s_at	DNAJC21	BF678298	Hs.131887	DnaJ (Hsp40) homolog, subfamily C, member 21	chr5p13.2	2.30197	4.25963
235046_at	INPP4B	AA456099		inositol polyphosphate-4-phosphatase type II B	chr4q31.21	2.30193	0
1557637_at		BC038734	Hs.686191			2.29991	2.43195
208368_s_at	BRCA2	NM_000059	Hs.34012	breast cancer 2, early onset	chr13q12.3	2.29963	0
217947_at	CMTM6	NM_017801	Hs.380627	CKLF-like MARVEL transmembrane domain containing 6	chr3p22.3	2.29949	0
202157_s_at	CELF2	U69546	Hs.309288	CUGBP, Elav-like family member 2	chr10p13	2.29832	0
235388_at	CHD9	BG538482	Hs.59159	chromodomain helicase DNA binding protein 9	chr16q12.2	2.29749	0
221986_s_at	KLHL24	AW006750	Hs.407709	kelch-like family member 24	chr3q27.1	2.29698	0
204197_s_at	RUNX3	NM_004350	Hs.170019	runt-related transcription factor 3	chr1p36	2.29672	0
202677_at	RASA1	NM_002890	Hs.664080	RAS p21 protein activator (GTPase activating protein) 1	chr5q13.3	2.29664	0
206521_s_at	GTF2A1	NM_015859	Hs.592334	general transcription factor IIA 1	chr14q31.1	2.29514	0
200762_at	DPYSL2	NM_001386	Hs.593187	dihydropyrimidinase-like 2	chr8p22-p21	2.29204	0
231534_at	CDK1	AA749427	Hs.732435	cyclin-dependent kinase 1	chr10q21.1	2.2915	4.25963
213419_at	APBB2	U62325	Hs.479602	amyloid beta (A4) precursor protein-binding, family B, member 2	chr4p13	2.29064	0
200917_s_at	SRPR	BG474541	Hs.368376	signal recognition particle receptor (docking protein)	chr11q24.2	2.29058	0
1566231_at		AL832283	Hs.652960			2.29053	4.25963
213286_at	ZFR	BF445199	Hs.435231	zinc finger RNA binding protein	chr5p13.3	2.2889	2.43195
232506_s_at	C15orf41	AK026504	Hs.48348	chromosome 15 open reading frame 41	chr15q14	2.28889	2.43195
217544_at		AA768909				2.28839	0
240770_at	TMEM171	AW058459	Hs.162246	transmembrane protein 171	chr5q13.2	2.28778	0
1556021_at	GPR180	BF105980	Hs.439363	G protein-coupled receptor 180	chr13q32.1	2.2839	2.43195
201911_s_at	FARP1	NM_005766	Hs.403917	FERM, ARH/RhoGEF and pleckstrin domain protein 1	chr13q32.2	2.28354	0
213385_at	CHN2 /// LOC101928168	AK026415	Hs.654611	chimerin 2 /// uncharacterized LOC101928168	chr7p14.3 /// chr7p15.3	2.28331	0
207143_at	CDK6	NM_001259	Hs.119882	cyclin-dependent kinase 6	chr7q21-q22	2.28058	0
1555733_s_at	AP1S3	AF393369	Hs.632555	adaptor-related protein complex 1 sigma 3 subunit	chr2q36.1	2.28017	0
201835_s_at	PRKAB1	NM_006253	Hs.741184	protein kinase, AMP-activated, beta 1 non-catalytic subunit	chr12q24.1-q24.3	2.27947	0
1558404_at	LINC00622	BC015390	Hs.515383	long intergenic non-protein coding RNA 622	chr1p12	2.27851	0
233754_x_at	ZNF71	AC007228	Hs.301431	zinc finger protein 71	chr19q13.4	2.27824	4.25963
220773_s_at	GPHN	NM_020806	Hs.208765	gephyrin	chr14q23.3	2.27728	2.43195
227387_at	NSMCE4A	AW242181	Hs.258798	NSE4 homolog A, SMC5-SMC6 complex component	chr10q26.13	2.27163	0
223773_s_at	SNHG12	AF277181	Hs.632377	small nucleolar RNA host gene 12	chr1p35.3	2.27129	0
214596_at	CHRM3	T15991		cholinergic receptor, muscarinic 3	chr1q43	2.27053	4.25963
207037_at	TNFRSF11A	NM_003839	Hs.204044	tumor necrosis factor receptor superfamily, member 11a, NFKB activator	chr18q22.1	2.26918	0
226782_at	SLC25A30	BF001919	Hs.591230	solute carrier family 25, member 30	chr13q14.13	2.26832	0
208115_x_at	EDRF1	NM_030897	Hs.468688	erythroid differentiation regulatory factor 1	chr10q26.13	2.26778	0
229442_at	C18orf54	BF059556	Hs.208701	chromosome 18 open reading frame 54	chr18q21.2	2.26717	0
219132_at	PELI2	NM_021255	Hs.657926	pellino E3 ubiquitin protein ligase family member 2	chr14q21	2.26616	0
233555_s_at	SULF2	AL034418	Hs.162016	sulfatase 2	chr20q13.12	2.26421	0
226829_at	AFAP1L2	AW138743	Hs.501106	actin filament associated protein 1-like 2	chr10q25.3	2.26384	0
209848_s_at	PMEL	U01874	Hs.95972	premelanosome protein	chr12q13-q14	2.26359	0
213260_at	FOXC1	AU145890	Hs.348883	forkhead box C1	chr6p25	2.26344	0
211078_s_at	STK3	Z25422	Hs.492333	serine/threonine kinase 3	chr8q22.2	2.26209	0
220253_s_at	LRP12	NM_013437	Hs.600630	LDL receptor related protein 12	chr8q22.2	2.26182	2.43195
242247_at	METTL15	AL580319	Hs.243326	methyltransferase like 15	chr11p14.1	2.26171	0
220948_s_at	ATP1A1	NM_000701	Hs.371889	ATPase, Na+/K+ transporting, alpha 1 polypeptide	chr1p21	2.26088	0
1554089_s_at	SBDS /// SBDSP1	BC010183	Hs.110445 /// Hs.585053	Shwachman-Bodian-Diamond syndrome /// Shwachman-Bodian-Diamond syndrome pseudogene 1	chr7q11.21 /// chr7q11.23	2.25808	0
236316_at	FAM3C	AW015417	Hs.434053	family with sequence similarity 3, member C	chr7q31	2.25736	0
228115_at	GAREM1	AW299905	Hs.444314	GRB2 associated regulator of MAPK1 1	chr18q12.1	2.25582	0
208853_s_at	CANX	L18887	Hs.567968	calnexin	chr5q35	2.25509	0
201445_at	CNN3	NM_001839	Hs.483454	calponin 3, acidic	chr1p22-p21	2.2545	0
224047_at		AF130056				2.25244	2.43195
212807_s_at	SORT1	BF447105	Hs.485195	sortilin 1	chr1p13.3|1p21.3-p13.1	2.25203	0
201889_at	FAM3C	NM_014888	Hs.434053	family with sequence similarity 3, member C	chr7q31	2.2501	0
1569392_at	TECR	BC034484	Hs.515642	trans-2,3-enoyl-CoA reductase	chr19p13.12	2.24685	2.43195
1558392_at	SYNE2	BQ363771	Hs.745014	spectrin repeat containing, nuclear envelope 2	chr14q23.2	2.24681	0
226393_at	CYP2U1	AW055161	Hs.109087	cytochrome P450, family 2, subfamily U, polypeptide 1	chr4q25	2.24647	2.43195
206744_s_at	ZMYM5	NM_014242	Hs.530988	zinc finger, MYM-type 5	chr13q12	2.24601	0
210365_at	LOC100506403 /// RUNX1	D43967	Hs.149261	uncharacterized LOC100506403 /// runt-related transcription factor 1	chr21q22.3	2.24421	2.43195
1559672_a_at	CCDC171	BC026063	Hs.17267	coiled-coil domain containing 171	chr9p22.3	2.24385	2.43195
240061_at		AW664903				2.24348	4.25963
207011_s_at	PTK7	NM_002821	Hs.90572	protein tyrosine kinase 7 (inactive)	chr6p21.1-p12.2	2.24338	0
205559_s_at	PCSK5	NM_006200	Hs.368542	proprotein convertase subtilisin/kexin type 5	chr9q21.3	2.24254	0
210621_s_at	RASA1	M23612	Hs.664080	RAS p21 protein activator (GTPase activating protein) 1	chr5q13.3	2.24121	0
240303_at	TMC5	BG484769	Hs.115838	transmembrane channel like 5	chr16p12.3	2.24101	0
227013_at	LATS2	AI535735	Hs.78960	large tumor suppressor kinase 2	chr13q12.11	2.23966	0
204336_s_at	RGS19	NM_005873	Hs.422336	regulator of G-protein signaling 19	chr20q13.33	2.23887	0
214786_at	MAP3K1	AA361361	Hs.653654	mitogen-activated protein kinase kinase kinase 1, E3 ubiquitin protein ligase	chr5q11.2	2.23582	2.43195
202719_s_at	TES	BC001451	Hs.592286	testin LIM domain protein	chr7q31.2	2.23544	0
203289_s_at	NPRL3	BE791629	Hs.19699	NPR3-like, GATOR1 complex subunit	chr16p13.3	2.23505	0
228705_at	CAPN12	BF197540	Hs.731775	calpain 12	chr19q13.2	2.23305	0
224828_at	CPEB4	AV704132	Hs.127126	cytoplasmic polyadenylation element binding protein 4	chr5q21	2.23018	0
209357_at	CITED2	AF109161	Hs.82071	Cbp/p300-interacting transactivator, with Glu/Asp rich carboxy-terminal domain, 2	chr6q23.3	2.22812	0
237996_at		AV650867				2.22673	4.25963
200920_s_at	BTG1	AL535380	Hs.255935	B-cell translocation gene 1, anti-proliferative	chr12q22	2.22608	0
201048_x_at	RAB6A	NM_002869	Hs.503222	RAB6A, member RAS oncogene family	chr11q13.3	2.22563	2.43195
1553134_s_at	C9orf72	BC020851	Hs.493639	chromosome 9 open reading frame 72	chr9p21.2	2.22364	0
210074_at	CTSV	AF070448	Hs.610096	cathepsin V	chr9q22.2	2.22298	0
239136_at	UNC5B-AS1	AI871120	Hs.646725	UNC5B antisense RNA 1	chr10q22.1	2.22285	2.43195
222846_at	RAB8B	AB038995	Hs.389733	RAB8B, member RAS oncogene family	chr15q22.2	2.2225	0
215569_at	GTF2IRD2 /// GTF2IRD2B	AC004883		GTF2I repeat domain containing 2 /// GTF2I repeat domain containing 2B	chr7q11.23	2.22236	2.43195
234645_at		AK025317	Hs.744592			2.22096	4.25963
208286_x_at	POU5F1 /// POU5F1B /// POU5F1P3 /// POU5F1P4	NM_002701	Hs.249184 /// Hs.450254 /// Hs.632482 /// Hs.646545	POU class 5 homeobox 1 /// POU class 5 homeobox 1B /// POU class 5 homeobox 1 pseudogene 3 /// POU class 5 homeobox 1 pseudogene 4	chr12p13.31 /// chr1q22 /// chr6p21.31 /// chr8q24.21	2.22043	2.43195
1559307_s_at	RBL1	BG387892	Hs.207745	retinoblastoma-like 1	chr20q11.2	2.21806	4.25963
203323_at	CAV2	BF197655	Hs.212332	caveolin 2	chr7q31.1	2.21708	0
220764_at	LOC105374297 /// LOC727978 /// PPP4R2	NM_019853	Hs.655175	uncharacterized LOC105374297 /// mucin-5AC-like /// protein phosphatase 4, regulatory subunit 2	chr3p13 /// chr3q29	2.2169	0
210654_at	TNFRSF10D	AF021233	Hs.213467	tumor necrosis factor receptor superfamily, member 10d, decoy with truncated death domain	chr8p21	2.21681	0
235645_at	ESCO1	AW501507	Hs.464733	establishment of sister chromatid cohesion N-acetyltransferase 1	chr18q11.2	2.21453	2.43195
211355_x_at	LEPR	U52914	Hs.723178	leptin receptor	chr1p31	2.21442	0
243253_at		AA699346				2.21354	0
225956_at	CREBRF	AL565238	Hs.484195	CREB3 regulatory factor	chr5q35.1	2.21305	0
219377_at	GAREM1	NM_022751	Hs.444314	GRB2 associated regulator of MAPK1 1	chr18q12.1	2.21172	0
49306_at	RASSF4	AI890191	Hs.522895	Ras association (RalGDS/AF-6) domain family member 4	chr10q11.21	2.21033	0
235287_at	CDK6	AW192700	Hs.119882	cyclin-dependent kinase 6	chr7q21-q22	2.20959	0
216222_s_at	MYO10	AI561354	Hs.481720	myosin X	chr5p15.1	2.2069	0
213697_at	HIPK3	AW291829	Hs.201918	homeodomain interacting protein kinase 3	chr11p13	2.20633	4.25963
213591_at	ALDH7A1	AU149534	Hs.483239	aldehyde dehydrogenase 7 family, member A1	chr5q31	2.20043	0
222267_at	TMEM209	BE619220	Hs.267245	transmembrane protein 209	chr7q32.2	2.19788	0
243461_at		BF590303	Hs.662467			2.19686	0
227410_at	FAM43A	AW264102	Hs.435080	family with sequence similarity 43, member A	chr3q29	2.19658	0
217475_s_at	LIMK2	AC002073	Hs.474596	LIM domain kinase 2	chr22q12.2	2.19548	0
221962_s_at	UBE2H	AI829920	Hs.643548	ubiquitin conjugating enzyme E2H	chr7q32	2.19519	0
226425_at	CLIP4	AU144247	Hs.122927	CAP-GLY domain containing linker protein family, member 4	chr2p23.2	2.19466	0
210610_at	CEACAM1	M69176	Hs.512682	carcinoembryonic antigen-related cell adhesion molecule 1 (biliary glycoprotein)	chr19q13.2	2.19431	0
228915_at	DACH1	AI650353	Hs.129452	dachshund family transcription factor 1	chr13q22	2.19015	4.25963
216997_x_at	TLE4	AL358975	Hs.444213	transducin-like enhancer of split 4	chr9q21.31	2.18937	0
244498_x_at	UBE2Q2P6	AI921868	Hs.726826	ubiquitin conjugating enzyme E2Q family member 2 pseudogene 6		2.18841	4.25963
1555409_a_at	BAGE2 /// BAGE3 /// BAGE5 /// KMT2C /// LOC105378260	AF218570	Hs.545789 /// Hs.647120	B melanoma antigen family, member 2 /// B melanoma antigen family, member 3 /// B melanoma antigen family, member 5 /// lysine (K)-specific methyltransferase 2C /// histone-lysine N-methyltransferase 2C	chr13cen /// chr21p /// chr21p11.2 /// chr7q36.1	2.18744	2.43195
216399_s_at	SCAPER	AK025663	Hs.458986	S-phase cyclin A-associated protein in the ER	chr15q24	2.18648	0
216504_s_at	SLC39A8	AL049963	Hs.288034	solute carrier family 39 (zinc transporter), member 8	chr4q24	2.18499	0
219114_at	C3orf18	NM_016210	Hs.517860	chromosome 3 open reading frame 18	chr3p21.3	2.18236	4.25963
206662_at	GLRX	NM_002064	Hs.28988	glutaredoxin	chr5q14	2.18101	0
207499_x_at	UNC45A	NM_017979		unc-45 myosin chaperone A	chr15q26.1	2.18099	2.43195
222717_at	SDPR	BF982174	Hs.26530	serum deprivation response	chr2q32-q33	2.17998	4.25963
208232_x_at	NRG1	L12260	Hs.453951	neuregulin 1	chr8p12	2.17971	4.25963
235056_at	ETV6	AV722693	Hs.504765	ets variant 6	chr12p13	2.17822	0
212445_s_at	NEDD4L	AI357376	Hs.185677	neural precursor cell expressed, developmentally down-regulated 4-like, E3 ubiquitin protein ligase	chr18q21.31	2.17745	0
207833_s_at	HLCS	NM_000411	Hs.371350	holocarboxylase synthetase (biotin-(proprionyl-CoA-carboxylase (ATP-hydrolysing)) ligase)	chr21q22.13	2.17739	4.25963
1556416_s_at		AF086242	Hs.684703			2.17698	0
1554469_at	ZBTB44	BC030580	Hs.721470	zinc finger and BTB domain containing 44	chr11q24.3	2.17669	0
1560416_at	DNAH11	AK095018		dynein, axonemal, heavy chain 11	chr7p21	2.17374	0
219870_at	ATF7IP2	NM_024997	Hs.513343	activating transcription factor 7 interacting protein 2	chr16p13.13	2.17326	0
202686_s_at	AXL	NM_021913	Hs.590970	AXL receptor tyrosine kinase	chr19q13.1	2.17283	0
218368_s_at	TNFRSF12A	NM_016639	Hs.355899	tumor necrosis factor receptor superfamily, member 12A	chr16p13.3	2.17135	0
239278_at	BCAS4	AI471969	Hs.444721	breast carcinoma amplified sequence 4	chr20q13.13	2.16981	2.43195
206667_s_at	SCAMP1	AF005037	Hs.482587	secretory carrier membrane protein 1	chr5q14.1	2.16939	0
235562_at	C3orf70	AI493909	Hs.380048	chromosome 3 open reading frame 70	chr3q27.2	2.169	2.43195
223774_at	SNHG12	AF277181	Hs.632377	small nucleolar RNA host gene 12	chr1p35.3	2.16826	0
1556551_s_at	SLC39A6	BQ027619	Hs.79136	solute carrier family 39 (zinc transporter), member 6	chr18q12.2	2.16721	2.43195
240462_at	CLYBL	AI419840		citrate lyase beta like	chr13q32	2.16717	4.25963
217670_at	RPLP2	AW149827	Hs.437594	ribosomal protein, large, P2	chr11p15.5	2.16501	2.43195
1552516_a_at	HIPK1	NM_152696	Hs.532363	homeodomain interacting protein kinase 1	chr1p13.2	2.16498	4.25963
204973_at	GJB1	NM_000166	Hs.333303	gap junction protein beta 1	chrXq13.1	2.16492	0
207124_s_at	GNB5	NM_006578	Hs.155090	guanine nucleotide binding protein (G protein), beta 5	chr15q21.2	2.16071	0
36499_at	CELSR2	D87469	Hs.57652	cadherin, EGF LAG seven-pass G-type receptor 2	chr1p21	2.15995	0
1554512_a_at	CEP89	BC032307	Hs.599703	centrosomal protein 89kDa	chr19q13.11	2.15915	4.25963
210240_s_at	CDKN2D	U20498	Hs.435051	cyclin-dependent kinase inhibitor 2D (p19, inhibits CDK4)	chr19p13	2.15782	0
1553565_s_at	DDAH1	NM_012137	Hs.713411	dimethylarginine dimethylaminohydrolase 1	chr1p22	2.15758	2.43195
225987_at	STEAP4	AA650281	Hs.521008	STEAP family member 4	chr7q21.12	2.15568	0
214248_s_at	TRIM2	AW071795	Hs.435711	tripartite motif containing 2	chr4q31.3	2.15448	0
1554885_a_at	PRIM2	BC017833	Hs.654580	primase, DNA, polypeptide 2 (58kDa)	chr6p12-p11.1	2.15284	4.25963
1552518_s_at	MTBP	NM_022045	Hs.657656	MDM2 binding protein	chr8q24.12	2.15231	0
218087_s_at	SORBS1	NM_015385	Hs.38621	sorbin and SH3 domain containing 1	chr10q23.33	2.14998	0
212589_at	RRAS2	AI753792	Hs.502004	related RAS viral (r-ras) oncogene homolog 2	chr11p15.2	2.14772	2.43195
229900_at	CD109	AL576908	Hs.399891	CD109 molecule	chr6q13	2.14721	0
222542_x_at	ADCK3	BF724826	Hs.118241	aarF domain containing kinase 3	chr1q42.13	2.1461	2.43195
1554537_at	TMEM126B	BC017574	Hs.525063	transmembrane protein 126B	chr11q14.1	2.14576	0
212016_s_at	PTBP1	AA679988	Hs.172550	polypyrimidine tract binding protein 1	chr19p13.3	2.14549	2.43195
215702_s_at	CFTR	W60595	Hs.489786	cystic fibrosis transmembrane conductance regulator	chr7q31.2	2.14531	0
219172_at	UBTD1	NM_024954	Hs.500724	ubiquitin domain containing 1	chr10q24.2	2.14419	0
216208_s_at	ATF6B	AU117487	Hs.42853	activating transcription factor 6 beta	chr6p21.3	2.14409	0
224035_s_at	BCL2L13	AF183411	Hs.631672	BCL2-like 13 (apoptosis facilitator)	chr22q11.1	2.14373	0
208811_s_at	DNAJB6 /// TMEM135	AF080569	Hs.490745	DnaJ (Hsp40) homolog, subfamily B, member 6 /// transmembrane protein 135	chr11q14.2 /// chr7q36.3	2.14305	0
211414_at	GLS	AF097495	Hs.116448	glutaminase	chr2q32-q34	2.14273	2.43195
203851_at	IGFBP6	NM_002178	Hs.274313	insulin like growth factor binding protein 6	chr12q13	2.14241	0
218901_at	PLSCR4	NM_020353	Hs.477869	phospholipid scramblase 4	chr3q24	2.14188	2.43195
210513_s_at	VEGFA	AF091352	Hs.73793	vascular endothelial growth factor A	chr6p12	2.13983	0
223391_at	SGPP1	BE880703	Hs.24678	sphingosine-1-phosphate phosphatase 1	chr14q23.2	2.13727	0
226533_at	HINT3	BF694956	Hs.72325	histidine triad nucleotide binding protein 3	chr6q22.32	2.13698	0
1552766_at	HS6ST2	NM_147174	Hs.385956	heparan sulfate 6-O-sulfotransferase 2	chrXq26.2	2.13658	0
235075_at	DSG3	AI813438	Hs.1925	desmoglein 3	chr18q12.1	2.13561	2.43195
202283_at	SERPINF1	NM_002615	Hs.532768	serpin peptidase inhibitor, clade F (alpha-2 antiplasmin, pigment epithelium derived factor), member 1	chr17p13.3	2.1343	2.43195
235199_at	RNF125	AI969697	Hs.633703	ring finger protein 125, E3 ubiquitin protein ligase	chr18q12.1	2.13311	0
1555830_s_at	ESYT2	BC001224	Hs.490795	extended synaptotagmin-like protein 2	chr7q36.3	2.13271	2.43195
202448_s_at	ZER1	BE675849	Hs.147950	zyg-11 related, cell cycle regulator	chr9q34.11	2.13209	2.43195
215239_x_at	ZNF273	AU132789	Hs.520889	zinc finger protein 273	chr7q11.21	2.13136	0
1554095_at	RBM33	BC011923		RNA binding motif protein 33	chr7q36.3	2.13042	0
214823_at	ZNF204P	AF033199	Hs.8198	zinc finger protein 204, pseudogene	chr6p21.3	2.13017	2.43195
208370_s_at	RCAN1	NM_004414	Hs.282326	regulator of calcineurin 1	chr21q22.12	2.12993	0
1556019_at	GPR180	BE502765	Hs.439363	G protein-coupled receptor 180	chr13q32.1	2.12844	4.25963
210995_s_at	TRIM23	AF230399	Hs.792	tripartite motif containing 23	chr5q12.3	2.12827	0
205017_s_at	MBNL2	AI088145	Hs.657347	muscleblind-like splicing regulator 2	chr13q32.1	2.12817	0
1559425_at		AL512701	Hs.662187			2.12803	2.43195
219679_s_at	WAC	NM_018604	Hs.743224	WW domain containing adaptor with coiled-coil	chr10p12.1|10p12.1-p11.2	2.12713	0
223818_s_at	RSF1	AF059317	Hs.420229	remodeling and spacing factor 1	chr11q14.1	2.12449	2.43195
227004_at	CDKL5	AI611074		cyclin-dependent kinase-like 5	chrXp22	2.12391	0
202898_at	SDC3	NM_014654	Hs.158287	syndecan 3	chr1p35.2	2.12362	0
215108_x_at	TOX3	U80736	Hs.460789	TOX high mobility group box family member 3	chr16q12.1	2.12361	0
228610_at	TM9SF3	AI040432	Hs.500674	transmembrane 9 superfamily member 3	chr10q24.1	2.12311	2.43195
227166_at	DNAJC18	AI017750	Hs.483537	DnaJ (Hsp40) homolog, subfamily C, member 18	chr5q31.2	2.12271	0
222175_s_at	MED15	AK000003	Hs.517421	mediator complex subunit 15	chr22q11.2	2.12265	2.43195
243999_at	SLFN5	AW962850	Hs.709347	schlafen family member 5	chr17q12	2.12261	0
228625_at	CITED4	AI858001	Hs.355820	Cbp/p300-interacting transactivator, with Glu/Asp rich carboxy-terminal domain, 4	chr1p34.2|1p35-p34	2.12236	0
232128_s_at	CLCN5	AK021494	Hs.166486	chloride channel, voltage-sensitive 5	chrXp11.23-p11.22	2.11974	2.43195
229999_at	RBMX	AI080106		RNA binding motif protein, X-linked	chrXq26.3	2.11841	0
225900_at	EXOC6B	AW294630	Hs.303454	exocyst complex component 6B	chr2p13.2	2.11829	0
234547_at		AF083121	Hs.676467			2.11797	4.25963
213267_at	DOPEY1	AL162056		dopey family member 1	chr6q15	2.11555	2.43195
203574_at	NFIL3	NM_005384	Hs.79334	nuclear factor, interleukin 3 regulated	chr9q22	2.11467	0
204354_at	POT1	NM_015450	Hs.31968	protection of telomeres 1	chr7q31.33	2.11353	0
204841_s_at	EEA1	NM_003566	Hs.567367	early endosome antigen 1	chr12q22	2.113	0
225731_at	ANKRD50	BF196876	Hs.480694	ankyrin repeat domain 50	chr4q28.1	2.11285	2.43195
230961_at		BE856980				2.10924	2.43195
221113_s_at	WNT16	NM_016087	Hs.272375	wingless-type MMTV integration site family, member 16	chr7q31	2.1085	0
216623_x_at	TOX3	AK025084	Hs.460789	TOX high mobility group box family member 3	chr16q12.1	2.10725	0
230352_at	PRPS2	AI392908	Hs.654581	phosphoribosyl pyrophosphate synthetase 2	chrXp22.2	2.10707	0
224259_at	WNT8A	AY009402		wingless-type MMTV integration site family, member 8A	chr5q31	2.10468	2.43195
221673_s_at	CSNK1G1	AB042563	Hs.646508	casein kinase 1, gamma 1	chr15q22.1-q22.31	2.10461	0
206516_at	AMH	NM_000479	Hs.112432	anti-Mullerian hormone	chr19p13.3	2.10188	0
231918_s_at	GFM2	AK025314	Hs.277154	G elongation factor, mitochondrial 2	chr5q13	2.10099	0
230697_at	BBS5	AW418788	Hs.233398	Bardet-Biedl syndrome 5	chr2q31.1	2.10043	2.43195
218000_s_at	PHLDA1	NM_007350	Hs.602085	pleckstrin homology-like domain, family A, member 1	chr12q15	2.09976	0
228986_at	OSBPL8	AW978375	Hs.430849	oxysterol binding protein-like 8	chr12q14	2.09865	0
1553202_at	STOX1	NM_152709	Hs.37636	storkhead box 1	chr10q22.1	2.09862	4.25963
225927_at	MAP3K1	AA541479	Hs.653654	mitogen-activated protein kinase kinase kinase 1, E3 ubiquitin protein ligase	chr5q11.2	2.09668	0
208634_s_at	KIAA0754 /// MACF1	AB029290	Hs.472475	KIAA0754 /// microtubule-actin crosslinking factor 1	chr1p32-p31 /// chr1p34.3	2.09646	0
1554508_at	PIK3AP1	BC029917	Hs.310456	phosphoinositide-3-kinase adaptor protein 1	chr10q24.1	2.09524	0
222847_s_at	EGLN3	AI378406	Hs.135507	egl-9 family hypoxia-inducible factor 3	chr14q13.1	2.09469	0
217620_s_at	PIK3CB	AA805318	Hs.239818	phosphatidylinositol-4,5-bisphosphate 3-kinase, catalytic subunit beta	chr3q22.3	2.09431	0
1569380_a_at	HERPUD1	BC015447	Hs.675810	homocysteine-inducible, endoplasmic reticulum stress-inducible, ubiquitin-like domain member 1	chr16q13	2.09413	2.43195
227984_at	LMF1	BE464483	Hs.71912 /// Hs.745022	lipase maturation factor 1	chr16p13.3	2.09392	0
234491_s_at	SAV1	AJ292969	Hs.642842	salvador family WW domain containing protein 1	chr14q13-q23	2.09354	0
1561037_a_at	LOC105373113	BI548390	Hs.149726	uncharacterized LOC105373113		2.09326	2.43195
244401_at	LCA5	AI922939	Hs.21945	Leber congenital amaurosis 5	chr6q14.1	2.09181	0
1554513_s_at	CEP89	BC032307	Hs.599703	centrosomal protein 89kDa	chr19q13.11	2.09049	0
229659_s_at		BE501712	Hs.709003			2.09045	4.25963
209254_at	KLHDC10	AI808625	Hs.520710	kelch domain containing 10	chr7q32.2	2.09009	0
235329_at	NOXO1	AW083983	Hs.191762	NADPH oxidase organizer 1	chr16p13.3	2.08968	0
242098_at	ARFGEF3	AW953116	Hs.194408	ARFGEF family member 3	chr6q23.3	2.08928	2.43195
216627_s_at	B4GALT1	U10473	Hs.272011	UDP-Gal:betaGlcNAc beta 1,4- galactosyltransferase, polypeptide 1	chr9p13	2.08921	4.25963
214008_at	TWF1	N25562	Hs.189075	twinfilin actin binding protein 1	chr12q12	2.08797	4.25963
212086_x_at	LMNA	AK026584	Hs.594444	lamin A/C	chr1q22	2.08726	0
203140_at	BCL6	NM_001706	Hs.478588	B-cell CLL/lymphoma 6	chr3q27	2.08613	0
213113_s_at	SLC43A3	AI630178	Hs.99962	solute carrier family 43, member 3	chr11q11	2.08506	0
1552619_a_at	ANLN	NM_018685	Hs.62180	anillin actin binding protein	chr7p15-p14	2.08458	0
214774_x_at	TOX3	AK027006	Hs.460789	TOX high mobility group box family member 3	chr16q12.1	2.08362	0
201650_at	KRT19	NM_002276	Hs.654568	keratin 19, type I	chr17q21.2	2.08284	0
210525_x_at	EFCAB11	BC001787	Hs.123232	EF-hand calcium binding domain 11	chr14q32.11	2.08233	0
1554785_at	CCDC82	BC018663	Hs.525088	coiled-coil domain containing 82	chr11q21	2.08227	4.25963
229354_at	AHRR	AB033060	Hs.50823	aryl-hydrocarbon receptor repressor	chr5p15.3	2.07975	0
1552279_a_at	SLC46A1	AK074161	Hs.446689	solute carrier family 46 (folate transporter), member 1	chr17q11.2	2.07958	0
200755_s_at	CALU	BF939365	Hs.743262	calumenin	chr7q32.1	2.07805	0
212113_at	ATXN7L3B	AI927479	Hs.744849	ataxin 7-like 3B	chr12q21	2.07796	0
228359_at	UBASH3B	AA037664	Hs.444075	ubiquitin associated and SH3 domain containing B	chr11q24.1	2.07349	0
222740_at	ATAD2	AI925583	Hs.370834	ATPase family, AAA domain containing 2	chr8q24.13	2.07149	0
204748_at	PTGS2	NM_000963	Hs.196384	prostaglandin-endoperoxide synthase 2 (prostaglandin G/H synthase and cyclooxygenase)	chr1q25.2-q25.3	2.0708	2.43195
1558082_at	CCDC171	AK094506	Hs.17267	coiled-coil domain containing 171	chr9p22.3	2.06997	4.25963
227088_at	PDE5A	BF221547	Hs.647971	phosphodiesterase 5A, cGMP-specific	chr4q27	2.06836	4.25963
214579_at	NIPAL3	NM_020448	Hs.523442	NIPA-like domain containing 3	chr1p36.12-p35.1	2.06827	0
209257_s_at	SMC3	BF795297	Hs.24485	structural maintenance of chromosomes 3	chr10q25	2.06741	2.43195
205169_at	RBBP5	NM_005057	Hs.519230	retinoblastoma binding protein 5	chr1q32	2.06727	0
213582_at	ATP11A	BF439472	Hs.29189	ATPase, class VI, type 11A	chr13q34	2.06569	0
205425_at	HIP1	NM_005338	Hs.329266	huntingtin interacting protein 1	chr7q11.23	2.06499	0
214991_s_at	PIGO	AC004472	Hs.522099	phosphatidylinositol glycan anchor biosynthesis class O	chr9p13.3	2.06484	2.43195
209015_s_at	DNAJB6	BC002446	Hs.490745	DnaJ (Hsp40) homolog, subfamily B, member 6	chr7q36.3	2.06376	0
228831_s_at	GNG7 /// LOC101929097	AL039870	Hs.515544	guanine nucleotide binding protein (G protein), gamma 7 /// uncharacterized LOC101929097	chr19p13.3	2.06365	2.43195
217791_s_at	ALDH18A1	NM_002860	Hs.500645	aldehyde dehydrogenase 18 family, member A1	chr10q24.3	2.06352	0
210594_x_at	MPZL1	AF239756	Hs.493919	myelin protein zero-like 1	chr1q24.2	2.06112	0
217203_at		U08626				2.05818	0
233543_s_at	FAM175A	AK021582	Hs.334772	family with sequence similarity 175, member A	chr4q21.23	2.05761	0
1558015_s_at	ACTR2	BU175810	Hs.744913	ARP2 actin-related protein 2 homolog (yeast)	chr2p14	2.05738	4.25963
216902_s_at	RRN3 /// RRN3P1 /// RRN3P2	AF001549	Hs.348979 /// Hs.460078 /// Hs.720348	RRN3 homolog, RNA polymerase I transcription factor /// RRN3 homolog, RNA polymerase I transcription factor pseudogene 1 /// RRN3 homolog, RNA polymerase I transcription factor pseudogene 2	chr16p11.2 /// chr16p12 /// chr16p12.2	2.05711	0
237112_at		R59908				2.05681	0
224851_at	CDK6	AW274756	Hs.119882	cyclin-dependent kinase 6	chr7q21-q22	2.0552	0
201291_s_at	TOP2A	AU159942	Hs.156346	topoisomerase (DNA) II alpha	chr17q21.2	2.05406	0
1562738_a_at	USP3-AS1	AK093077	Hs.631163	USP3 antisense RNA 1	chr15q22.31	2.05367	4.25963
220952_s_at	PLEKHA5	NM_019012	Hs.188614	pleckstrin homology domain containing, family A member 5	chr12p12	2.05338	0
239572_at	GJA3	BF726530	Hs.130313	gap junction protein alpha 3	chr13q12.11	2.05229	4.25963
207850_at	CXCL3	NM_002090	Hs.89690	chemokine (C-X-C motif) ligand 3	chr4q21	2.05118	0
1554438_at	KIAA1217	BC018764	Hs.445885	KIAA1217	chr10p12.31	2.05042	0
213457_at	MFHAS1	BF739959	Hs.379414	malignant fibrous histiocytoma amplified sequence 1	chr8p23.1	2.05041	4.25963
239854_at	SYCE3	AA953200	Hs.535660	synaptonemal complex central element protein 3	chr22q13.33	2.05027	2.43195
211889_x_at	CEACAM1	D12502	Hs.512682	carcinoembryonic antigen-related cell adhesion molecule 1 (biliary glycoprotein)	chr19q13.2	2.04786	0
222027_at	NUCKS1	AW515443	Hs.744865	nuclear casein kinase and cyclin-dependent kinase substrate 1	chr1q32.1	2.0476	0
231428_at		BE502947	Hs.715105			2.04627	0
218181_s_at	MAP4K4	NM_017792	Hs.701013	mitogen-activated protein kinase kinase kinase kinase 4	chr2q11.2-q12	2.04584	0
213610_s_at	KLHL23 /// PHOSPHO2-KLHL23	BE326381	Hs.655150	kelch-like family member 23 /// PHOSPHO2-KLHL23 readthrough	chr2q /// chr2q31.1	2.04559	0
217365_at	PRAMEF11	AL022101	Hs.551617	PRAME family member 11	chr1p36.21	2.04387	2.43195
214693_x_at	LOC100996763 /// LOC102724250 /// NBPF1 /// NBPF10 /// NBPF11 /// NBPF12 /// NBPF14 /// NBPF15 /// NBPF19 /// NBPF20 /// NBPF25P /// NBPF26 /// NBPF8 /// NBPF9	BE732345	Hs.445080 /// Hs.467587 /// Hs.523572 /// Hs.534675 /// Hs.656782 /// Hs.714127 /// Hs.721588 /// Hs.732082 /// Hs.744018	notch homolog 2 N-terminal-like protein /// neuroblastoma breakpoint family member 1 /// neuroblastoma breakpoint family, member 1 /// neuroblastoma breakpoint family, member 10 /// neuroblastoma breakpoint family, member 11 /// neuroblastoma breakpoint f	chr1p36.13 /// chr1q21 /// chr1q21.1 /// chr1q21.2	2.04366	0
202156_s_at	CELF2	N36839	Hs.309288	CUGBP, Elav-like family member 2	chr10p13	2.04324	0
1569472_s_at	TTC3	BC026260	Hs.368214	tetratricopeptide repeat domain 3	chr21q22.2	2.04296	0
221618_s_at	TAF9B	AF220509	Hs.592248	TAF9B RNA polymerase II, TATA box binding protein (TBP)-associated factor, 31kDa	chrXq13.1-q21.1	2.04242	2.43195
244504_x_at	ARF1	AW139048	Hs.286221	ADP-ribosylation factor 1	chr1q42	2.04098	0
224486_s_at	C15orf41	BC006254	Hs.48348	chromosome 15 open reading frame 41	chr15q14	2.04048	0
1554678_s_at	HNRNPDL	AB066484	Hs.527105	heterogeneous nuclear ribonucleoprotein D like	chr4q21.22	2.04039	0
242429_at	ZNF567	BF435183	Hs.412517	zinc finger protein 567	chr19q13.12	2.03995	2.43195
202773_s_at	SFSWAP	AI023864	Hs.308171	splicing factor, suppressor of white-apricot family	chr12q24.33	2.03967	0
235744_at	PPTC7	BG252924	Hs.13854	PTC7 protein phosphatase homolog	chr12q24.11	2.03733	0
209344_at	TPM4	BC002827	Hs.631618	tropomyosin 4	chr19p13.1	2.03696	2.43195
212481_s_at	TPM4	AI214061	Hs.631618	tropomyosin 4	chr19p13.1	2.03632	0
207029_at	KITLG	NM_000899	Hs.1048	KIT ligand	chr12q22	2.03604	0
215933_s_at	HHEX	Z21533	Hs.118651	hematopoietically expressed homeobox	chr10q23.33	2.03583	0
221563_at	DUSP10	N36770	Hs.497822	dual specificity phosphatase 10	chr1q41	2.03513	0
1552928_s_at	TAB3	NM_152787	Hs.188256	TGF-beta activated kinase 1/MAP3K7 binding protein 3	chrXp21.2	2.0342	2.43195
232146_at	NDUFC1	AK023115		NADH dehydrogenase (ubiquinone) 1, subcomplex unknown, 1, 6kDa	chr4q31.1	2.03362	2.43195
205515_at	PRSS12	NM_003619	Hs.445857	protease, serine, 12 (neurotrypsin, motopsin)	chr4q28.1	2.0325	0
222387_s_at	VPS35	BG476669	Hs.454528	VPS35 retromer complex component	chr16q12	2.0319	4.25963
222044_at	PCIF1	AI199589		PDX1 C-terminal inhibiting factor 1	chr20q13.12	2.03139	0
209504_s_at	PLEKHB1	AF081583	Hs.445489	pleckstrin homology domain containing, family B (evectins) member 1	chr11q13.5-q14.1	2.03059	0
203030_s_at	PTPRN2	AF007555	Hs.490789	protein tyrosine phosphatase, receptor type, N polypeptide 2	chr7q36	2.03053	0
1560095_s_at		CA311143	Hs.662002			2.02858	0
232222_at	ZCCHC2	AK000229	Hs.733355	zinc finger, CCHC domain containing 2	chr18q21.33	2.02821	4.25963
206571_s_at	MAP4K4	NM_004834	Hs.701013	mitogen-activated protein kinase kinase kinase kinase 4	chr2q11.2-q12	2.02731	0
1555814_a_at	RHOA	AF498970	Hs.247077	ras homolog family member A	chr3p21.3	2.02564	0
223710_at	CCL26	AF096296	Hs.131342	chemokine (C-C motif) ligand 26	chr7q11.23	2.02546	4.25963
229771_at	MAP3K13	AI290653	Hs.634586	mitogen-activated protein kinase kinase kinase 13	chr3q27	2.02465	4.25963
217644_s_at	SOS2	AI276593	Hs.291533	SOS Ras/Rho guanine nucleotide exchange factor 2	chr14q21	2.02445	2.43195
203002_at	AMOTL2	NM_016201	Hs.426312	angiomotin like 2	chr3q21-q22	2.02441	0
222644_s_at	COLGALT1	AI924150	Hs.418795	collagen beta(1-O)galactosyltransferase 1	chr19p13.11	2.02369	4.25963
210733_at	TRAM1	AF130055		translocation associated membrane protein 1	chr8q13.3	2.0212	0
228401_at	ATAD2	AI656807	Hs.370834	ATPase family, AAA domain containing 2	chr8q24.13	2.01986	0
204930_s_at	BNIP1	NM_013979	Hs.145726	BCL2/adenovirus E1B 19kDa interacting protein 1	chr5q33-q34	2.01957	0
205778_at	KLK7	NM_005046	Hs.151254	kallikrein related peptidase 7	chr19q13.41	2.01897	0
227020_at	YPEL2	BE502982	Hs.463613	yippee like 2	chr17q22	2.01867	0
222608_s_at	ANLN	AK023208	Hs.62180	anillin actin binding protein	chr7p15-p14	2.01773	0
91682_at	EXOSC4	AI571298		exosome component 4	chr8q24.3	2.01738	0
229882_at	RPS15A	AA961515		ribosomal protein S15a	chr16p	2.01475	0
214175_x_at	PDLIM4	AI254547	Hs.424312	PDZ and LIM domain 4	chr5q31.1	2.01354	0
244646_at		AW972881	Hs.663316			2.01207	0
223085_at	RNF19A	AB029316	Hs.292882	ring finger protein 19A, RBR E3 ubiquitin protein ligase	chr8q22	2.01169	0
229216_s_at		AI090987				2.01094	0
209052_s_at	WHSC1	BF111870	Hs.113876	Wolf-Hirschhorn syndrome candidate 1	chr4p16.3	2.01057	2.43195
227530_at	AKAP12	BF511276	Hs.371240	A kinase (PRKA) anchor protein 12	chr6q24-q25	2.00995	0
237515_at	TMEM56	AA054642	Hs.483512	transmembrane protein 56	chr1p21.3	2.00976	0
1555370_a_at	CAMTA1	AF111804	Hs.397705	calmodulin binding transcription activator 1	chr1p36.31-p36.23	2.00863	4.25963
234907_x_at	POLB	S69873	Hs.661106	polymerase (DNA directed), beta	chr8p11.2	2.00852	2.43195
1567107_s_at	TPM4	AF362887	Hs.631618	tropomyosin 4	chr19p13.1	2.0084	0
1557049_at	BTBD19	BQ183759	Hs.632400	BTB (POZ) domain containing 19	chr1p34.1	2.00819	0
210935_s_at	WDR1	AF274954	Hs.128548	WD repeat domain 1	chr4p16.1	2.00819	2.43195
1557244_a_at		AI668625	Hs.595873			2.00764	4.25963
1560754_at	CMTM7	AL832450		CKLF-like MARVEL transmembrane domain containing 7	chr3p22.3	2.00583	0
218885_s_at	GALNT12	NM_024642	Hs.47099	polypeptide N-acetylgalactosaminyltransferase 12	chr9q22.33	2.00523	0
231776_at	EOMES	NM_005442	Hs.591663	eomesodermin	chr3p24.1	2.00497	4.25963
217218_at	WAPL	AK027005	Hs.203099	WAPL cohesin release factor	chr10q23.2	2.00458	2.43195
214287_s_at	CDK13	BE675449	Hs.233552	cyclin-dependent kinase 13	chr7p13	2.00273	4.25963
203627_at	IGF1R	AI830698	Hs.643120	insulin-like growth factor 1 receptor	chr15q26.3	2.00047	2.43195
1556834_at	DSG2-AS1	BC042986	Hs.562766	DSG2 antisense RNA 1		2.00038	0
