# Supplementary material for: Selective treatment pressure in colon cancer drives the molecular profile of resistant circulating tumor cell clones
Source: Mol Cancer. 2021 Feb 8;20:30. doi: 10.1186/s12943-021-01326-6 (PMC7869222; doi:10.1186/s12943-021-01326-6)
Supplement: Supplementary file 2 — Additional file 2: Table S1. List of DETs upregulated in CTC-MCC-41 vs all the other CTC lines. Table S2. List of DETs downregulated in CTC-MCC-41 vs all the other CTC lines. Table S3. List of DETs upregulated in all CTC-MCC-41.5 cell lines vs the CTC-MCC-41.4 cell line. Table S4. List of DETs upregulated in the [ABFG] subgroup vs the [CDE] subgroup of the CTC-MCC-41.5 cell lines. Table S5. List of DETs downregulated in the [ABFG] subgroup vs the [CDE] subgroup of the CTC-MCC-41.5 cell lines. Table S6. Primer sequences. [file 12943_2021_1326_MOESM2_ESM.zip › Table S5.xlsx]

## Sheet: Table S6
Table S5		List of DETs down-regulated in the [ABFG] subgroup vs the [CDE] subgroup of the CTC-MCC-41.5 cell lines
Gene ID	Gene Name	Representative Public ID	UniGene ID	Gene Title	Chromosomal Location	Fold Change	q-value(%)
207529_at	DEFA5	NM_021010	Hs.655233	defensin, alpha 5, Paneth cell-specific	chr8p23.1	295.123	0
207814_at	DEFA6	NM_001926	Hs.711	defensin, alpha 6, Paneth cell-specific	chr8p23.1	173.685	0
229725_at	ACSL6	AV705292	Hs.14945	acyl-CoA synthetase long-chain family member 6	chr5q31.1	150.765	0
231250_at	LOC101060400	AI394574		uncharacterized LOC101060400		116.215	0
209994_s_at	ABCB1 /// ABCB4	AF016535	Hs.489033 /// Hs.654403	ATP binding cassette subfamily B member 1 /// ATP binding cassette subfamily B member 4	chr7q21.1 /// chr7q21.12	84.1655	0
209993_at	ABCB1	AF016535	Hs.489033	ATP binding cassette subfamily B member 1	chr7q21.12	82.3111	0
206418_at	NOX1	NM_007052	Hs.592227	NADPH oxidase 1	chrXq22	78.0916	0
207214_at	SPINK4	NM_014471	Hs.555934	serine peptidase inhibitor, Kazal type 4	chr9p13.3	77.0571	0
206000_at	MEP1A	NM_005588	Hs.179704	meprin A, alpha (PABA peptide hydrolase)	chr6p12-p11	70.358	0
205675_at	MTTP	AI623321	Hs.195799	microsomal triglyceride transfer protein	chr4q24	69.9524	0
208121_s_at	PTPRO	NM_002848	Hs.160871	protein tyrosine phosphatase, receptor type, O	chr12p13.3-p13.2|12p13-p12	63.9896	0
202888_s_at	ANPEP	NM_001150	Hs.1239	alanyl (membrane) aminopeptidase	chr15q25-q26	62.2143	0
235892_at		AI620881				61.5548	0
221470_s_at	IL37	NM_014439	Hs.166371	interleukin 37	chr2q12-q14.1	57.2689	0
207412_x_at	CELP	NM_001808	Hs.654361	carboxyl ester lipase pseudogene	chr9q34.3	51.0751	0
242601_at	HEPACAM2	AA600175	Hs.443169	HEPACAM family member 2	chr7q21.3	49.8112	0
234994_at	TMEM200A	AA088177	Hs.591341	transmembrane protein 200A	chr6q23.1	48.2367	0
206484_s_at	XPNPEP2	NM_003399	Hs.170499	X-prolyl aminopeptidase (aminopeptidase P) 2, membrane-bound	chrXq25	39.4391	0
209937_at	TM4SF4	BC001386	Hs.133527	transmembrane 4 L six family member 4	chr3q25	38.8605	0
201348_at	GPX3	NM_002084	Hs.386793	glutathione peroxidase 3	chr5q33.1	35.4629	0
227736_at	C10orf99	AA553959	Hs.298713	chromosome 10 open reading frame 99	chr10q23.1	34.564	0
200951_s_at	CCND2	AW026491	Hs.376071	cyclin D2	chr12p13	33.4117	0
200953_s_at	CCND2	NM_001759	Hs.376071	cyclin D2	chr12p13	32.3307	0
227735_s_at	C10orf99	AA553959	Hs.298713	chromosome 10 open reading frame 99	chr10q23.1	30.0731	0
213796_at	SPRR1A	AI923984	Hs.46320	small proline-rich protein 1A	chr1q21-q22	29.8256	0
229667_s_at	HOXB8	AI277015	Hs.514292	homeobox B8	chr17q21.3	28.2378	0
233059_at	KCNJ3	AK026384	Hs.591606	potassium channel, inwardly rectifying subfamily J, member 3	chr2q24.1	27.3793	0
203240_at	FCGBP	NM_003890	Hs.111732	Fc fragment of IgG binding protein	chr19q13.1	27.3005	0
216910_at	XPNPEP2	AF195953	Hs.170499	X-prolyl aminopeptidase (aminopeptidase P) 2, membrane-bound	chrXq25	26.7913	0
233604_at	FLJ22763	AI650260	Hs.280892	uncharacterized LOC401081	chr3q13.13	26.2475	0
206561_s_at	AKR1B10	NM_020299	Hs.116724	aldo-keto reductase family 1, member B10 (aldose reductase)	chr7q33	25.6949	0
223204_at	FAM198B	AF260333	Hs.567498	family with sequence similarity 198, member B	chr4q32.1	25.4662	0
204607_at	HMGCS2	NM_005518	Hs.59889	3-hydroxy-3-methylglutaryl-CoA synthase 2 (mitochondrial)	chr1p13-p12	25.3947	0
211207_s_at	ACSL6	AF129166	Hs.14945	acyl-CoA synthetase long-chain family member 6	chr5q31.1	24.4632	0
213369_at	CDHR1	AI825832	Hs.137556	cadherin-related family member 1	chr10q23.1	24.0591	0
209821_at	IL33	AB024518	Hs.731660	interleukin 33	chr9p24.1	23.9179	0
218468_s_at	GREM1	AF154054	Hs.40098	gremlin 1, DAN family BMP antagonist	chr15q13.3	23.4715	0
218469_at	GREM1	NM_013372	Hs.40098	gremlin 1, DAN family BMP antagonist	chr15q13.3	22.9985	0
206286_s_at	TDGF1 /// TDGF1P3	NM_003212	Hs.385870 /// Hs.592361	teratocarcinoma-derived growth factor 1 /// teratocarcinoma-derived growth factor 1 pseudogene 3	chr3p21.31 /// chrXq22.3	22.3486	0
204818_at	HSD17B2	NM_002153	Hs.162795	hydroxysteroid (17-beta) dehydrogenase 2	chr16q24.1-q24.2	20.9332	0
227725_at	ST6GALNAC1	Y11339	Hs.105352	ST6 (alpha-N-acetyl-neuraminyl-2,3-beta-galactosyl-1,3)-N-acetylgalactosaminide alpha-2,6-sialyltransferase 1	chr17q25.1	20.8976	0
205892_s_at	FABP1	NM_001443	Hs.380135	fatty acid binding protein 1, liver	chr2p11	20.5808	0
205910_s_at	CEL	NM_001807	Hs.533258	carboxyl ester lipase	chr9q34.3	20.4561	0
206312_at	GUCY2C	NM_004963	Hs.524278	guanylate cyclase 2C	chr12p12	20.2951	0
223551_at	PKIB	AF225513	Hs.744965	protein kinase (cAMP-dependent, catalytic) inhibitor beta	chr6q22.31	20.2779	0
204529_s_at	TOX	AI961231	Hs.491805	thymocyte selection-associated high mobility group box	chr8q12.1	20.2236	0
214091_s_at	GPX3	AW149846	Hs.386793	glutathione peroxidase 3	chr5q33.1	19.5778	0
230269_at	B3GALT5	AI963605		UDP-Gal:betaGlcNAc beta 1,3-galactosyltransferase 5	chr21q22.3	18.4165	0
232321_at	MUC17	AK026404	Hs.271819	mucin 17, cell surface associated	chr7q22.1	18.3834	0
227123_at	RAB3B	AU156710	Hs.123072	RAB3B, member RAS oncogene family	chr1p32-p31	17.9923	0
1553674_at	LRRIQ3	NM_145258	Hs.644625	leucine-rich repeats and IQ motif containing 3	chr1p31.1	17.655	0
209699_x_at	AKR1C2	U05598	Hs.567256	aldo-keto reductase family 1, member C2	chr10p15-p14	17.5741	0
212850_s_at	LRP4	AA584297	Hs.4930	LDL receptor related protein 4	chr11p11.2	17.349	0
232707_at	ISX	AK025181	Hs.567637	intestine-specific homeobox	chr22q12.3	17.2986	0
210808_s_at	NOX1	AF166327	Hs.592227	NADPH oxidase 1	chrXq22	16.51	0
207202_s_at	NR1I2	NM_003889	Hs.7303	nuclear receptor subfamily 1, group I, member 2	chr3q12-q13.3	16.4929	0
204035_at	SCG2	NM_003469	Hs.516726	secretogranin II	chr2q35-q36	16.3529	1.15902
220639_at	TM4SF20	NM_024795	Hs.156652	transmembrane 4 L six family member 20	chr2q36.3	16.1524	0
207217_s_at	NOX1	NM_013955	Hs.592227	NADPH oxidase 1	chrXq22	15.7086	0
226461_at	HOXB9	AA204719	Hs.463350	homeobox B9	chr17q21.3	15.6025	0
206754_s_at	CYP2B6 /// CYP2B7P	NM_000767	Hs.1360 /// Hs.529117	cytochrome P450, family 2, subfamily B, polypeptide 6 /// cytochrome P450, family 2, subfamily B, polypeptide 7, pseudogene	chr19q13.2	15.3395	0
208323_s_at	ANXA13	NM_004306	Hs.181107	annexin A13	chr8q24.13	15.2683	0
1553970_s_at	CEL	BC042510	Hs.533258	carboxyl ester lipase	chr9q34.3	15.237	0
231120_x_at	PKIB	AL569326	Hs.744965	protein kinase (cAMP-dependent, catalytic) inhibitor beta	chr6q22.31	14.9575	0
1554436_a_at	REG4	AY126671	Hs.660883	regenerating islet-derived family, member 4	chr1p13.1-p12	14.5595	0
228531_at	SAMD9	AA741307	Hs.65641	sterile alpha motif domain containing 9	chr7q21.2	14.522	0
206430_at	CDX1	NM_001804	Hs.1545	caudal type homeobox 1	chr5q32	14.3928	0
223447_at	REG4	AY007243	Hs.660883	regenerating islet-derived family, member 4	chr1p13.1-p12	14.3539	0
241703_at	RUNDC3B	AI928037	Hs.411488	RUN domain containing 3B	chr7q21.12	14.3243	0
202620_s_at	PLOD2	NM_000935	Hs.477866	procollagen-lysine, 2-oxoglutarate 5-dioxygenase 2	chr3q24	14.0404	0
223942_x_at	CHST5	AF246718	Hs.745424	carbohydrate (N-acetylglucosamine 6-O) sulfotransferase 5	chr16q22.3	13.8148	0
229358_at	IHH	AA628967	Hs.654504	indian hedgehog	chr2q33-q35	13.5165	0
216594_x_at	AKR1C1	S68290	Hs.460260	aldo-keto reductase family 1, member C1	chr10p15-p14	13.3509	0
220116_at	KCNN2	NM_021614	Hs.98280	potassium channel, calcium activated intermediate/small conductance subfamily N alpha, member 2	chr5q22.3	13.1394	0
231982_at	SMIM24	AF161441	Hs.130714	small integral membrane protein 24	chr19p13.3	12.9099	0
210143_at	ANXA10	AF196478	Hs.188401	annexin A10	chr4q33	12.6786	0
223525_at	DLL4	AB036931	Hs.511076	delta-like 4 (Drosophila)	chr15q14	12.5356	0
211470_s_at	SULT1C2	AF186255	Hs.436123	sulfotransferase family 1C member 2	chr2q12.3	12.026	0
204151_x_at	AKR1C1	NM_001353	Hs.460260 /// Hs.567256	aldo-keto reductase family 1, member C1	chr10p15-p14	11.9324	0
205352_at	SERPINI1	NM_005025	Hs.478153	serpin peptidase inhibitor, clade I (neuroserpin), member 1	chr3q26.1	11.9114	0
206293_at	SULT2A1	U08024	Hs.515835	sulfotransferase family 2A member 1	chr19q13.3	11.829	0
209606_at	CYTIP	L06633	Hs.270	cytohesin 1 interacting protein	chr2q11.2	11.8192	0
205929_at	GPA33	NM_005814	Hs.651244	glycoprotein A33 (transmembrane)	chr1q24.1	11.4392	0
236001_at	LINC00675	BF446940	Hs.306721	long intergenic non-protein coding RNA 675	chr17p13.1-p12	11.3495	0
224555_x_at	IL37	AF251120	Hs.166371	interleukin 37	chr2q12-q14.1	11.2987	0
206199_at	CEACAM7	NM_006890	Hs.74466	carcinoembryonic antigen-related cell adhesion molecule 7	chr19q13.2	11.1758	0
213059_at	CREB3L1	AF055009	Hs.405961	cAMP responsive element binding protein 3-like 1	chr11p11.2	11.1377	0
237017_s_at	LOC102723493	T73002		uncharacterized LOC102723493		11.1253	0
205342_s_at	SULT1C2	AF026303	Hs.436123	sulfotransferase family 1C member 2	chr2q12.3	11.039	0
227354_at	PAG1	BF589359	Hs.266175	phosphoprotein membrane anchor with glycosphingolipid microdomains 1	chr8q21.13	10.9298	0
225626_at	PAG1	AK000680	Hs.266175	phosphoprotein membrane anchor with glycosphingolipid microdomains 1	chr8q21.13	10.9147	0
236314_at	EPM2AIP1	AW162758	Hs.28020	EPM2A (laforin) interacting protein 1	chr3p22.1	10.9007	0
239994_at	B3GALT5	AI733281		UDP-Gal:betaGlcNAc beta 1,3-galactosyltransferase 5	chr21q22.3	10.8915	0
239332_at	LOC105371809	AW079559	Hs.599877	uncharacterized LOC105371809		10.8106	0
204730_at	RIMS3	NM_014747	Hs.654808	regulating synaptic membrane exocytosis 3	chr1p34.2	10.564	0
238984_at	REG4	AI739241		regenerating islet-derived family, member 4	chr1p13.1-p12	10.3573	0
200952_s_at	CCND2	AI635187	Hs.376071	cyclin D2	chr12p13	10.3198	0
206239_s_at	SPINK1	NM_003122	Hs.407856	serine peptidase inhibitor, Kazal type 1	chr5q32	10.2664	0
204288_s_at	SORBS2	NM_021069	Hs.655143	sorbin and SH3 domain containing 2	chr4q35.1	9.97368	0
221336_at	ATOH1	NM_005172	Hs.532680	atonal bHLH transcription factor 1	chr4q22	9.91463	0
202350_s_at	MATN2	NM_002380	Hs.189445 /// Hs.737531	matrilin 2	chr8q22	9.88034	0
208148_at	MYH4	NM_017533	Hs.711141	myosin, heavy chain 4, skeletal muscle	chr17p13.1	9.83528	0
212768_s_at	OLFM4	AL390736	Hs.508113	olfactomedin 4	chr13q14.3	9.78544	1.15902
211653_x_at	AKR1C2	M33376	Hs.460260 /// Hs.567256	aldo-keto reductase family 1, member C2	chr10p15-p14	9.51506	0
202619_s_at	PLOD2	AI754404	Hs.477866	procollagen-lysine, 2-oxoglutarate 5-dioxygenase 2	chr3q24	9.43635	0
231341_at	SLC35D3	BE670584	Hs.369703	solute carrier family 35, member D3	chr6q23.3	9.36706	0
238778_at	MPP7	AI244661	Hs.499159	membrane protein, palmitoylated 7	chr10p12.1	9.28098	0
206755_at	CYP2B6	NM_000767	Hs.1360	cytochrome P450, family 2, subfamily B, polypeptide 6	chr19q13.2	9.26434	1.15902
204515_at	HSD3B1	NM_000862	Hs.364941	hydroxy-delta-5-steroid dehydrogenase, 3 beta- and steroid delta-isomerase 1	chr1p13.1	9.24717	0
243669_s_at	PRAP1	AA502331	Hs.15951	proline-rich acidic protein 1	chr10q26.3	9.23295	0
231693_at	FABP1	AV655991	Hs.380135	fatty acid binding protein 1, liver	chr2p11	9.14817	0
218541_s_at	C8orf4	NM_020130	Hs.591849	chromosome 8 open reading frame 4	chr8p11.2	9.11461	0
226702_at	CMPK2	AI742057	Hs.7155	cytidine monophosphate (UMP-CMP) kinase 2, mitochondrial	chr2p25.2	9.04701	0
214889_at	FAM149A	AL080065	Hs.744961	family with sequence similarity 149, member A	chr4q35.1	8.90014	1.15902
209160_at	AKR1C3	AB018580	Hs.78183	aldo-keto reductase family 1, member C3	chr10p15-p14	8.83357	0
1564158_a_at	VAC14-AS1	AK095020	Hs.678899	VAC14 antisense RNA 1	chr16q22.2	8.7735	0
204821_at	BTN3A3	NM_006994	Hs.167741	butyrophilin, subfamily 3, member A3	chr6p21.3	8.68543	0
215321_at	RUNDC3B	AI825798	Hs.411488	RUN domain containing 3B	chr7q21.12	8.67175	0
207380_x_at	NOX1	NM_013954	Hs.592227	NADPH oxidase 1	chrXq22	8.54579	0
215193_x_at	HLA-DRB1 /// HLA-DRB3 /// HLA-DRB4 /// LOC105369230	AJ297586	Hs.534322 /// Hs.696211	major histocompatibility complex, class II, DR beta 1 /// major histocompatibility complex, class II, DR beta 3 /// major histocompatibility complex, class II, DR beta 4 /// HLA class II histocompatibility antigen, DRB1-7 beta chain	chr6p21.3	8.47503	0
214022_s_at	IFITM1	AA749101	Hs.458414	interferon induced transmembrane protein 1	chr11p15.5	8.42456	0
228195_at	C2orf88	BE645119	Hs.389311	chromosome 2 open reading frame 88	chr2q32.2	8.39383	0
206741_at	LOC105376948 /// SSUH2	NM_015931	Hs.740735	uncharacterized LOC105376948 /// ssu-2 homolog (C. elegans)	chr3p26.1	8.3608	0
226303_at	PGM5	AA706788	Hs.307835	phosphoglucomutase 5	chr9q13	8.28371	0
221164_x_at	CHST5	NM_012126	Hs.745424	carbohydrate (N-acetylglucosamine 6-O) sulfotransferase 5	chr16q22.3	8.19274	0
204530_s_at	TOX	NM_014729	Hs.491805	thymocyte selection-associated high mobility group box	chr8q12.1	8.14228	0
225728_at	SORBS2	AI659533	Hs.655143	sorbin and SH3 domain containing 2	chr4q35.1	8.02557	0
220310_at	TUBAL3	NM_024803	Hs.163079	tubulin, alpha-like 3	chr10p15.1	7.94977	0
243951_at	ABCB1	AA887211	Hs.489033	ATP binding cassette subfamily B member 1	chr7q21.12	7.88987	0
236205_at	ABCC6P1	AW300488	Hs.13188	ATP binding cassette subfamily C member 6 pseudogene 1 (functional)	chr16p12.3	7.86294	0
228004_at	LINC00261	AL121722	Hs.9842	long intergenic non-protein coding RNA 261	chr20p11.21	7.82729	0
204388_s_at	MAOA	NM_000240	Hs.183109	monoamine oxidase A	chrXp11.3	7.79046	0
238956_at	EFNA2	AA502384	Hs.741510	ephrin-A2	chr19p13.3	7.61693	0
203903_s_at	HEPH	NM_014799	Hs.31720	hephaestin	chrXq11-q12	7.56374	0
211557_x_at	SLCO2B1	AF205073	Hs.7884	solute carrier organic anion transporter family, member 2B1	chr11q13	7.4353	0
224819_at	TCEAL8	AI743979	Hs.389734	transcription elongation factor A (SII)-like 8	chrXq22.1	7.42291	0
205869_at	PRSS1	NM_002769	Hs.449281	protease, serine, 1 (trypsin 1)	chr7q34	7.32467	0
212328_at	LIMCH1	AB029025	Hs.335163	LIM and calponin homology domains 1	chr4p13	7.13866	0
243150_at		AI630830	Hs.461497			7.10193	0
213036_x_at	ATP2A3	Y15724	Hs.513870	ATPase, Ca++ transporting, ubiquitous	chr17p13.3	7.08158	0
228068_at	GOLGA7B	AI563972	Hs.567524	golgin A7 family, member B	chr10q24.2	7.04744	0
205009_at	TFF1	NM_003225	Hs.162807	trefoil factor 1	chr21q22.3	7.01395	0
1554640_at	PALM2	BC039306	Hs.591908	paralemmin 2	chr9q31.3	6.90081	0
220751_s_at	FAXDC2	NM_016348	Hs.519694 /// Hs.713175	fatty acid hydroxylase domain containing 2	chr5q31-q32	6.80882	0
238451_at	MPP7	BF693302	Hs.499159	membrane protein, palmitoylated 7	chr10p12.1	6.79373	0
208367_x_at	CYP3A4	NM_000776		cytochrome P450, family 3, subfamily A, polypeptide 4	chr7q21.1	6.7097	1.15902
228109_at	RASGRF2	AI912976	Hs.162129	Ras protein-specific guanine nucleotide-releasing factor 2	chr5q13	6.70567	0
212741_at	MAOA	AA923354	Hs.183109	monoamine oxidase A	chrXp11.3	6.69369	0
204301_at	KBTBD11	NM_014867	Hs.5333	kelch repeat and BTB (POZ) domain containing 11	chr8p23.3	6.61661	0
206143_at	SLC26A3	NM_000111	Hs.1650	solute carrier family 26 (anion exchanger), member 3	chr7q31	6.60554	0
219313_at	GRAMD1C	NM_017577	Hs.24583	GRAM domain containing 1C	chr3q13.31	6.59252	0
229656_s_at	EML6	AA236463	Hs.656692	echinoderm microtubule associated protein like 6	chr2p16.1	6.58833	0
239202_at	RAB3B	BE552383	Hs.123072	RAB3B, member RAS oncogene family	chr1p32-p31	6.53605	0
210289_at	NAT8	AB013094	Hs.14637	N-acetyltransferase 8 (GCN5-related, putative)	chr2p13.2	6.47728	1.15902
216733_s_at	GATM	X86401	Hs.75335	glycine amidinotransferase (L-arginine:glycine amidinotransferase)	chr15q21.1	6.40104	0
201278_at	DAB2	N21202	Hs.696631	Dab, mitogen-responsive phosphoprotein, homolog 2 (Drosophila)	chr5p13.1	6.39375	0
204389_at	MAOA	NM_000240	Hs.183109	monoamine oxidase A	chrXp11.3	6.38347	0
229030_at	CAPN8	AW242997	Hs.291487	calpain 8	chr1q41	6.35404	0
231632_at	ERICH4	AW051599	Hs.649452	glutamate rich 4	chr19q13.2	6.29259	0
219274_at	TSPAN12	NM_012338	Hs.16529	tetraspanin 12	chr7q31.31	6.24894	0
1557321_a_at	CAPN14	AA743820	Hs.468059	calpain 14	chr2p23.1-p21	6.20987	0
235276_at	EPSTI1	AA781795	Hs.546467	epithelial stromal interaction 1 (breast)	chr13q13.3	6.19533	0
1567703_at		U55185				6.19412	0
239273_s_at	MMP28	AI927208	Hs.380710	matrix metallopeptidase 28	chr17q12	6.19176	0
208306_x_at	HLA-DRB1	NM_021983	Hs.696211	major histocompatibility complex, class II, DR beta 1	chr6p21.3	6.17621	0
206271_at	TLR3	NM_003265	Hs.657724	toll-like receptor 3	chr4q35	6.16729	0
204475_at	MMP1	NM_002421	Hs.83169	matrix metallopeptidase 1	chr11q22.3	6.07546	0
222731_at	ZDHHC2	AK001608	Hs.744097	zinc finger, DHHC-type containing 2	chr8p22	6.03965	0
225622_at	PAG1	AI860212	Hs.266175	phosphoprotein membrane anchor with glycosphingolipid microdomains 1	chr8q21.13	6.0107	0
220334_at	RGS17	NM_012419	Hs.166313	regulator of G-protein signaling 17	chr6q25.3	6.00716	0
219466_s_at	APOA2	NM_001643	Hs.237658	apolipoprotein A-II	chr1q23.3	6.0001	0
212190_at	SERPINE2	AL541302	Hs.38449	serpin peptidase inhibitor, clade E (nexin, plasminogen activator inhibitor type 1), member 2	chr2q36.1	5.97204	0
205267_at	POU2AF1	NM_006235	Hs.654525	POU class 2 associating factor 1	chr11q23.1	5.9269	0
215420_at	IHH	BE869172	Hs.654504	indian hedgehog	chr2q33-q35	5.8768	0
207158_at	APOBEC1	NM_001644	Hs.560	apolipoprotein B mRNA editing enzyme, catalytic polypeptide 1	chr12p13.1	5.87674	0
202869_at	OAS1	NM_016816	Hs.524760	2'-5'-oligoadenylate synthetase 1	chr12q24.2	5.87195	0
229964_at	C9orf152	AI380443	Hs.125608	chromosome 9 open reading frame 152	chr9q31.3	5.8633	0
39248_at	AQP3	N74607	Hs.234642	aquaporin 3 (Gill blood group)	chr9p13	5.80607	0
201601_x_at	IFITM1 /// IFITM2	NM_003641	Hs.458414	interferon induced transmembrane protein 1 /// interferon induced transmembrane protein 2	chr11p15.5	5.80338	0
214146_s_at	PPBP	R64130	Hs.2164	pro-platelet basic protein	chr4q12-q13	5.78925	0
239911_at	ONECUT2	H49805	Hs.194725	one cut homeobox 2	chr18q21.31	5.75227	0
241994_at	XDH	BG260086	Hs.250	xanthine dehydrogenase	chr2p23.1	5.7332	0
206135_at	ST18	NM_014682	Hs.655499	suppression of tumorigenicity 18, zinc finger	chr8q11.23	5.72652	3.41093
236045_x_at	DOC2B	AW451197	Hs.113418	double C2-like domains, beta	chr17p13.3	5.68346	0
1556267_at	MYRFL	AK057785		myelin regulatory factor-like	chr12q15	5.63679	0
230271_at	ONECUT2	BG150301	Hs.194725	one cut homeobox 2	chr18q21.31	5.59637	0
239272_at	MMP28	AI927208	Hs.380710	matrix metallopeptidase 28	chr17q12	5.56888	0
222257_s_at	ACE2	AK026461	Hs.178098	angiotensin I converting enzyme 2	chrXp22	5.56707	0
226086_at	SYT13	AB037848	Hs.436643	synaptotagmin XIII	chr11p11.2	5.56519	0
203124_s_at	SLC11A2	NM_000617	Hs.505545	solute carrier family 11 (proton-coupled divalent metal ion transporter), member 2	chr12q13	5.55105	0
210390_s_at	CCL15 /// CCL15-CCL14	AF031587	Hs.272493	chemokine (C-C motif) ligand 15 /// CCL15-CCL14 readthrough (NMD candidate)	chr17q12	5.55053	0
235591_at	SSTR1	R62424	Hs.248160	somatostatin receptor 1	chr14q13	5.53928	0
209660_at	TTR	AF162690	Hs.427202	transthyretin	chr18q12.1	5.4981	0
236587_at	LRRC6	AI521902		leucine rich repeat containing 6	chr8q24.22	5.46536	0
206082_at	HCP5	NM_006674	Hs.691948	HLA complex P5 (non-protein coding)	chr6p21.3	5.45694	0
206483_at	LRRC6	NM_012472	Hs.591865	leucine rich repeat containing 6	chr8q24.22	5.44483	0
206198_s_at	CEACAM7	L31792	Hs.74466	carcinoembryonic antigen-related cell adhesion molecule 7	chr19q13.2	5.44477	0
242649_x_at	HMGN2P46	AI928428	Hs.574240	high mobility group nucleosomal binding domain 2 pseudogene 46	chr15q21.1	5.43446	0
219962_at	ACE2	NM_021804	Hs.178098	angiotensin I converting enzyme 2	chrXp22	5.42776	0
213317_at	CLIC5	AL049313	Hs.485489	chloride intracellular channel 5	chr6p12.3	5.42008	0
206292_s_at	SULT2A1	NM_003167	Hs.515835	sulfotransferase family 2A member 1	chr19q13.3	5.33642	0
226248_s_at	KIAA1324	AI565067	Hs.708190	KIAA1324	chr1p13.3	5.31376	0
236782_at	SAMD3	AI129628	Hs.440508	sterile alpha motif domain containing 3	chr6q23.1	5.25104	0
226875_at	DOCK11	AI742838	Hs.368203	dedicator of cytokinesis 11	chrXq24	5.19174	0
209667_at	CES2	BF033242	Hs.282975	carboxylesterase 2	chr16q22.1	5.17081	0
202628_s_at	SERPINE1	NM_000602	Hs.414795	serpin peptidase inhibitor, clade E (nexin, plasminogen activator inhibitor type 1), member 1	chr7q22.1	5.15777	0
235217_at	LINC01004	AW148862	Hs.369356	long intergenic non-protein coding RNA 1004	chr7q22.1	5.12163	0
205925_s_at	RAB3B	NM_002867	Hs.123072	RAB3B, member RAS oncogene family	chr1p32-p31	5.10788	0
234092_s_at	TM6SF2	AF255923	Hs.531624	transmembrane 6 superfamily member 2	chr19p13.3-p12	5.07351	0
205501_at	PDE10A	AI143879	Hs.348762	phosphodiesterase 10A	chr6q26	5.06003	0
233446_at	ONECUT2	AU145336	Hs.194725	one cut homeobox 2	chr18q21.31	5.04094	0
220108_at	GNA14	NM_004297	Hs.657795	guanine nucleotide binding protein (G protein), alpha 14	chr9q21	5.02876	0
206619_at	DKK4	NM_014420	Hs.159311	dickkopf WNT signaling pathway inhibitor 4	chr8p11.2-p11.1	5.01988	0
218990_s_at	SPRR3	NM_005416	Hs.139322	small proline-rich protein 3	chr1q21-q22	5.01573	0
219799_s_at	DHRS9	NM_005771	Hs.179608	dehydrogenase/reductase (SDR family) member 9	chr2q31.1	5.00861	0
205790_at	SKAP1	NM_003726	Hs.316931	src kinase associated phosphoprotein 1	chr17q21.32	4.95066	0
219301_s_at	CNTNAP2	AU144598	Hs.655684	contactin associated protein-like 2	chr7q35	4.92587	0
214811_at	RIMBP2	AB002316	Hs.657441	RIMS binding protein 2	chr12q24.33	4.92521	0
207763_at	S100A5	NM_002962	Hs.2960	S100 calcium binding protein A5	chr1q21	4.912	0
210452_x_at	CYP4F2	D26480	Hs.558423	cytochrome P450, family 4, subfamily F, polypeptide 2	chr19p13.12	4.8312	0
238456_at	LOC100289230	AI567893	Hs.552095	uncharacterized LOC100289230	chr5q21.1	4.8157	0
243441_at	LOC101060400	AI738422		uncharacterized LOC101060400		4.80336	0
1559538_at	LOC101929549	BC043558	Hs.663336	uncharacterized LOC101929549		4.80271	0
226390_at	STARD4	AA628398	Hs.93842	StAR-related lipid transfer domain containing 4	chr5q22.1	4.76928	0
205343_at	SULT1C2	NM_001056	Hs.436123	sulfotransferase family 1C member 2	chr2q12.3	4.76691	0
212325_at	LIMCH1	AK027231	Hs.335163	LIM and calponin homology domains 1	chr4p13	4.76298	0
211964_at	COL4A2	X05610	Hs.508716	collagen, type IV, alpha 2	chr13q34	4.72188	0
1555854_at	AKR1C1 /// AKR1C2	AA594609	Hs.567256	aldo-keto reductase family 1, member C1 /// aldo-keto reductase family 1, member C2	chr10p15-p14	4.69439	0
209114_at	TSPAN1	AF133425	Hs.38972	tetraspanin 1	chr1p34.1	4.64491	0
242625_at	RSAD2	AW189843	Hs.17518	radical S-adenosyl methionine domain containing 2	chr2p25.2	4.61947	0
219614_s_at	SLC6A20	NM_020208	Hs.413095	solute carrier family 6 (proline IMINO transporter), member 20	chr3p21.3	4.60411	1.15902
205552_s_at	OAS1	NM_002534	Hs.524760	2'-5'-oligoadenylate synthetase 1	chr12q24.2	4.60175	0
1556148_s_at	LOC105377832	BC037882	Hs.71023	uncharacterized LOC105377832		4.5798	0
224009_x_at	DHRS9	AF240697	Hs.179608	dehydrogenase/reductase (SDR family) member 9	chr2q31.1	4.56586	0
203913_s_at	HPGD	AL574184	Hs.596913	hydroxyprostaglandin dehydrogenase 15-(NAD)	chr4q34-q35	4.56035	0
213509_x_at	CES2	AW157619	Hs.282975	carboxylesterase 2	chr16q22.1	4.55805	0
235956_at	CEP126	AI797063	Hs.156352	centrosomal protein 126kDa	chr11q22.1	4.54856	0
207430_s_at	MSMB	NM_002443	Hs.255462	microseminoprotein, beta-	chr10q11.2	4.52972	0
234709_at	CAPN13	AK026692	Hs.660911	calpain 13	chr2p22-p21	4.50423	0
205083_at	AOX1	NM_001159	Hs.406238	aldehyde oxidase 1	chr2q33	4.46998	0
219398_at	CIDEC	NM_022094	Hs.567562	cell death-inducing DFFA-like effector c	chr3p25.3	4.46851	0
228010_at	PPP2R2C	AI669212	Hs.479069	protein phosphatase 2, regulatory subunit B, gamma	chr4p16.1	4.44771	0
39249_at	AQP3	AB001325	Hs.234642	aquaporin 3 (Gill blood group)	chr9p13	4.42547	0
201721_s_at	LAPTM5	NM_006762	Hs.371021	lysosomal protein transmembrane 5	chr1p34	4.4014	0
230765_at	NWD2	AL037517	Hs.4280	NACHT and WD repeat domain containing 2	chr4p14	4.38928	0
241370_at	LOC286052 /// TMEM65	AA278233	Hs.100691	uncharacterized LOC286052 /// transmembrane protein 65	chr8q24.13	4.37655	0
234850_at	MOGAT3	AC004876	Hs.512217	monoacylglycerol O-acyltransferase 3	chr7q22.1	4.37623	0
228904_at	HOXB3	AW510657	Hs.654560	homeobox B3	chr17q21.3	4.36281	0
206502_s_at	INSM1	NM_002196	Hs.89584	insulinoma-associated 1	chr20p11.2	4.35781	1.15902
203123_s_at	SLC11A2	AU154469	Hs.505545	solute carrier family 11 (proton-coupled divalent metal ion transporter), member 2	chr12q13	4.35286	0
203914_x_at	HPGD	NM_000860	Hs.596913	hydroxyprostaglandin dehydrogenase 15-(NAD)	chr4q34-q35	4.33627	0
205623_at	ALDH3A1	NM_000691	Hs.531682	aldehyde dehydrogenase 3 family, member A1	chr17p11.2	4.32924	0
207826_s_at	ID3	NM_002167	Hs.76884	inhibitor of DNA binding 3, dominant negative helix-loop-helix protein	chr1p36.13-p36.12	4.32365	0
207203_s_at	NR1I2	AF061056	Hs.7303	nuclear receptor subfamily 1, group I, member 2	chr3q12-q13.3	4.31438	0
205620_at	F10	NM_000504	Hs.361463	coagulation factor X	chr13q34	4.2992	1.15902
207259_at	LINC00483	NM_017928	Hs.389460	long intergenic non-protein coding RNA 483	chr17q21.33	4.26748	0
1554973_a_at	ZBTB26	BC018748	Hs.5638	zinc finger and BTB domain containing 26	chr9q33.2	4.24135	0
220622_at	LRRC31	NM_024727	Hs.411295	leucine rich repeat containing 31	chr3q26.2	4.22466	3.41093
211848_s_at	CEACAM7	AF006623	Hs.74466	carcinoembryonic antigen-related cell adhesion molecule 7	chr19q13.2	4.22288	0
242629_at	RAB3B	BF056092	Hs.123072	RAB3B, member RAS oncogene family	chr1p32-p31	4.20929	0
223754_at	C2orf88	BC005083	Hs.389311	chromosome 2 open reading frame 88	chr2q32.2	4.20326	0
227449_at	EPHA4	AI799018	Hs.371218	EPH receptor A4	chr2q36.1	4.19706	0
235383_at	MYO7B	AA552060	Hs.154578	myosin VIIB	chr2q21.1	4.17321	0
220135_s_at	SLC7A9	NM_014270	Hs.743345	solute carrier family 7 (amino acid transporter light chain, bo,+ system), member 9	chr19q13.1	4.15387	0
223952_x_at	DHRS9	AF240698	Hs.179608	dehydrogenase/reductase (SDR family) member 9	chr2q31.1	4.1393	1.15902
227827_at		AW138143	Hs.481342			4.13639	0
205844_at	VNN1	NM_004666	Hs.12114	vanin 1	chr6q23-q24	4.11106	3.41093
209668_x_at	CES2	D50579	Hs.282975	carboxylesterase 2	chr16q22.1	4.10866	0
201280_s_at	DAB2	NM_001343	Hs.696631	Dab, mitogen-responsive phosphoprotein, homolog 2 (Drosophila)	chr5p13.1	4.10632	0
209312_x_at	HLA-DRB1 /// HLA-DRB4 /// HLA-DRB5 /// LOC105369230	U65585	Hs.534322 /// Hs.696211	major histocompatibility complex, class II, DR beta 1 /// major histocompatibility complex, class II, DR beta 4 /// major histocompatibility complex, class II, DR beta 5 /// HLA class II histocompatibility antigen, DRB1-7 beta chain	chr6p21.3	4.06884	0
238432_at	DLGAP1-AS1	AI275162	Hs.19872	DLGAP1 antisense RNA 1	chr18p11.31	4.05449	0
1562294_x_at	ANKRD30B	AF269088	Hs.567889	ankyrin repeat domain 30B	chr18p11.21	4.05375	0
206727_at	C9	K02766	Hs.654443	complement component 9	chr5p14-p12	4.0529	3.41093
1569675_at	BTG4 /// POU2AF1	BC022056	Hs.733573	B-cell translocation gene 4 /// POU class 2 associating factor 1	chr11q23 /// chr11q23.1	4.04292	1.15902
206743_s_at	ASGR1	NM_001671	Hs.12056	asialoglycoprotein receptor 1	chr17p13.2	4.04067	0
211548_s_at	HPGD	J05594	Hs.596913	hydroxyprostaglandin dehydrogenase 15-(NAD)	chr4q34-q35	4.01758	0
229114_at	GAB1	AW237741	Hs.80720	GRB2-associated binding protein 1	chr4q31.21	4.00335	0
237146_at		BF062804	Hs.678438			3.99112	0
202627_s_at	SERPINE1	AL574210	Hs.414795	serpin peptidase inhibitor, clade E (nexin, plasminogen activator inhibitor type 1), member 1	chr7q22.1	3.98888	0
226002_at	GAB1	AK022142	Hs.80720	GRB2-associated binding protein 1	chr4q31.21	3.98612	0
203178_at	GATM	NM_001482	Hs.75335	glycine amidinotransferase (L-arginine:glycine amidinotransferase)	chr15q21.1	3.98525	0
243092_at	PAN3-AS1	AI140189	Hs.123191	PAN3 antisense RNA 1	chr13q12.2	3.98347	0
207808_s_at	PROS1	NM_000313	Hs.64016	protein S (alpha)	chr3q11.2	3.98247	0
220075_s_at	CDHR5	NM_017717	Hs.165619	cadherin-related family member 5	chr11p15.5	3.98107	0
205064_at	SPRR1B	NM_003125	Hs.1076	small proline-rich protein 1B	chr1q21-q22	3.96953	0
214421_x_at	CYP2C9	AV652420	Hs.282624	cytochrome P450, family 2, subfamily C, polypeptide 9	chr10q24	3.93964	0
209325_s_at	RGS16	U94829	Hs.413297	regulator of G-protein signaling 16	chr1q25-q31	3.93348	0
238017_at	SDR16C5	AI440266	Hs.170673	short chain dehydrogenase/reductase family 16C, member 5	chr8q12.1	3.92761	0
236055_at	DQX1	H58606	Hs.191705	DEAQ box RNA-dependent ATPase 1	chr2p13.1	3.92675	0
236893_at	HOXB-AS3	BF590528	Hs.660088	HOXB cluster antisense RNA 3	chr17q21.32	3.9174	0
242523_at		AW770320				3.91684	0
227867_at	TRABD2A	AA005361	Hs.469134	TraB domain containing 2A	chr2p11.2	3.91539	0
206947_at	B3GALT5	NM_006057	Hs.733638	UDP-Gal:betaGlcNAc beta 1,3-galactosyltransferase 5	chr21q22.3	3.91329	0
231734_at	RBP2	NM_004164	Hs.655516	retinol binding protein 2, cellular	chr3q23	3.90997	0
227845_s_at	SHD	AW452918	Hs.7423	Src homology 2 domain containing transforming protein D	chr19p13.3	3.9066	0
235211_at		AI802997	Hs.525015			3.90227	0
216417_x_at	HOXB9	X16172	Hs.463350	homeobox B9	chr17q21.3	3.9022	0
239347_at		BF448159				3.89117	0
203649_s_at	PLA2G2A	NM_000300	Hs.466804	phospholipase A2, group IIA (platelets, synovial fluid)	chr1p35	3.88905	1.15902
219455_at	CFAP69	NM_024788	Hs.657403	cilia and flagella associated protein 69	chr7q21.13	3.88414	0
205402_x_at	PRSS2	NM_002770	Hs.449281 /// Hs.726742 /// Hs.728780	protease, serine, 2 (trypsin 2)	chr7q34	3.85851	0
225502_at	DOCK8	AL161725	Hs.132599	dedicator of cytokinesis 8	chr9p24.3	3.84165	0
210558_at	AKR1C4	AB045829	Hs.567245	aldo-keto reductase family 1, member C4	chr10p15.1	3.82644	0
220322_at	IL36G	NM_019618	Hs.211238	interleukin 36, gamma	chr2q12-q21	3.82229	0
242956_at	IDH1	AA564352	Hs.593422	isocitrate dehydrogenase 1 (NADP+)	chr2q33.3	3.81537	0
201427_s_at	SEPP1	NM_005410	Hs.275775 /// Hs.745017	selenoprotein P, plasma, 1	chr5q31	3.79674	0
214234_s_at	CYP3A5	X90579	Hs.571258	cytochrome P450, family 3, subfamily A, polypeptide 5	chr7q21.1	3.79646	0
229889_at	LRRC75A	AW137009	Hs.25425	leucine rich repeat containing 75A	chr17p11.2	3.79637	0
223385_at	CYP2S1	AF335278	Hs.98370	cytochrome P450, family 2, subfamily S, polypeptide 1	chr19q13.1	3.78788	0
228397_at	TUG1	AW082208	Hs.554829	taurine up-regulated 1 (non-protein coding)	chr22q12.2	3.77453	0
219727_at	DUOX2	NM_014080	Hs.71377	dual oxidase 2	chr15q15.3	3.77088	0
213953_at	KRT20	AI732381	Hs.84905	keratin 20, type I	chr17q21.2	3.75469	0
209083_at	CORO1A	U34690	Hs.415067	coronin, actin binding protein, 1A	chr16p11.2	3.75253	0
212543_at	AIM1	U83115	Hs.744905	absent in melanoma 1	chr6q21	3.74668	0
224209_s_at	GDA	AF019638	Hs.494163	guanine deaminase	chr9q21.13	3.74564	0
210127_at	RAB6B	BC002510	Hs.715344	RAB6B, member RAS oncogene family	chr3q22.1	3.74354	0
205366_s_at	HOXB6	NM_018952	Hs.98428	homeobox B6	chr17q21.3	3.74084	0
237654_at	PPP1R36	AA400298	Hs.144696	protein phosphatase 1, regulatory subunit 36	chr14q23.3	3.73549	0
202796_at	SYNPO	NM_007286	Hs.435228	synaptopodin	chr5q33.1	3.7336	0
1555486_a_at	PRR5L	BC008922	Hs.19987	proline rich 5 like	chr11p13-p12	3.73325	0
222890_at	CCDC113	BG054922	Hs.11614	coiled-coil domain containing 113	chr16q21	3.72205	0
201884_at	CEACAM5	NM_004363	Hs.709196	carcinoembryonic antigen-related cell adhesion molecule 5	chr19q13.1-q13.2	3.71913	0
229768_at	OR51E1	AI694767	Hs.470038	olfactory receptor, family 51, subfamily E, member 1	chr11p15.4	3.71487	0
230626_at	TSPAN12	AI056699	Hs.16529	tetraspanin 12	chr7q31.31	3.71358	0
205992_s_at	IL15	NM_000585	Hs.168132	interleukin 15	chr4q31	3.71275	0
206514_s_at	CYP4F2 /// CYP4F3	D12620	Hs.106242 /// Hs.558423	cytochrome P450, family 4, subfamily F, polypeptide 2 /// cytochrome P450, family 4, subfamily F, polypeptide 3	chr19p13.12 /// chr19p13.2	3.68633	0
204279_at	PSMB9	NM_002800	Hs.654585	proteasome subunit beta 9	chr6p21.3	3.66398	0
239884_at	CADPS	BE467579		Ca++-dependent secretion activator	chr3p14.2	3.65873	0
203473_at	SLCO2B1	NM_007256	Hs.7884	solute carrier organic anion transporter family, member 2B1	chr11q13	3.65678	0
203747_at	AQP3	NM_004925	Hs.234642	aquaporin 3 (Gill blood group)	chr9p13	3.639	0
214012_at	ERAP1	BE551138	Hs.666524	endoplasmic reticulum aminopeptidase 1	chr5q15	3.63726	0
243267_x_at		AI127295	Hs.137274			3.63112	0
1554919_s_at	CFAP69	BC036351	Hs.657403	cilia and flagella associated protein 69	chr7q21.13	3.61739	0
237338_at	B3GNT8	AI760623	Hs.441681	UDP-GlcNAc:betaGal beta-1,3-N-acetylglucosaminyltransferase 8	chr19q13.2	3.60672	0
226474_at	NLRC5	AA005023	Hs.528836	NLR family, CARD domain containing 5	chr16q13	3.56237	0
203571_s_at	ADIRF	NM_006829	Hs.642660	adipogenesis regulatory factor	chr10q23.2	3.56087	0
220951_s_at	A1CF	NM_014576	Hs.282795	APOBEC1 complementation factor	chr10q11.23	3.54712	0
220082_at	PPP1R14D	NM_017726	Hs.192927	protein phosphatase 1, regulatory (inhibitor) subunit 14D	chr15q15.1	3.54428	0
206104_at	ISL1	NM_002202	Hs.505	ISL LIM homeobox 1	chr5q11.1	3.51584	0
212912_at	RPS6KA2	AI992251	Hs.655277	ribosomal protein S6 kinase, 90kDa, polypeptide 2	chr6q27	3.51517	0
234785_at		AK025047				3.48739	1.15902
227943_at		AI798680				3.48526	0
211916_s_at	MYO1A	AF009961	Hs.5394	myosin IA	chr12q13-q14	3.47707	0
231956_at	RNF213	AA976354	Hs.740662	ring finger protein 213	chr17q25.3	3.46889	0
1568634_a_at	LRRC66	BU620718	Hs.661450	leucine rich repeat containing 66	chr4q12	3.46178	0
208383_s_at	PCK1	NM_002591	Hs.1872	phosphoenolpyruvate carboxykinase 1 (soluble)	chr20q13.31	3.45576	0
244362_at		AI916560				3.4539	0
232395_x_at	AGBL3	AI674787		ATP/GTP binding protein-like 3	chr7q33	3.45258	0
206539_s_at	CYP4F12	NM_023944	Hs.131459	cytochrome P450, family 4, subfamily F, polypeptide 12	chr19p13.1	3.44784	0
1552281_at	SLC39A5	NM_173596	Hs.591018	solute carrier family 39 (zinc transporter), member 5	chr12q13.3	3.44677	0
1568873_at	ZNF519	BC010705	Hs.352635	zinc finger protein 519	chr18p11.21	3.42804	0
203716_s_at	DPP4	M80536	Hs.368912	dipeptidyl-peptidase 4	chr2q24.3	3.42505	0
207251_at	MEP1B	NM_005925	Hs.194777	meprin A, beta	chr18q12.2-q12.3	3.39551	0
210757_x_at	DAB2	AF188298	Hs.696631	Dab, mitogen-responsive phosphoprotein, homolog 2 (Drosophila)	chr5p13.1	3.39221	0
227826_s_at		AW138143	Hs.481342			3.3889	0
217414_x_at	HBA2	V00489	Hs.654744	hemoglobin, alpha 2	chr16p13.3	3.37294	0
205539_at	AVIL	NM_006576	Hs.584854	advillin	chr12q14.1	3.3725	0
240846_at	PCBD2	BF223271	Hs.710014	pterin-4 alpha-carbinolamine dehydratase/dimerization cofactor of hepatocyte nuclear factor 1 alpha (TCF1) 2	chr5q31.1	3.3705	0
201108_s_at	THBS1	BF055462	Hs.164226	thrombospondin 1	chr15q15	3.3676	0
241342_at	TMEM65	BG288115	Hs.187646	transmembrane protein 65	chr8q24.13	3.36408	0
228771_at	ADRBK2	AI651212	Hs.657494	adrenergic, beta, receptor kinase 2	chr22q12.1	3.3624	0
203217_s_at	ST3GAL5	NM_003896	Hs.415117	ST3 beta-galactoside alpha-2,3-sialyltransferase 5	chr2p11.2	3.35721	0
232035_at	HIST1H4H	BE740761		histone cluster 1, H4h	chr6p22.1	3.35712	0
211122_s_at	CXCL11	AF002985	Hs.632592	chemokine (C-X-C motif) ligand 11	chr4q21.2	3.35218	1.15902
228298_at	PCED1B	BF056901	Hs.560100	PC-esterase domain containing 1B	chr12q13.11	3.34522	0
213624_at	SMPDL3A	AA873600	Hs.486357	sphingomyelin phosphodiesterase, acid-like 3A	chr6q22.31	3.33349	0
228573_at	ANTXR2	BE673665	Hs.162963	anthrax toxin receptor 2	chr4q21.21	3.3253	0
223434_at	GBP3	AL136680	Hs.720167	guanylate binding protein 3	chr1p22.2	3.32408	0
1556769_a_at	LOC105371967	BC043357	Hs.656474	uncharacterized LOC105371967		3.30764	0
227450_at	ERP27	AI051248	Hs.162143	endoplasmic reticulum protein 27	chr12p12.3	3.30758	0
243015_at	CYP3A5	AW964006		cytochrome P450, family 3, subfamily A, polypeptide 5	chr7q21.1	3.29243	0
201110_s_at	THBS1	NM_003246	Hs.164226	thrombospondin 1	chr15q15	3.28551	0
221874_at	KIAA1324	AB037745	Hs.708190	KIAA1324	chr1p13.3	3.28496	0
215071_s_at	HIST1H2AC	AL353759		histone cluster 1, H2ac	chr6p22.1	3.27661	0
206888_s_at	ARHGDIG	U82532	Hs.647388	Rho GDP dissociation inhibitor (GDI) gamma	chr16p13.3	3.27344	0
228907_at		AW300500				3.2732	0
205975_s_at	HOXD1	NM_024501	Hs.83465	homeobox D1	chr2q31.1	3.26954	0
205765_at	CYP3A5	NM_000777	Hs.571258	cytochrome P450, family 3, subfamily A, polypeptide 5	chr7q21.1	3.26507	0
239370_at	LINC01133	AW081982	Hs.445045	long intergenic non-protein coding RNA 1133	chr1q23.2	3.26108	0
232628_at		AI740629	Hs.670477			3.26075	0
38241_at	BTN3A3	U90548	Hs.167741	butyrophilin, subfamily 3, member A3	chr6p21.3	3.2549	0
242457_at		AW451107	Hs.674648			3.24804	1.15902
217613_at	TMEM144	AW173720	Hs.176227	transmembrane protein 144	chr4q32.1	3.23551	0
200906_s_at	PALLD	AK025843	Hs.151220	palladin, cytoskeletal associated protein	chr4q32.3	3.23516	1.15902
231954_at	DKFZP434I0714	AL137273	Hs.142307	uncharacterized protein DKFZP434I0714	chr4q31.23	3.22492	0
228741_s_at	HCN3	AA569959	Hs.706960	hyperpolarization activated cyclic nucleotide gated potassium channel 3	chr1q22	3.22229	0
204070_at	RARRES3	NM_004585	Hs.17466	retinoic acid receptor responder (tazarotene induced) 3	chr11q23	3.21747	0
1556172_at	LOC105374809	AL832916	Hs.132305	uncharacterized LOC105374809		3.21682	0
1569555_at	GDA	BC012859		guanine deaminase	chr9q21.13	3.21409	0
208209_s_at	C4BPB	NM_000716	Hs.99886	complement component 4 binding protein, beta	chr1q32	3.20341	0
1559263_s_at	ZC3H12D	BG397809	Hs.632618	zinc finger CCCH-type containing 12D	chr6q25.1	3.18749	0
201028_s_at	CD99	U82164	Hs.653349	CD99 molecule	chrXp22.32 and Yp11.3	3.18105	0
227856_at	C4orf32	AI110850	Hs.23439	chromosome 4 open reading frame 32	chr4q25	3.17597	0
241547_at	A1CF	H57166	Hs.282795	APOBEC1 complementation factor	chr10q11.23	3.17483	0
1556658_a_at		AA744622	Hs.658801			3.17286	0
201029_s_at	CD99	NM_002414	Hs.653349	CD99 molecule	chrXp22.32 and Yp11.3	3.16948	0
234260_at		AL122039	Hs.675217			3.16102	0
231835_at	FAM213B	AL359575	Hs.462033	family with sequence similarity 213, member B	chr1p36.32	3.16004	0
203946_s_at	ARG2	U75667	Hs.226007	arginase 2	chr14q24.1	3.15897	0
233241_at	KIZ	AL117539	Hs.187635	kizuna centrosomal protein	chr20p11.23	3.15091	0
221188_s_at	CIDEB	NM_014430	Hs.642693 /// Hs.708040	cell death-inducing DFFA-like effector b	chr14q12	3.14775	0
209230_s_at	NUPR1	AF135266	Hs.513463	nuclear protein 1, transcriptional regulator	chr16p11.2	3.14661	0
1553394_a_at	TFAP2B	NM_003221	Hs.33102	transcription factor AP-2 beta (activating enhancer binding protein 2 beta)	chr6p12	3.14495	0
231154_x_at	TINAG	BF000045	Hs.127011	tubulointerstitial nephritis antigen	chr6p12.1	3.14202	0
205601_s_at	HOXB5	NM_002147	Hs.654456	homeobox B5	chr17q21.3	3.14076	0
213143_at	C2orf72	BE856707	Hs.526596	chromosome 2 open reading frame 72	chr2q37.1	3.14054	0
219115_s_at	IL20RA	NM_014432	Hs.445868	interleukin 20 receptor, alpha	chr6q23.3	3.13575	0
202357_s_at	CFB	NM_001710	Hs.69771	complement factor B	chr6p21.3	3.13343	0
211966_at	COL4A2	AA909035	Hs.508716	collagen, type IV, alpha 2	chr13q34	3.12935	0
231009_at	PLA2G12B	BF939574	Hs.333175	phospholipase A2, group XIIB	chr10q22.1	3.12919	0
211478_s_at	DPP4	M74777	Hs.368912	dipeptidyl-peptidase 4	chr2q24.3	3.12916	0
223484_at	C15orf48	AF228422	Hs.112242	chromosome 15 open reading frame 48	chr15q21.1	3.11765	0
232684_at	ZNF503-AS1	AK023445	Hs.662111	ZNF503 antisense RNA 1	chr10q22.2	3.11352	0
203365_s_at	MMP15	NM_002428	Hs.80343	matrix metallopeptidase 15 (membrane-inserted)	chr16q13	3.11223	0
234331_s_at	FAM84A	AK025063	Hs.260855	family with sequence similarity 84, member A	chr2p24.3	3.10928	0
225667_s_at	FAM84A	AI601101	Hs.260855	family with sequence similarity 84, member A	chr2p24.3	3.10874	0
203757_s_at	CEACAM6	BC005008	Hs.466814	carcinoembryonic antigen-related cell adhesion molecule 6 (non-specific cross reacting antigen)	chr19q13.2	3.10854	0
1556054_at		AI034387	Hs.673671			3.10026	0
211429_s_at	SERPINA1	AF119873	Hs.525557	serpin peptidase inhibitor, clade A (alpha-1 antiproteinase, antitrypsin), member 1	chr14q32.1	3.09904	1.15902
229427_at	SEMA5A	BF940761	Hs.27621	sema domain, seven thrombospondin repeats (type 1 and type 1-like), transmembrane domain (TM) and short cytoplasmic domain, (semaphorin) 5A	chr5p15.2	3.09264	0
213030_s_at	PLXNA2	AI688418	Hs.497626	plexin A2	chr1q32.2	3.09172	0
243109_at	MCTP2	AA748418	Hs.33368	multiple C2 domains, transmembrane 2	chr15q26.2	3.08811	0
222925_at	DCDC2	AW444617	Hs.61345	doublecortin domain containing 2	chr6p22.1	3.08639	3.41093
203257_s_at	C11orf49	NM_024113	Hs.368296	chromosome 11 open reading frame 49	chr11p11.2	3.08628	0
207500_at	CASP5	NM_004347	Hs.213327	caspase 5	chr11q22.2-q22.3	3.07963	0
215966_x_at	GK3P	AA292874	Hs.654557	glycerol kinase 3 pseudogene	chr4q32.1	3.0751	0
219759_at	ERAP2	NM_022350	Hs.482910	endoplasmic reticulum aminopeptidase 2	chr5q15	3.07148	0
206983_at	CCR6	NM_004367	Hs.46468	chemokine (C-C motif) receptor 6	chr6q27	3.06873	3.41093
239587_at	TLR3	AI686890		toll-like receptor 3	chr4q35	3.06227	0
204906_at	RPS6KA2	BC002363	Hs.655277	ribosomal protein S6 kinase, 90kDa, polypeptide 2	chr6q27	3.05568	0
1552532_a_at	ATP6V1C2	NM_144583	Hs.580464	ATPase, H+ transporting, lysosomal 42kDa, V1 subunit C2		3.05412	0
205510_s_at	FLJ10038 /// GABPB1	NM_017976	Hs.511316	uncharacterized protein FLJ10038 /// GA binding protein transcription factor, beta subunit 1	chr15q21.2	3.04918	0
231439_at	FAM84A	AA922936	Hs.260855	family with sequence similarity 84, member A	chr2p24.3	3.04328	0
225491_at	SLC1A2	AL157452	Hs.502338	solute carrier family 1 (glial high affinity glutamate transporter), member 2	chr11p13-p12	3.03709	3.41093
225929_s_at	RNF213	AA233374	Hs.195642 /// Hs.740662	ring finger protein 213	chr17q25.3	3.03192	3.41093
229243_at		AI023320				3.02904	0
200897_s_at	PALLD	NM_016081	Hs.151220	palladin, cytoskeletal associated protein	chr4q32.3	3.02717	0
48031_r_at	FAXDC2	H93077	Hs.519694 /// Hs.713175	fatty acid hydroxylase domain containing 2	chr5q31-q32	3.026	0
1552367_a_at	SCIN	AF276507	Hs.655515	scinderin	chr7p21.3	3.0259	0
232064_at	FER	AK021888	Hs.221472	fer (fps/fes related) tyrosine kinase	chr5q21	3.02199	1.15902
207387_s_at	GK	NM_000167	Hs.1466	glycerol kinase	chrXp21.3	3.01883	0
207811_at	KRT12	NM_000223	Hs.66739	keratin 12, type I	chr17q12	3.01373	1.15902
227462_at	ERAP2	BE889628	Hs.482910	endoplasmic reticulum aminopeptidase 2	chr5q15	3.00892	0
1562775_at	NUDT12	BC042967	Hs.434289	nudix hydrolase 12	chr5q21.2	3.00329	0
226388_at	TCEA3	AI675780	Hs.446354	transcription elongation factor A (SII), 3	chr1p36.12	3.00145	0
221010_s_at	SIRT5	NM_031244	Hs.567431	sirtuin 5	chr6p23	3.00121	1.15902
233428_at		AK025797	Hs.662004			3.00023	1.15902
235245_at	TMEM92	AI990471	Hs.224630	transmembrane protein 92	chr17q21.33	2.99603	0
219691_at	SAMD9	NM_017654	Hs.65641	sterile alpha motif domain containing 9	chr7q21.2	2.99602	3.41093
229158_at	WNK4	AW082836	Hs.105448	WNK lysine deficient protein kinase 4	chr17q21.2	2.99413	0
34408_at	RTN2	AF004222	Hs.47517	reticulon 2	chr19q13.32	2.99188	0
220468_at	ARL14	NM_025047	Hs.287702	ADP-ribosylation factor like GTPase 14	chr3q25.33	2.9877	0
242260_at	MATR3	BG283790	Hs.268939	matrin 3	chr5q31.2	2.98639	0
202242_at	TSPAN7	NM_004615	Hs.441664	tetraspanin 7	chrXp11.4	2.98078	1.15902
241874_at	IGIP	H05025	Hs.696360	IgA-inducing protein	chr5q31	2.97807	0
202833_s_at	SERPINA1	NM_000295	Hs.525557	serpin peptidase inhibitor, clade A (alpha-1 antiproteinase, antitrypsin), member 1	chr14q32.1	2.97166	1.15902
242807_at	FSD1L	AI970348	Hs.136901	fibronectin type III and SPRY domain containing 1-like	chr9q31	2.96866	0
214070_s_at	ATP10B	AW006935	Hs.109358	ATPase, class V, type 10B	chr5q34	2.96321	0
204116_at	IL2RG	NM_000206	Hs.84	interleukin 2 receptor, gamma	chrXq13.1	2.96176	3.41093
239973_at		AW450675				2.95597	3.41093
239579_at	EPHX4	AI807532	Hs.201555	epoxide hydrolase 4	chr1p22.1	2.95591	0
201578_at	PODXL	NM_005397	Hs.744213	podocalyxin-like	chr7q32-q33	2.955	0
232181_at	PPARGC1B	AU157049	Hs.483816	peroxisome proliferator-activated receptor gamma, coactivator 1 beta	chr5q32	2.9474	0
205660_at	OASL	NM_003733	Hs.118633	2'-5'-oligoadenylate synthetase-like	chr12q24.2	2.93889	0
1557038_s_at	UBAC2-AS1	AK097488	Hs.225914	UBAC2 antisense RNA 1	chr13q32.3	2.93821	0
242309_at		AI702720				2.93794	0
1560019_at	DLGAP1-AS2	BI869014	Hs.659053	DLGAP1 antisense RNA 2	chr18p11.31	2.93672	0
203717_at	DPP4	NM_001935	Hs.368912	dipeptidyl-peptidase 4	chr2q24.3	2.91573	0
203889_at	SCG5	NM_003020	Hs.156540	secretogranin V	chr15q13-q14	2.91354	0
236518_at	CCDC183	BE208843	Hs.728796	coiled-coil domain containing 183	chr9q34.3	2.90654	0
1555852_at	PSMB8-AS1	AI375915	Hs.731555	PSMB8 antisense RNA 1 (head to head)		2.89578	0
206043_s_at	ATP2C2	NM_014861	Hs.6168	ATPase, Ca++ transporting, type 2C, member 2	chr16q24.1	2.89329	0
203665_at	HMOX1	NM_002133	Hs.517581	heme oxygenase 1	chr22q13.1	2.89162	0
222730_s_at	ZDHHC2	AI814257	Hs.744097	zinc finger, DHHC-type containing 2	chr8p22	2.89002	0
235377_at	MLIP	AI242549	Hs.591803	muscular LMNA-interacting protein	chr6p12.1	2.88938	3.41093
213689_x_at	FAM69A	AL137958	Hs.180946	family with sequence similarity 69, member A	chr1p22.1	2.88931	0
214549_x_at	SPRR1A	NM_005987	Hs.46320	small proline-rich protein 1A	chr1q21-q22	2.88835	0
204532_x_at	UGT1A1 /// UGT1A10 /// UGT1A4 /// UGT1A6 /// UGT1A8 /// UGT1A9	NM_021027	Hs.554822	UDP glucuronosyltransferase 1 family, polypeptide A1 /// UDP glucuronosyltransferase 1 family, polypeptide A10 /// UDP glucuronosyltransferase 1 family, polypeptide A4 /// UDP glucuronosyltransferase 1 family, polypeptide A6 /// UDP glucuronosyltransferas	chr2q37	2.88818	1.15902
240637_at	WDR41	W74371		WD repeat domain 41	chr5q13.3	2.88578	1.15902
226235_at	LINC00667	AI051299	Hs.643553	long intergenic non-protein coding RNA 667	chr18p11.31	2.88543	0
215058_at	DENND5B	AU144041	Hs.118166	DENN/MADD domain containing 5B	chr12p11.21	2.88482	0
238124_at	MYOM3	AI124053	Hs.523413	myomesin 3	chr1p36.11	2.8833	0
213248_at	LOC730101	AL577024	Hs.7921	uncharacterized LOC730101	chr6p12.2	2.87974	0
220122_at	MCTP1	NM_024717	Hs.655087	multiple C2 domains, transmembrane 1	chr5q15	2.86976	0
1554943_at	VIL1	BC017303	Hs.654595	villin 1	chr2q35	2.86743	0
244457_at		BF724206	Hs.677790			2.86133	0
230573_at	SGK2	AI631895	Hs.300863	serum/glucocorticoid regulated kinase 2	chr20q13.2	2.86112	0
227745_at	RNF139-AS1	N29716	Hs.633137	RNF139 antisense RNA 1 (head to head)	chr8q24.13	2.85904	0
243899_at	ARL17A /// ARL17B	BE674920	Hs.733127	ADP-ribosylation factor like GTPase 17A /// ADP-ribosylation factor like GTPase 17B	chr17q21.31	2.85827	1.15902
225871_at	STEAP2	BF680588	Hs.489051	STEAP family member 2, metalloreductase	chr7q21.13	2.858	0
204039_at	CEBPA	NM_004364	Hs.76171	CCAAT/enhancer binding protein (C/EBP), alpha	chr19q13.1	2.85501	0
226489_at	TMCC3	BG177562	Hs.370410	transmembrane and coiled-coil domain family 3	chr12q22	2.84454	3.41093
202054_s_at	ALDH3A2	NM_000382	Hs.499886	aldehyde dehydrogenase 3 family, member A2	chr17p11.2	2.84405	0
209581_at	PLA2G16	BC001387	Hs.502775	phospholipase A2, group XVI	chr11q12.3	2.83466	0
205489_at	CRYM	NM_001888	Hs.924	crystallin mu	chr16p12.2	2.83432	0
230956_at	COLCA1	AI347581	Hs.729225	colorectal cancer associated 1	chr11q23.1	2.83311	0
237313_at	C1QTNF1-AS1	BE856800	Hs.666723	C1QTNF1 antisense RNA 1		2.83246	0
1559170_at	ANKRD20A5P	AK092114	Hs.632352	ankyrin repeat domain 20 family, member A5, pseudogene	chr18p11.21	2.8302	0
243260_x_at	XKR6	BF111063	Hs.665456	X-linked Kx blood group related 6	chr8p23.1	2.82709	3.41093
204820_s_at	BTN3A2 /// BTN3A3	NM_006994	Hs.167741 /// Hs.376046	butyrophilin, subfamily 3, member A2 /// butyrophilin, subfamily 3, member A3	chr6p21.3 /// chr6p22.1	2.81691	0
1560800_at		AL713714	Hs.356888			2.81638	0
211028_s_at	KHK	BC006233	Hs.567297	ketohexokinase	chr2p23.3	2.81583	0
217117_x_at	MUC3A /// MUC3B	AF007194	Hs.744422	mucin 3A, cell surface associated /// mucin 3B, cell surface associated	chr7q22	2.8157	0
64900_at	TMEM231	AA401703	Hs.156784	transmembrane protein 231	chr16q23.1	2.81476	0
202489_s_at	FXYD3	BC005238	Hs.301350	FXYD domain containing ion transport regulator 3	chr19q13.12	2.81244	0
226694_at	AKAP2 /// PALM2-AKAP2	BG540494	Hs.591908	A kinase (PRKA) anchor protein 2 /// PALM2-AKAP2 readthrough	chr9q31.3	2.80781	0
1563303_at		AF086473	Hs.621476			2.80142	3.41093
229893_at	FRMD3	BF589413	Hs.127535	FERM domain containing 3	chr9q21.32	2.80051	0
238501_at		AA992936				2.79562	0
212706_at	LOC102724229 /// RASA4	AB011110	Hs.530089	uncharacterized LOC102724229 /// RAS p21 protein activator 4	chr7q22	2.7922	0
235059_at	RAB12	BF574430	Hs.270074	RAB12, member RAS oncogene family	chr18p11.22	2.78734	0
241842_x_at	C19orf45	AW340486	Hs.631862	chromosome 19 open reading frame 45	chr19p13.2	2.78315	0
228818_at		BF110792	Hs.661673			2.77858	1.15902
231952_at		AU157271	Hs.368518			2.7774	0
1552742_at	KCNH8	NM_144633	Hs.475656	potassium channel, voltage gated eag related subfamily H, member 8	chr3p24.3	2.77293	0
219182_at	TMEM231	NM_024533	Hs.156784	transmembrane protein 231	chr16q23.1	2.77288	0
219562_at	RAB26	NM_014353	Hs.3797	RAB26, member RAS oncogene family	chr16p13.3	2.77117	0
201279_s_at	DAB2	BC003064	Hs.696631	Dab, mitogen-responsive phosphoprotein, homolog 2 (Drosophila)	chr5p13.1	2.76608	0
204806_x_at	HLA-F	NM_018950	Hs.519972	major histocompatibility complex, class I, F	chr6p21.3	2.76413	0
235826_at		AI693281				2.7539	1.15902
1556078_at		BF509267	Hs.705563			2.75336	0
227946_at	OSBPL7	AI955239	Hs.463320	oxysterol binding protein-like 7	chr17q21	2.75223	0
1556221_a_at		BM992214	Hs.314518			2.75067	0
1558568_a_at	PCNXL4	W96237	Hs.657836	pecanex-like 4 (Drosophila)	chr14q23.1	2.74129	3.41093
1564656_at		BC022885				2.74016	0
230252_at	LPAR5	AW183080	Hs.155538	lysophosphatidic acid receptor 5	chr12p13.31	2.7372	0
208501_at	GFI1B	NM_004188	Hs.553160	growth factor independent 1B transcription repressor	chr9q34.13	2.73588	1.15902
222564_at	POGK	AB040946	Hs.432752	pogo transposable element with KRAB domain	chr1q24.1	2.73188	0
220376_at	LRRC19	NM_022901	Hs.128071	leucine rich repeat containing 19	chr9p21.2	2.72608	1.15902
223432_at	OSBP2	BE501253	Hs.517546	oxysterol binding protein 2	chr22q12.2	2.72181	0
203801_at	MRPS14	AA013164	Hs.654858	mitochondrial ribosomal protein S14	chr1q25.1	2.71518	0
204633_s_at	RPS6KA5	AF074393	Hs.510225	ribosomal protein S6 kinase, 90kDa, polypeptide 5	chr14q31-q32.1	2.71157	0
1554272_at	ERAP2	BC017927	Hs.482910	endoplasmic reticulum aminopeptidase 2	chr5q15	2.71154	3.41093
236193_at	HIST1H2BC	AA037483		histone cluster 1, H2bc	chr6p22.1	2.71095	0
1554945_x_at	VIL1	BC017303	Hs.654595	villin 1	chr2q35	2.70805	0
203592_s_at	FSTL3	NM_005860	Hs.529038	follistatin-like 3 (secreted glycoprotein)	chr19p13	2.70213	0
217167_x_at	GK	AJ252550	Hs.1466	glycerol kinase	chrXp21.3	2.69798	0
230752_at	CBX5	AI638063		chromobox homolog 5	chr12q13.13	2.69693	1.15902
230198_at		AA166617				2.69647	0
213169_at	SEMA5A	BG109855	Hs.27621	sema domain, seven thrombospondin repeats (type 1 and type 1-like), transmembrane domain (TM) and short cytoplasmic domain, (semaphorin) 5A	chr5p15.2	2.69554	0
211657_at	CEACAM6	M18728	Hs.466814	carcinoembryonic antigen-related cell adhesion molecule 6 (non-specific cross reacting antigen)	chr19q13.2	2.69216	0
219295_s_at	PCOLCE2	NM_013363	Hs.8944	procollagen C-endopeptidase enhancer 2	chr3q21-q24	2.6918	1.15902
230380_at	THAP2	AW235671		THAP domain containing, apoptosis associated protein 2	chr12q21.1	2.69147	0
215977_x_at	GK	X68285	Hs.1466	glycerol kinase	chrXp21.3	2.68902	0
202729_s_at	LTBP1	NM_000627	Hs.619315	latent transforming growth factor beta binding protein 1	chr2p22-p21	2.68823	0
241472_at	DMXL1	N74444		Dmx-like 1	chr5q22	2.68618	1.15902
201719_s_at	EPB41L2	NM_001431	Hs.486470	erythrocyte membrane protein band 4.1-like 2	chr6q23	2.68583	0
238019_at	PLIN5	AI589644	Hs.131034	perilipin 5	chr19p13.3	2.68051	1.15902
244247_at		AI802768	Hs.664302			2.67677	0
1556043_a_at	LOC101927055 /// TTN-AS1	AK093733	Hs.710694	uncharacterized LOC101927055 /// TTN antisense RNA 1		2.67675	0
219872_at	FAM198B	NM_016613	Hs.567498	family with sequence similarity 198, member B	chr4q32.1	2.67564	0
228477_at	ARGLU1	R53084	Hs.508644	arginine and glutamate rich 1	chr13q33.3	2.674	0
218543_s_at	PARP12	NM_022750	Hs.12646	poly(ADP-ribose) polymerase family member 12	chr7q34	2.66931	0
233085_s_at	NABP1	AV734843	Hs.591610	nucleic acid binding protein 1	chr2q32.3	2.66913	0
211471_s_at	RAB36	AF133588	Hs.369557	RAB36, member RAS oncogene family	chr22q11.22	2.66888	0
211171_s_at	PDE10A	AB026816	Hs.348762	phosphodiesterase 10A	chr6q26	2.66801	0
205799_s_at	SLC3A1	M95548	Hs.112916	solute carrier family 3 (amino acid transporter heavy chain), member 1	chr2p16.3	2.66486	0
1559668_s_at	LOC105376323	BU928170	Hs.611493	uncharacterized LOC105376323		2.66392	1.15902
229415_at	CYCS	BF593856	Hs.437060	cytochrome c, somatic	chr7p15.3	2.66389	0
205147_x_at	NCF4	NM_000631	Hs.474781	neutrophil cytosolic factor 4	chr22q13.1	2.66365	0
240447_at		AW449274				2.66202	0
223974_at	DLGAP1-AS2	BC005130	Hs.729893	DLGAP1 antisense RNA 2	chr18p11.31	2.66036	0
229672_at	UQCC1	AA707125		ubiquinol-cytochrome c reductase complex assembly factor 1	chr20q11.22	2.65859	0
234219_at	LOC101928820	AK024998	Hs.587370	uncharacterized LOC101928820		2.65518	0
202748_at	GBP2	NM_004120	Hs.386567	guanylate binding protein 2, interferon-inducible	chr1p22.2	2.65085	0
237250_at	GABRA2	AL118865	Hs.48372	gamma-aminobutyric acid (GABA) A receptor, alpha 2	chr4p12	2.64515	0
235663_at		AI313160				2.64376	1.15902
206664_at	SI	NM_001041	Hs.429596	sucrase-isomaltase (alpha-glucosidase)	chr3q25.2-q26.2	2.64247	3.41093
206827_s_at	TRPV6	NM_014274	Hs.302740	transient receptor potential cation channel, subfamily V, member 6	chr7q34	2.64133	3.41093
229021_at	MCTP2	AK026984	Hs.33368	multiple C2 domains, transmembrane 2	chr15q26.2	2.64123	0
213474_at	KCTD7	AI890903	Hs.546627	potassium channel tetramerization domain containing 7	chr7q11.21	2.6406	0
230406_at		AW299568	Hs.662908			2.63525	0
1554686_at	STAU2	BC008370	Hs.561815	staufen double-stranded RNA binding protein 2	chr8q21.11	2.63268	0
216699_s_at	KLK1	L10038	Hs.123107	kallikrein 1	chr19q13.3	2.63125	0
217506_at		H49382	Hs.731901			2.62709	0
209436_at	SPON1	AB018305	Hs.643864	spondin 1, extracellular matrix protein	chr11p15.2	2.62306	3.41093
225193_at	CCAR2	BC003172	Hs.744848	cell cycle and apoptosis regulator 2	chr8p22	2.61683	0
242418_at	C2orf27A	BE880892		chromosome 2 open reading frame 27A	chr2q21.2	2.61408	0
228653_at	SAMD5	AI700341	Hs.567973	sterile alpha motif domain containing 5	chr6q24.3	2.60749	0
219948_x_at	UGT2A3	NM_024743	Hs.122583	UDP glucuronosyltransferase 2 family, polypeptide A3	chr4q13.2	2.60586	0
205318_at	KIF5A	NM_004984	Hs.151219	kinesin family member 5A	chr12q13.13	2.60425	3.41093
232116_at	GRHL3	AL137763	Hs.657920	grainyhead-like transcription factor 3	chr1p36.11	2.60104	0
227865_at	IDNK	BF111242	Hs.530261	idnK, gluconokinase homolog (E. coli)	chr9q21.32	2.58857	0
215125_s_at	UGT1A1 /// UGT1A10 /// UGT1A3 /// UGT1A4 /// UGT1A5 /// UGT1A6 /// UGT1A7 /// UGT1A8 /// UGT1A9	AV691323	Hs.554822	UDP glucuronosyltransferase 1 family, polypeptide A1 /// UDP glucuronosyltransferase 1 family, polypeptide A10 /// UDP glucuronosyltransferase 1 family, polypeptide A3 /// UDP glucuronosyltransferase 1 family, polypeptide A4 /// UDP glucuronosyltransferas	chr2q37	2.58786	1.15902
205999_x_at	CYP3A4	AF182273	Hs.728751	cytochrome P450, family 3, subfamily A, polypeptide 4	chr7q21.1	2.58786	0
201998_at	ST6GAL1	AI743792	Hs.207459	ST6 beta-galactosamide alpha-2,6-sialyltranferase 1	chr3q27.3	2.58755	3.41093
233960_s_at	LOC115110	AU145544	Hs.602652	uncharacterized LOC115110	chr1p36.32	2.58748	0
212276_at	LPIN1	D80010	Hs.467740	lipin 1	chr2p25.1	2.58356	0
219695_at	SMPD3	NM_024703	Hs.368421	sphingomyelin phosphodiesterase 3, neutral membrane (neutral sphingomyelinase II)	chr16q22.1	2.57948	0
213213_at	DIDO1	AL035669	Hs.517172	death inducer-obliterator 1	chr20q13.33	2.57917	0
202832_at	GCC2	NM_014635	Hs.436505	GRIP and coiled-coil domain containing 2	chr2q12.3	2.5783	0
224995_at	SPIRE1	AJ277587	Hs.515283	spire-type actin nucleation factor 1	chr18p11.21	2.57593	0
217207_s_at	BTNL3	AK025267	Hs.225949	butyrophilin-like 3	chr5q35.3	2.57423	0
213403_at	MFSD9	BF223370		major facilitator superfamily domain containing 9	chr2q12.1	2.57342	0
239856_at	LOC105374937	AI701798		uncharacterized LOC105374937		2.56988	0
239319_at		BE542563				2.56822	3.41093
219334_s_at	NABP1	NM_022837	Hs.591610	nucleic acid binding protein 1	chr2q32.3	2.56651	1.15902
205627_at	CDA	NM_001785	Hs.466910	cytidine deaminase	chr1p36.2-p35	2.56117	0
1559656_a_at	MAMDC2-AS1	BC043510	Hs.556816	MAMDC2 antisense RNA 1		2.56102	3.41093
214414_x_at	HBA1 /// HBA2	T50399	Hs.654744	hemoglobin, alpha 1 /// hemoglobin, alpha 2	chr16p13.3	2.55986	0
1553296_at	ADGRG7	NM_032787	Hs.334511	adhesion G protein-coupled receptor G7	chr3q12.2	2.55963	0
225524_at	ANTXR2	AU152178	Hs.162963	anthrax toxin receptor 2	chr4q21.21	2.55564	0
201193_at	IDH1	NM_005896	Hs.593422	isocitrate dehydrogenase 1 (NADP+)	chr2q33.3	2.55434	0
207126_x_at	UGT1A1 /// UGT1A10 /// UGT1A4 /// UGT1A6 /// UGT1A8 /// UGT1A9	NM_000463	Hs.554822	UDP glucuronosyltransferase 1 family, polypeptide A1 /// UDP glucuronosyltransferase 1 family, polypeptide A10 /// UDP glucuronosyltransferase 1 family, polypeptide A4 /// UDP glucuronosyltransferase 1 family, polypeptide A6 /// UDP glucuronosyltransferas	chr2q37	2.55105	1.15902
225998_at	GAB1	AK022142	Hs.80720	GRB2-associated binding protein 1	chr4q31.21	2.55041	0
231928_at	HES2	AK023754	Hs.118727	hes family bHLH transcription factor 2	chr1p36.31	2.54886	0
224762_at	SERINC2	AA872583	Hs.270655	serine incorporator 2	chr1p35.1	2.5453	0
236679_x_at	LOC100996732	AA846096		uncharacterized LOC100996732		2.54306	1.15902
214235_at	CYP3A5	X90579	Hs.571258	cytochrome P450, family 3, subfamily A, polypeptide 5	chr7q21.1	2.54276	0
222313_at		AW972359	Hs.663352			2.54103	1.15902
204064_at	THOC1	NM_005131	Hs.712543	THO complex 1	chr18p11.32	2.54081	0
211434_s_at	CCRL2	AF015524	Hs.535713	chemokine (C-C motif) receptor-like 2	chr3p21	2.53778	0
206078_at	KALRN	NM_007064	Hs.8004	kalirin, RhoGEF kinase	chr3q21.2	2.53678	0
235902_at	HERC2P7	AI090764	Hs.404449	hect domain and RLD 2 pseudogene 7	chr15q11.2	2.53628	0
208084_at	ITGB6 /// LOC100505984	NM_000888	Hs.470399	integrin beta 6 /// uncharacterized LOC100505984	chr2q24.2	2.53592	0
209847_at	CDH17	U07969	Hs.591853	cadherin 17, LI cadherin (liver-intestine)	chr8q22.1	2.53481	0
1552519_at	ACVR1C	NM_145259	Hs.562901	activin A receptor type IC	chr2q24.1	2.53434	0
219736_at	TRIM36	NM_018700	Hs.519514	tripartite motif containing 36	chr5q22.3	2.5343	0
203837_at	MAP3K5	NM_005923	Hs.186486	mitogen-activated protein kinase kinase kinase 5	chr6q22.33	2.53419	0
1557099_at		AI860881	Hs.572150			2.53102	0
220056_at	IL22RA1	NM_021258	Hs.110915	interleukin 22 receptor, alpha 1	chr1p36.11	2.52941	0
235527_at	DLGAP1	U55983	Hs.594640	discs, large (Drosophila) homolog-associated protein 1	chr18p11.31	2.52293	0
244015_at		AA704163				2.51827	3.41093
203037_s_at	MTSS1	NM_014751	Hs.336994	metastasis suppressor 1	chr8p22	2.51735	3.41093
219302_s_at	CNTNAP2	NM_014141	Hs.655684	contactin associated protein-like 2	chr7q35	2.5151	0
209788_s_at	ERAP1	AF183569	Hs.666524	endoplasmic reticulum aminopeptidase 1	chr5q15	2.51459	0
224604_at	C4orf3	AL571684	Hs.173705	chromosome 4 open reading frame 3	chr4q26	2.51374	0
226869_at	MEGF6	AI655611	Hs.593645	multiple EGF-like-domains 6	chr1p36.3	2.51349	0
228772_at	HNMT	AU157303	Hs.42151	histamine N-methyltransferase	chr2q22.1	2.51318	3.41093
227676_at	FAM3D	AW001287	Hs.61265	family with sequence similarity 3, member D	chr3p14.2	2.51241	3.41093
216044_x_at	FAM69A	AK027146	Hs.180946	family with sequence similarity 69, member A	chr1p22.1	2.51164	0
1564444_at	LOC100130264	AK097497	Hs.683814	uncharacterized LOC100130264	chr20p11.23	2.51153	3.41093
204184_s_at	ADRBK2	NM_005160	Hs.657494	adrenergic, beta, receptor kinase 2	chr22q12.1	2.50634	0
204149_s_at	GSTM4	NM_000850	Hs.348387	glutathione S-transferase mu 4	chr1p13.3	2.50598	0
1561918_at		BE276551	Hs.703657			2.50326	0
204137_at	GPR137B	NM_003272	Hs.498160	G protein-coupled receptor 137B	chr1q42-q43	2.50202	0
235104_at	ERAP2	BG292389	Hs.482910	endoplasmic reticulum aminopeptidase 2	chr5q15	2.50068	0
216938_x_at	DRD2	S69899	Hs.73893	dopamine receptor D2	chr11q23	2.49883	0
209762_x_at	SP110	AF280094	Hs.145150	SP110 nuclear body protein	chr2q37.1	2.49868	0
236219_at	SLC35G1	AI452512		solute carrier family 35, member G1	chr10q23.33	2.49342	0
218285_s_at	BDH2	NM_020139	Hs.124696	3-hydroxybutyrate dehydrogenase, type 2	chr4q24	2.49096	0
237212_at		BF195312	Hs.663818			2.49082	0
242442_x_at	TRMT10A	AL515269	Hs.380412	tRNA methyltransferase 10A	chr4q23	2.48675	0
223798_at	SLC41A2	AL136828	Hs.577463	solute carrier family 41 (magnesium transporter), member 2	chr12q23.3	2.48308	0
209672_s_at	MIOS	AL136892		missing oocyte, meiosis regulator, homolog (Drosophila)	chr7p21.3	2.48276	0
221474_at	MYL12B	U26162	Hs.464472	myosin light chain 12B	chr18p11.31	2.4815	0
222872_x_at	NABP1	AU157541	Hs.591610	nucleic acid binding protein 1	chr2q32.3	2.47959	0
228570_at	BTBD11	BF510581	Hs.271272	BTB (POZ) domain containing 11	chr12q23.3	2.47902	0
206691_s_at	PDIA2	NM_006849	Hs.66581	protein disulfide isomerase family A, member 2	chr16p13.3	2.47896	1.15902
226292_at	CAPN5	BF195709	Hs.248153	calpain 5	chr11q14	2.47726	0
202488_s_at	FXYD3	NM_005971	Hs.301350	FXYD domain containing ion transport regulator 3	chr19q13.12	2.47657	0
213651_at	INPP5J	AI935720	Hs.517549	inositol polyphosphate-5-phosphatase J	chr22q12.2	2.47576	0
200784_s_at	LRP1	BF304759	Hs.162757	LDL receptor related protein 1	chr12q13.3	2.4746	0
225316_at	MFSD2A	AL572488	Hs.655177	major facilitator superfamily domain containing 2A	chr1p34.2	2.47453	0
214719_at	SLC46A3	AK026720	Hs.117167	solute carrier family 46, member 3	chr13q12.3	2.47445	3.41093
220906_at		NM_025016				2.4717	3.41093
242133_s_at	LOC100996732	AA630955		uncharacterized LOC100996732		2.47115	0
243020_at	FAM13A-AS1	R06738	Hs.744957	FAM13A antisense RNA 1	chr4q22.1	2.46761	0
227988_s_at	VPS13A	AW629014	Hs.459790	vacuolar protein sorting 13 homolog A (S. cerevisiae)	chr9q21	2.46746	0
218632_at	HECTD3	NM_024602	Hs.525084	HECT domain containing E3 ubiquitin protein ligase 3	chr1p34.1	2.46727	0
212614_at	ARID5B	BG285011	Hs.535297	AT rich interactive domain 5B (MRF1-like)	chr10q21.2	2.46596	0
200907_s_at	PALLD	AU157932	Hs.151220	palladin, cytoskeletal associated protein	chr4q32.3	2.46595	1.15902
230314_at		AW014557				2.46473	0
224105_x_at		AF130065	Hs.621358			2.46399	0
230518_at	MPZL2	BF437750	Hs.116651	myelin protein zero-like 2	chr11q24	2.46357	0
218424_s_at	STEAP3	NM_018234	Hs.647822	STEAP family member 3, metalloreductase	chr2q14.2	2.46031	0
236503_at		BE466160				2.45913	0
239577_at		AV699781	Hs.274352			2.45699	0
234974_at	GALM	AI769923	Hs.435012	galactose mutarotase (aldose 1-epimerase)	chr2p22.1	2.45628	0
226863_at	FAM110C	AI674565	Hs.8379	family with sequence similarity 110, member C	chr2p25.3	2.4558	0
236366_at	LOC102725228 /// LOC440149	BE551864	Hs.41423	uncharacterized LOC102725228 /// uncharacterized LOC440149	chr13q34	2.45493	0
240156_at		AA417099				2.45103	0
241395_at	NIT1	AL572553	Hs.146406	nitrilase 1	chr1q21-q22	2.4507	0
202234_s_at	SLC16A1	BF511091	Hs.75231	solute carrier family 16 (monocarboxylate transporter), member 1	chr1p12	2.44895	0
227949_at	PHACTR3	AL357503	Hs.473218	phosphatase and actin regulator 3	chr20q13.32-q13.33	2.44489	1.15902
225510_at	OAF	BG033561	Hs.445081	out at first homolog	chr11q23.3	2.44307	0
224917_at	MIR21 /// VMP1	BF674052	Hs.444569	microRNA 21 /// vacuole membrane protein 1	chr17q23.1	2.43598	0
243861_at	FNIP1	BF507437	Hs.591273	folliculin interacting protein 1	chr5q23.3	2.43542	0
1564010_at	CAST	AK026822	Hs.436186	calpastatin	chr5q15	2.43336	0
238714_at		AA504249	Hs.671609			2.43212	0
1554308_s_at	GABRA2	BC022488	Hs.116250	gamma-aminobutyric acid (GABA) A receptor, alpha 2	chr4p12	2.43137	0
1553218_a_at	ZNF512	NM_032434	Hs.529178	zinc finger protein 512	chr2p23	2.42892	0
236553_at		AW081685				2.42817	0
231003_at	SLC35B3	AI703480		solute carrier family 35 (adenosine 3'-phospho 5'-phosphosulfate transporter), member B3	chr6p24.3	2.42796	0
210385_s_at	ERAP1	AF106037	Hs.666524	endoplasmic reticulum aminopeptidase 1	chr5q15	2.42756	0
236586_at		R37396	Hs.656608			2.4263	0
214681_at	GK	AI830490	Hs.1466	glycerol kinase	chrXp21.3	2.42626	0
221991_at	NXPH3	AI937333	Hs.55069	neurexophilin 3	chr17q21.33	2.42617	0
1558383_at	KPNA4	BG538406	Hs.467866	karyopherin alpha 4 (importin alpha 3)	chr3q25.33	2.42483	0
206355_at	GNAL	R20102	Hs.136295	guanine nucleotide binding protein (G protein), alpha activating activity polypeptide, olfactory type	chr18p11.22-p11.21	2.4246	3.41093
228912_at	VIL1	AI436136		villin 1	chr2q35	2.4203	0
204411_at	KIF21B	NM_017596	Hs.169182	kinesin family member 21B	chr1q32.1	2.41874	0
231020_at	ARX	AI341389	Hs.300304	aristaless related homeobox	chrXp21.3	2.41825	3.41093
211696_x_at	HBB	AF349114	Hs.523443	hemoglobin, beta	chr11p15.5	2.41572	0
222812_s_at	RHOF	AF239923	Hs.717201	ras homolog family member F (in filopodia)	chr12q24.31	2.41326	0
217436_x_at	HLA-J	M80469		major histocompatibility complex, class I, J (pseudogene)	chr6p21.31	2.41286	0
208958_at	ERP44	AI827677	Hs.154023	endoplasmic reticulum protein 44	chr9q31.1	2.41258	0
231171_at		AI948581	Hs.652420			2.41229	0
211745_x_at	HBA1 /// HBA2	BC005931	Hs.449630 /// Hs.654744	hemoglobin, alpha 1 /// hemoglobin, alpha 2	chr16p13.3	2.41106	0
228656_at	PROX1	AK025453	Hs.744931	prospero homeobox 1	chr1q41	2.40815	0
215103_at	CYP2C18	AW192911	Hs.511872	cytochrome P450, family 2, subfamily C, polypeptide 18	chr10q24	2.40793	0
222357_at	ZBTB20	AW974823	Hs.655108	zinc finger and BTB domain containing 20	chr3q13.2	2.40664	0
210619_s_at	HYAL1	AF173154	Hs.75619	hyaluronoglucosaminidase 1	chr3p21.31	2.40324	1.15902
1558515_at	FTX	AK057701	Hs.349570	FTX transcript, XIST regulator (non-protein coding)	chrXq13.2	2.40164	0
213393_at	MFSD9	AI767210		major facilitator superfamily domain containing 9	chr2q12.1	2.4009	0
205870_at	BDKRB2	NM_000623	Hs.726620	bradykinin receptor B2	chr14q32.1-q32.2	2.40024	0
209368_at	EPHX2	AF233336	Hs.212088	epoxide hydrolase 2, cytoplasmic	chr8p21	2.40004	0
241823_at		AW243457				2.3992	0
227240_at	NGEF	AV703769	Hs.97316	neuronal guanine nucleotide exchange factor	chr2q37	2.39882	0
209458_x_at	HBA1 /// HBA2	AF105974	Hs.449630 /// Hs.654744	hemoglobin, alpha 1 /// hemoglobin, alpha 2	chr16p13.3	2.39611	0
225018_at	SPIRE1	BF512188	Hs.515283	spire-type actin nucleation factor 1	chr18p11.21	2.39499	0
242518_at	RAD51-AS1	AA748423	Hs.586876	RAD51 antisense RNA 1 (head to head)	chr15q15.1	2.39484	3.41093
230245_s_at	LINC00926	AI926479	Hs.181297	long intergenic non-protein coding RNA 926	chr15q21.3	2.39301	1.15902
203836_s_at	MAP3K5	D84476	Hs.186486	mitogen-activated protein kinase kinase kinase 5	chr6q22.33	2.3907	0
241840_at		AW204148	Hs.597508			2.3907	0
207509_s_at	LAIR2	NM_002288	Hs.43803	leukocyte-associated immunoglobulin-like receptor 2	chr19q13.4	2.39051	0
205073_at	CYP2J2	NM_000775	Hs.152096	cytochrome P450, family 2, subfamily J, polypeptide 2	chr1p31.3-p31.2	2.39003	0
65585_at	FAM86B1 /// FAM86B2 /// FAM86C1 /// FAM86DP /// FAM86FP /// FAM86KP	AA527515	Hs.567527 /// Hs.591652 /// Hs.661749 /// Hs.675799 /// Hs.694922	family with sequence similarity 86, member B1 /// family with sequence similarity 86, member B2 /// family with sequence similarity 86, member C1 /// family with sequence similarity 86, member D, pseudogene /// family with sequence similarity 86, member A	chr11q13.4 /// chr12p13.31 /// chr3p12.3 /// chr4p16.1 /// chr8p23.1	2.38747	0
211911_x_at	HLA-B	L07950	Hs.743218 /// Hs.77961	major histocompatibility complex, class I, B	chr6p21.3	2.38714	0
230404_at	C5orf63	AI418538	Hs.49573	chromosome 5 open reading frame 63	chr5q23.2	2.38299	0
224516_s_at	CXXC5	BC006428	Hs.744933	CXXC finger protein 5	chr5q31.2	2.38282	0
215395_x_at	PRSS3P2	U66061	Hs.728780	protease, serine 3 pseudogene 2	chr7q34	2.38265	0
237386_at	SMIM10L1	AW183693	Hs.521817	small integral membrane protein 10 like 1	chr12p13.2	2.38263	0
215057_at	LINC00894	U66046	Hs.496916	long intergenic non-protein coding RNA 894		2.37935	1.15902
233869_x_at		AL050097	Hs.597750			2.37912	1.15902
214798_at	ATP2C2	AW291664	Hs.6168	ATPase, Ca++ transporting, type 2C, member 2	chr16q24.1	2.37851	0
1557522_x_at	BLCAP /// LOC105372607 /// LOC105376973	AA653638	Hs.595233	bladder cancer associated protein /// uncharacterized LOC105372607 /// uncharacterized LOC105376973	chr20q11.23	2.37774	0
238918_at		AI985021	Hs.276976			2.37689	1.15902
204588_s_at	SLC7A7	NM_003982	Hs.513147	solute carrier family 7 (amino acid transporter light chain, y+L system), member 7	chr14q11.2	2.37533	0
222853_at	FLRT3	N71923	Hs.41296	fibronectin leucine rich transmembrane protein 3	chr20p11	2.37242	3.41093
232574_at	XYLT1	AK000198	Hs.22907	xylosyltransferase I	chr16p12.3	2.37205	3.41093
1562697_at	LOC339988	BC041468	Hs.434746	uncharacterized LOC339988	chr4p16.1	2.3667	0
239251_at		AW963634				2.36645	0
205403_at	IL1R2	NM_004633	Hs.25333	interleukin 1 receptor, type II	chr2q12	2.36521	0
218747_s_at	TAPBPL	NM_018009	Hs.504597	TAP binding protein-like	chr12p13.31	2.36192	0
1560434_x_at	CLTA	AK055960	Hs.635445	clathrin, light chain A	chr9p13	2.36125	0
221810_at	RAB15	AA631242	Hs.512492	RAB15, member RAS oncogene family	chr14q23.3	2.35894	0
236513_at	PRELID2	AW770245	Hs.314261	PRELI domain containing 2	chr5q32	2.35744	0
218951_s_at	PLCXD1	NM_018390	Hs.522568	phosphatidylinositol-specific phospholipase C, X domain containing 1	chrXp22.33; Yp11.32	2.3564	0
1559336_at	LOC101928505	BC020897		uncharacterized LOC101928505	chr5q11.2	2.35611	0
1554140_at	WDR78	BC032406	Hs.49421	WD repeat domain 78	chr1p31.3	2.35511	1.15902
226603_at	SAMD9L	BE966604	Hs.489118	sterile alpha motif domain containing 9-like	chr7q21.2	2.35504	0
242121_at		AW973232				2.35418	0
222282_at		AV761453	Hs.655474			2.35411	0
216210_x_at	TRIOBP	AA046650	Hs.533030	TRIO and F-actin binding protein	chr22q13.1	2.35321	0
219750_at	TMEM144	NM_018342	Hs.176227	transmembrane protein 144	chr4q32.1	2.35317	0
228160_at	LINC00667	AI433706	Hs.643553	long intergenic non-protein coding RNA 667	chr18p11.31	2.35309	0
220157_x_at	PLEKHA8P1	NM_015899	Hs.233495 /// Hs.558495	pleckstrin homology domain containing, family A member 8 pseudogene 1	chr12q	2.3489	0
40273_at	SPHK2	AA485440	Hs.528006	sphingosine kinase 2	chr19q13.2	2.34342	0
223535_at	NUDT12	AL136592	Hs.434289	nudix hydrolase 12	chr5q21.2	2.34313	0
210096_at	CYP4B1	J02871	Hs.436317	cytochrome P450, family 4, subfamily B, polypeptide 1	chr1p33	2.34313	1.15902
223433_at	YAE1D1	AF226046	Hs.83313	Yae1 domain containing 1	chr7p14.1	2.34275	0
220920_at	ATP10B	NM_025153	Hs.109358	ATPase, class V, type 10B	chr5q34	2.3424	3.41093
215233_at	JMJD6	AA351360	Hs.514505	jumonji domain containing 6	chr17q25	2.3422	0
208729_x_at	HLA-B	D83043	Hs.77961	major histocompatibility complex, class I, B	chr6p21.3	2.34192	0
206515_at	CYP4F3	NM_000896	Hs.106242	cytochrome P450, family 4, subfamily F, polypeptide 3	chr19p13.2	2.34021	0
236918_s_at	LRRC34	AW975772	Hs.591289	leucine rich repeat containing 34	chr3q26.2	2.34019	0
209546_s_at	APOL1	AF323540	Hs.114309	apolipoprotein L1	chr22q13.1	2.33494	0
219233_s_at	GSDMB	NM_018530	Hs.306777	gasdermin B	chr17q12	2.3326	0
203828_s_at	IL32	NM_004221	Hs.943	interleukin 32	chr16p13.3	2.32906	1.15902
243671_at		AI471855				2.32315	0
209324_s_at	RGS16	BF304996	Hs.413297	regulator of G-protein signaling 16	chr1q25-q31	2.32059	0
229829_at	LINC00526	AA429735	Hs.657197	long intergenic non-protein coding RNA 526	chr18p11.31	2.31799	0
236817_at	ADAT2	AI336346	Hs.709561	adenosine deaminase, tRNA-specific 2	chr6q24.2	2.31798	0
211509_s_at	RTN4	AB015639	Hs.637850	reticulon 4	chr2p16.3	2.31783	0
214877_at	CDKAL1	BE794663	Hs.657604	CDK5 regulatory subunit associated protein 1-like 1	chr6p22.3	2.31755	0
210387_at	HIST1H2BG	BC001131	Hs.591809	histone cluster 1, H2bg	chr6p22.2	2.31674	0
1557116_at	APOL6	BM980001	Hs.257352	apolipoprotein L, 6	chr22q12.3	2.31338	0
224755_at	TM9SF3	BE621524	Hs.500674	transmembrane 9 superfamily member 3	chr10q24.1	2.31316	0
1559049_a_at	BAHCC1	AA331299	Hs.729323	BAH domain and coiled-coil containing 1	chr17q25.3	2.31266	0
204779_s_at	HOXB7	NM_004502	Hs.436181	homeobox B7	chr17q21.3	2.31235	0
211529_x_at	HLA-G	M90684	Hs.512152	major histocompatibility complex, class I, G	chr6p21.3	2.3106	0
242868_at		T70087				2.30612	3.41093
210797_s_at	OASL	AF063612	Hs.118633	2'-5'-oligoadenylate synthetase-like	chr12q24.2	2.30604	0
231087_at		AL046412	Hs.666086			2.30602	1.15902
1552362_a_at	LEAP2	NM_052971	Hs.337588	liver expressed antimicrobial peptide 2	chr5q31.1	2.3037	0
1560821_at	ARHGAP22	BG122789	Hs.655672 /// Hs.680368	Rho GTPase activating protein 22	chr10q11.22	2.30157	0
237058_x_at	SLC6A13	AI802118	Hs.504398	solute carrier family 6 (neurotransmitter transporter), member 13	chr12p13.3	2.29913	0
203185_at	RASSF2	NM_014737	Hs.631504	Ras association (RalGDS/AF-6) domain family member 2	chr20p13	2.29551	0
1554305_at	MGC20647	BC014233	Hs.658999	uncharacterized protein MGC20647	chr22q12.1	2.29458	0
1557633_at	POM121L8P	BC035394	Hs.396963 /// Hs.737788	POM121 transmembrane nucleoporin-like 8 pseudogene	chr22q11.2	2.29314	1.15902
228455_at	RBM15	AI092824	Hs.732334	RNA binding motif protein 15	chr1p13	2.28853	1.15902
241769_at		AW962458	Hs.661372			2.28842	0
218045_x_at	PTMS	NM_002824		parathymosin	chr12p13	2.28802	0
209989_at	ZNF268	AF317549	Hs.124047	zinc finger protein 268	chr12q24.33	2.28739	3.41093
223423_at	GPR160	BC000181	Hs.231320	G protein-coupled receptor 160	chr3q26.2-q27	2.28685	0
209040_s_at	PSMB8	U17496	Hs.180062	proteasome subunit beta 8	chr6p21.3	2.28487	0
239562_at	LOC105379287 /// MTHFD2L	AW272411	Hs.740700	uncharacterized LOC105379287 /// methylenetetrahydrofolate dehydrogenase (NADP+ dependent) 2-like	chr4q13.3	2.28455	1.15902
214808_at	TRIM56	AU147851	Hs.744114	tripartite motif containing 56	chr7q22.1	2.28324	0
1559201_a_at		BU929456	Hs.720502			2.2832	0
212623_at	TMEM41B	AU153138	Hs.594563	transmembrane protein 41B	chr11p15.4	2.28275	0
210652_s_at	TTC39A	BC004399	Hs.112949	tetratricopeptide repeat domain 39A	chr1p32.3	2.28099	0
244650_at	FAM105A	AA581439	Hs.155085	family with sequence similarity 105, member A	chr5p15.2	2.2799	0
229559_at	PPM1N	BE732320	Hs.532872	protein phosphatase, Mg2+/Mn2+ dependent, 1N (putative)	chr19q13.32	2.27908	0
206094_x_at	UGT1A1 /// UGT1A10 /// UGT1A3 /// UGT1A4 /// UGT1A5 /// UGT1A6 /// UGT1A7 /// UGT1A8 /// UGT1A9	NM_001072	Hs.554822	UDP glucuronosyltransferase 1 family, polypeptide A1 /// UDP glucuronosyltransferase 1 family, polypeptide A10 /// UDP glucuronosyltransferase 1 family, polypeptide A3 /// UDP glucuronosyltransferase 1 family, polypeptide A4 /// UDP glucuronosyltransferas	chr2q37	2.27901	1.15902
229879_at	ASPH	BF059124		aspartate beta-hydroxylase	chr8q12.1	2.27843	0
227819_at	LGR6	AA524536	Hs.497402	leucine-rich repeat containing G protein-coupled receptor 6	chr1q32.1	2.27672	1.15902
209900_s_at	SLC16A1	AL162079	Hs.75231	solute carrier family 16 (monocarboxylate transporter), member 1	chr1p12	2.27439	0
235052_at	ZNF792	AV758821	Hs.50405	zinc finger protein 792	chr19q13.11	2.27289	0
232083_at	KIF16B	AB046810	Hs.101774	kinesin family member 16B	chr20p11.23	2.27135	0
233565_s_at	FKBP1A-SDCBP2 /// SDCBP2	AL136531	Hs.657015	FKBP1A-SDCBP2 readthrough (NMD candidate) /// syndecan binding protein (syntenin) 2	chr20p13	2.27045	0
225767_at	RNA45S5	AI825833		RNA, 45S pre-ribosomal 5	chr22p12	2.27003	0
230000_at	RNF213	AI523817	Hs.195642	ring finger protein 213	chr17q25.3	2.26986	0
219352_at	HERC6	NM_017912	Hs.529317	HECT and RLD domain containing E3 ubiquitin protein ligase family member 6	chr4q22.1	2.26918	0
206590_x_at	DRD2	NM_000795	Hs.73893	dopamine receptor D2	chr11q23	2.26902	0
238868_at	UACA	AW264269	Hs.108049	uveal autoantigen with coiled-coil domains and ankyrin repeats	chr15q22-q24	2.26691	1.15902
235299_at	SLC41A2	AI769269		solute carrier family 41 (magnesium transporter), member 2	chr12q23.3	2.26617	0
1552365_at	SCIN	NM_033128	Hs.655515	scinderin	chr7p21.3	2.26605	3.41093
240448_at		R41450	Hs.650822			2.26076	1.15902
1558345_a_at	ZNF487	BI715235		zinc finger protein 487	chr10q11.21	2.25956	0
210253_at	HTATIP2	AF092095	Hs.90753	HIV-1 Tat interactive protein 2	chr11p15.1	2.25839	0
1562472_at		AK091177				2.25741	1.15902
232417_x_at	ZDHHC11	AU150300	Hs.732788	zinc finger, DHHC-type containing 11	chr5p15.33	2.25718	0
243646_at		BE349511				2.25684	1.15902
201302_at	ANXA4	NM_001153	Hs.422986	annexin A4	chr2p13	2.25624	0
212613_at	BTN3A2	AI991252	Hs.376046	butyrophilin, subfamily 3, member A2	chr6p22.1	2.25555	0
221824_s_at	43167	AA770170	Hs.499489	membrane associated ring finger 8	chr10q11.21	2.25494	0
203559_s_at	AOC1	NM_001091	Hs.647097	amine oxidase, copper containing 1	chr7q36.1	2.25482	0
228975_at	SP6	AI817264	Hs.253603	Sp6 transcription factor	chr17q21.32	2.25454	0
218825_at	EGFL7	NM_016215	Hs.91481	EGF-like-domain, multiple 7	chr9q34.3	2.25453	3.41093
204142_at	ENOSF1	NM_017512	Hs.731510	enolase superfamily member 1	chr18p11.32	2.25415	0
228954_at	LYSMD4	AW452620	Hs.562568	LysM, putative peptidoglycan-binding, domain containing 4	chr15q26.3	2.25395	0
226363_at	ABCC5	BE550362	Hs.743953	ATP binding cassette subfamily C member 5	chr3q27	2.25331	0
226922_at	RANBP2	BF215302	Hs.199561	RAN binding protein 2	chr2q12.3	2.25324	0
232476_at		AK025105	Hs.626117			2.25288	1.15902
1557315_a_at		AL134420	Hs.662499			2.25202	3.41093
220353_at	FAM86C1	NM_018172	Hs.567527	family with sequence similarity 86, member C1	chr11q13.4	2.25146	1.15902
202973_x_at	FAM13A	NM_014883	Hs.97270	family with sequence similarity 13, member A	chr4q22.1	2.24902	1.15902
232311_at	B2M	AU147899	Hs.534255	beta-2-microglobulin	chr15q21.1	2.24718	1.15902
1559021_at	C3orf52	BC041355		chromosome 3 open reading frame 52	chr3q13.2	2.24226	0
209348_s_at	MAF	AF055376	Hs.134859	v-maf avian musculoaponeurotic fibrosarcoma oncogene homolog	chr16q22-q23	2.2421	1.15902
237324_s_at	HKDC1	AW451101	Hs.522988	hexokinase domain containing 1	chr10q22.1	2.23844	0
202235_at	SLC16A1	BF511091	Hs.75231	solute carrier family 16 (monocarboxylate transporter), member 1	chr1p12	2.23653	0
213045_at	MAST3	AB011133	Hs.466184	microtubule associated serine/threonine kinase 3	chr19p13.11	2.23614	0
209035_at	MDK	M69148	Hs.82045	midkine (neurite growth-promoting factor 2)	chr11p11.2	2.23529	1.15902
226535_at	ITGB6 /// LOC100505984	AK026736	Hs.470399	integrin beta 6 /// uncharacterized LOC100505984	chr2q24.2	2.23492	0
214372_x_at	ERN2	AI732416	Hs.592041	endoplasmic reticulum to nucleus signaling 2	chr16p12.2	2.23467	0
229945_at	CYHR1	AW057909	Hs.459379	cysteine/histidine-rich 1	chr8q24.3	2.23119	1.15902
218400_at	OAS2 /// OAS3	NM_006187	Hs.744211	2'-5'-oligoadenylate synthetase 2 /// 2'-5'-oligoadenylate synthetase 3	chr12q24.2	2.23052	0
227987_at	VPS13A	AW629014	Hs.459790	vacuolar protein sorting 13 homolog A (S. cerevisiae)	chr9q21	2.2304	0
234759_at	LOC100287497	AK026836		uncharacterized LOC100287497	chr1q42.11	2.22895	0
226644_at	MIB2	BE222279	Hs.593430	mindbomb E3 ubiquitin protein ligase 2	chr1p36.33	2.22815	0
215135_at	DNPEP	AI690583	Hs.258551	aspartyl aminopeptidase	chr2q35	2.22795	0
1569987_at	DLEU7-AS1	BC035769	Hs.734030	DLEU7 antisense RNA 1		2.22767	3.41093
235456_at		AI810266	Hs.130853			2.22669	0
203518_at	LYST	NM_000081	Hs.532411	lysosomal trafficking regulator	chr1q42.1-q42.2	2.22639	0
240958_at	UNC5C	R02580	Hs.388565	unc-5 netrin receptor C	chr4q21-q23	2.22557	3.41093
222829_s_at	IL20RA	BE219979	Hs.445868	interleukin 20 receptor, alpha	chr6q23.3	2.22529	0
219716_at	APOL6	NM_030641	Hs.257352	apolipoprotein L, 6	chr22q12.3	2.22412	0
1560433_at		AK055960	Hs.635445			2.22375	0
226605_at	DGKQ	N45308	Hs.584858	diacylglycerol kinase theta	chr4p16.3	2.2229	0
218838_s_at	TTC31	NM_022492	Hs.557709	tetratricopeptide repeat domain 31	chr2p13.1	2.22222	0
205483_s_at	ISG15	NM_005101	Hs.458485	ISG15 ubiquitin-like modifier	chr1p36.33	2.22087	0
229603_at	BBS12	AA971753	Hs.400698	Bardet-Biedl syndrome 12	chr4q27	2.22004	0
239595_at	GPX2	AA569032	Hs.2704	glutathione peroxidase 2	chr14q24.1	2.21885	0
216973_s_at	HOXB7	S49765	Hs.436181	homeobox B7	chr17q21.3	2.21824	0
228497_at	SLC22A15	AI279062	Hs.125482	solute carrier family 22, member 15	chr1p13.1	2.21599	0
205076_s_at	MTMR11	NM_006697	Hs.425144	myotubularin related protein 11	chr1q21.2	2.2157	0
219828_at	RABL6	NM_024718	Hs.370555	RAB, member RAS oncogene family-like 6	chr9q34.3	2.21319	0
220326_s_at	ARHGEF40	NM_018071	Hs.35125	Rho guanine nucleotide exchange factor (GEF) 40	chr14q11.2	2.21311	0
229150_at		AI810764	Hs.659093			2.21244	0
206186_at	MPP3	NM_001932	Hs.396566	membrane protein, palmitoylated 3	chr17q21.31	2.211	0
215028_at	SEMA6A	AB002438	Hs.156967	sema domain, transmembrane domain (TM), and cytoplasmic domain, (semaphorin) 6A	chr5q23.1	2.21053	1.15902
225596_at	KLC4	AW080609	Hs.655123	kinesin light chain 4	chr6p21.1	2.20967	0
205896_at	SLC22A4	NM_003059	Hs.310591	solute carrier family 22 (organic cation/zwitterion transporter), member 4	chr5q31.1	2.20872	0
226275_at	MXD1	AI188653	Hs.468908	MAX dimerization protein 1	chr2p13-p12	2.20855	0
205311_at	DDC	NM_000790	Hs.359698	dopa decarboxylase	chr7p12.2	2.20681	0
233506_at	BZW1	N95440	Hs.102941	basic leucine zipper and W2 domains 1	chr2q33	2.20619	0
212816_s_at	CBS /// CBSL	BE613178	Hs.533013	cystathionine-beta-synthase /// cystathionine-beta-synthase like	chr21q22.3	2.20572	0
229141_at	WDR33	AW275379	Hs.554831	WD repeat domain 33	chr2q14.3	2.2053	0
204418_x_at	GSTM2	NM_000848	Hs.279837 /// Hs.301961	glutathione S-transferase mu 2 (muscle)	chr1p13.3	2.20456	0
58780_s_at	ARHGEF40	R42449	Hs.35125	Rho guanine nucleotide exchange factor (GEF) 40	chr14q11.2	2.204	0
235532_at		AI631888	Hs.53565			2.20352	0
209301_at	CA2	M36532	Hs.155097	carbonic anhydrase II	chr8q22	2.20174	1.15902
238161_at		AA813859	Hs.672741			2.20124	0
239744_at	RGS3	AW151660		regulator of G-protein signaling 3	chr9q32	2.20096	0
225779_at	SLC27A4	AK000722	Hs.656699	solute carrier family 27 (fatty acid transporter), member 4	chr9q34.11	2.19969	0
211699_x_at	HBA1 /// HBA2	AF349571	Hs.449630 /// Hs.654744	hemoglobin, alpha 1 /// hemoglobin, alpha 2	chr16p13.3	2.19931	0
214373_at		AI582773	Hs.732439 /// Hs.734712			2.19866	0
215659_at	GSDMB	AK025174	Hs.306777	gasdermin B	chr17q12	2.19795	0
240131_at		H78083	Hs.169979			2.19581	3.41093
1557113_at	LOC283588 /// RPS6KA5	AK095276	Hs.46519	uncharacterized LOC283588 /// ribosomal protein S6 kinase, 90kDa, polypeptide 5	chr14q31-q32.1 /// chr14q32.11	2.1958	0
230174_at	LYPLAL1	AI953360	Hs.657617	lysophospholipase-like 1	chr1q41	2.19537	0
216250_s_at	LPXN	X77598	Hs.125474	leupaxin	chr11q12.1	2.19504	1.15902
232633_at	XRCC5	AW022681	Hs.388739	X-ray repair complementing defective repair in Chinese hamster cells 5 (double-strand-break rejoining)	chr2q35	2.19176	0
240164_at		AW388645	Hs.665977			2.19046	0
242626_at	SAMD5	BF696216	Hs.567973	sterile alpha motif domain containing 5	chr6q24.3	2.18936	0
238946_at		AW469495	Hs.665649			2.18838	0
208012_x_at	SP110	NM_004509	Hs.145150	SP110 nuclear body protein	chr2q37.1	2.18751	0
239093_at	HOGA1	BG165743	Hs.180346	4-hydroxy-2-oxoglutarate aldolase 1	chr10q24.2	2.18721	3.41093
214898_x_at	MUC3B	AB038783	Hs.744422	mucin 3B, cell surface associated	chr7q22	2.18706	0
228465_at		T79942	Hs.405427			2.18616	0
207014_at	GABRA2	NM_000807	Hs.116250	gamma-aminobutyric acid (GABA) A receptor, alpha 2	chr4p12	2.18304	0
235514_at	ASPRV1	AI739528	Hs.516253	aspartic peptidase, retroviral-like 1	chr2p13.3	2.18252	0
204550_x_at	GSTM1	NM_000561	Hs.301961	glutathione S-transferase mu 1	chr1p13.3	2.1788	0
227614_at	HKDC1	W81116	Hs.522988	hexokinase domain containing 1	chr10q22.1	2.17855	0
238913_at		AW235215	Hs.609188			2.1775	1.15902
224215_s_at	DLL1	AF196571	Hs.379912	delta-like 1 (Drosophila)	chr6q27	2.17656	0
202834_at	AGT	NM_000029	Hs.19383	angiotensinogen (serpin peptidase inhibitor, clade A, member 8)	chr1q42.2	2.17631	3.41093
209147_s_at	PLPP1	AB000888	Hs.696231	phospholipid phosphatase 1	chr5q11	2.17615	0
226039_at	MGAT4A	AW006441	Hs.177576	mannosyl (alpha-1,3-)-glycoprotein beta-1,4-N-acetylglucosaminyltransferase, isozyme A	chr2q12	2.17535	0
226567_at	USP14	BG283995	Hs.464416	ubiquitin specific peptidase 14 (tRNA-guanine transglycosylase)	chr18p11.32	2.17363	0
202743_at	PIK3R3	BE622627	Hs.655387	phosphoinositide-3-kinase, regulatory subunit 3 (gamma)	chr1p34.1	2.17163	0
225777_at	SAPCD2	AW250904	Hs.19322	suppressor APC domain containing 2	chr9q34.3	2.16969	0
230733_at		H98113	Hs.659034			2.16932	0
242149_at	FAM210A	R02709	Hs.13034	family with sequence similarity 210, member A	chr18p11.21	2.16781	0
236655_at	TPD52	AI632972	Hs.368433	tumor protein D52	chr8q21.13	2.16585	0
236128_at	ZNF91	AI672373	Hs.654471	zinc finger protein 91	chr19p12	2.16512	0
225897_at	MARCKS	AI709406	Hs.519909	myristoylated alanine-rich protein kinase C substrate	chr6q22.2	2.16415	0
227162_at	ZBTB26	BF214688	Hs.5638 /// Hs.654977	zinc finger and BTB domain containing 26	chr9q33.2	2.16413	0
228989_at	TYMSOS	AW291159	Hs.274959	TYMS opposite strand	chr18p11.32	2.16355	0
1554608_at	TGOLN2	BC028219	Hs.593382	trans-golgi network protein 2	chr2p11.2	2.16353	0
227873_at	TXNDC15	BE547587	Hs.741304	thioredoxin domain containing 15	chr5q31.1	2.16333	0
210653_s_at	BCKDHB	M55575	Hs.654441	branched chain keto acid dehydrogenase E1, beta polypeptide	chr6q14.1	2.163	0
238518_x_at	GLYCTK	AI239772	Hs.415312	glycerate kinase	chr3p21.1	2.16271	0
219054_at	NPR3	NM_024563	Hs.13528	natriuretic peptide receptor 3	chr5p13.3	2.16256	3.41093
241809_at	FAM212B /// LOC101928718	BE906233	Hs.193406	family with sequence similarity 212, member B /// uncharacterized LOC101928718	chr1p13.2	2.16203	0
226877_at	RPL32P3	AL117606	Hs.477537	ribosomal protein L32 pseudogene 3	chr3q21.3	2.16126	1.15902
229001_at	PPP1R3E	BE259127		protein phosphatase 1, regulatory subunit 3E	chr14q11.2	2.16091	0
232779_at		AK000788	Hs.660864			2.16057	0
234780_at		AK024968	Hs.736050			2.15915	0
1552283_s_at	ZDHHC11 /// ZDHHC11B	NM_024786	Hs.654874 /// Hs.732788	zinc finger, DHHC-type containing 11 /// zinc finger, DHHC-type containing 11B	chr5p15.33	2.15689	0
1555893_at	LOC105375624	AI918054	Hs.561806	uncharacterized LOC105375624		2.15619	0
229777_at	CLRN3	AA863031	Hs.242014	clarin 3	chr10q26.2	2.15541	0
228290_at	KIZ	AI806322	Hs.187635	kizuna centrosomal protein	chr20p11.23	2.15507	1.15902
227609_at	EPSTI1	AA633203	Hs.546467	epithelial stromal interaction 1 (breast)	chr13q13.3	2.15098	3.41093
212560_at	SORL1	AV728268	Hs.368592	sortilin-related receptor, L(DLR class) A repeats containing	chr11q23.2-q24.2	2.14988	0
1559776_at		H41167	Hs.595177			2.14777	0
207677_s_at	NCF4	NM_013416	Hs.474781	neutrophil cytosolic factor 4	chr22q13.1	2.14772	1.15902
209457_at	DUSP5	U16996	Hs.2128	dual specificity phosphatase 5	chr10q25	2.14768	0
215333_x_at	GSTM1	X08020	Hs.301961	glutathione S-transferase mu 1	chr1p13.3	2.14765	0
217760_at	TRIM44	AA176780	Hs.192103	tripartite motif containing 44	chr11p13	2.14711	0
229450_at	IFIT3	AI075407	Hs.744072	interferon-induced protein with tetratricopeptide repeats 3	chr10q24	2.14528	3.41093
242829_x_at		AA975422				2.1448	0
1555821_a_at	AKT1S1	BC016043	Hs.515542	AKT1 substrate 1 (proline rich)	chr19q13.33	2.14451	0
229090_at	ZEB1-AS1 /// ZEB1-AS1	AK026657	Hs.372654	ZEB1 antisense RNA 1 /// ZEB1 antisense RNA 1	chr10p11.22	2.14413	0
213849_s_at	PPP2R2B	AA974416	Hs.655213	protein phosphatase 2, regulatory subunit B, beta	chr5q32	2.14337	1.15902
226059_at	TOMM40L	AK022832	Hs.321653	translocase of outer mitochondrial membrane 40 homolog (yeast)-like	chr1q23.3	2.14226	0
227670_at	ZNF75A	N74222	Hs.513292	zinc finger protein 75a	chr16p13.3	2.14213	0
240574_at	DNAJC3-AS1	BE501239	Hs.594844	DNAJC3 antisense RNA 1 (head to head)	chr13q32.1	2.14178	0
239768_x_at	GPATCH2	BF207861	Hs.362343 /// Hs.420757	G-patch domain containing 2	chr1q41	2.14134	3.41093
1559991_s_at		BQ636703				2.14104	0
226767_s_at	FAHD1	AI341467	Hs.513265	fumarylacetoacetate hydrolase domain containing 1	chr16p13.3	2.14072	0
227393_at	ANO9	AW084755	Hs.501622	anoctamin 9	chr11p15.5	2.13934	0
227921_at	CH507-145C22.1 /// LOC102724701 /// LOC105379276 /// LOC105379499	AI797678		uncharacterized LOC105379493 /// uncharacterized LOC102724701 /// uncharacterized LOC105379276 /// uncharacterized LOC105379499		2.13882	0
242562_at		AW772288				2.13878	0
229787_s_at	OGT	AI742039	Hs.405410	O-linked N-acetylglucosamine (GlcNAc) transferase	chrXq13	2.13821	0
222108_at	AMIGO2	AC004010	Hs.121520	adhesion molecule with Ig-like domain 2	chr12q13.11	2.13453	0
225050_at	ZNF512	N22677	Hs.529178	zinc finger protein 512	chr2p23	2.1336	0
223220_s_at	PARP9	AF307338	Hs.518200	poly(ADP-ribose) polymerase family member 9	chr3q21	2.13268	0
227581_at	TECPR1	BE616972	Hs.592281	tectonin beta-propeller repeat containing 1	chr7q21.3	2.13237	0
226458_at		AL559202	Hs.7572			2.13141	0
228506_at	NSMCE4A	AA009947		NSE4 homolog A, SMC5-SMC6 complex component	chr10q26.13	2.13124	0
224374_s_at	EMILIN2	AF270513	Hs.532815	elastin microfibril interfacer 2	chr18p11.3	2.12949	0
237237_at		AI694499				2.12935	0
240458_at		AI242023	Hs.577737			2.12915	1.15902
220520_s_at	NUP62CL	NM_017681	Hs.163629	nucleoporin 62kDa C-terminal like	chrXq22.3	2.12914	0
1569201_a_at		BF847120				2.12735	3.41093
242586_at	FSD1L	H07986	Hs.136901	fibronectin type III and SPRY domain containing 1-like	chr9q31	2.12664	0
225409_at	COA5	AA115117	Hs.596537	cytochrome c oxidase assembly factor 5	chr2q11.2	2.12644	0
217779_s_at	PNRC2	NM_017761	Hs.512636 /// Hs.7862	proline-rich nuclear receptor coactivator 2	chr1p36.11	2.12518	0
1569607_s_at	ANKRD20A1 /// ANKRD20A11P /// ANKRD20A2 /// ANKRD20A3 /// ANKRD20A4 /// ANKRD20A5P /// ANKRD20A7P /// LOC105379426	BC016022	Hs.364456 /// Hs.632352 /// Hs.632663 /// Hs.632671 /// Hs.645502	ankyrin repeat domain 20 family, member A1 /// ankyrin repeat domain 20 family, member A11, pseudogene /// ankyrin repeat domain 20 family, member A2 /// ankyrin repeat domain 20 family, member A3 /// ankyrin repeat domain 20 family, member A4 /// ankyrin	chr18p11.21 /// chr21q11.2 /// chr9p11.2 /// chr9p12 /// chr9q13 /// chr9q21.11	2.12453	0
1569344_a_at	LOC105375172	BC013942	Hs.205745	uncharacterized LOC105375172		2.12215	1.15902
241164_at	CHCHD3	AA047225		coiled-coil-helix-coiled-coil-helix domain containing 3	chr7q33	2.12101	0
229432_at	NAGS	AV696264	Hs.8876	N-acetylglutamate synthase	chr17q21.31	2.11917	0
229437_at	MIR155HG	BG231961	Hs.697120	MIR155 host gene		2.11914	1.15902
204018_x_at	HBA1 /// HBA2	NM_000558	Hs.449630 /// Hs.654744	hemoglobin, alpha 1 /// hemoglobin, alpha 2	chr16p13.3	2.11854	0
205768_s_at	SLC27A2	NM_003645	Hs.11729	solute carrier family 27 (fatty acid transporter), member 2	chr15q21.2	2.11773	0
214629_x_at	RTN4	AF320999	Hs.637850	reticulon 4	chr2p16.3	2.11554	0
209770_at	BTN3A1	U90552	Hs.191510	butyrophilin, subfamily 3, member A1	chr6p22.1	2.11412	0
207713_s_at	RBCK1	NM_006462	Hs.247280	RanBP-type and C3HC4-type zinc finger containing 1	chr20p13	2.11391	0
235083_at	LINC01106	AI699847	Hs.643369	long intergenic non-protein coding RNA 1106	chr2q13	2.11371	0
216475_at		AL133269				2.10999	0
206410_at	NR0B2	NM_021969	Hs.427055	nuclear receptor subfamily 0, group B, member 2	chr1p36.1	2.10992	1.15902
221463_at	CCL24	NM_002991	Hs.247838	chemokine (C-C motif) ligand 24	chr7q11.23	2.10896	0
206090_s_at	DISC1 /// TSNAX-DISC1	NM_018662	Hs.13318	disrupted in schizophrenia 1 /// TSNAX-DISC1 readthrough (NMD candidate)	chr1q42.1	2.10896	3.41093
1558760_at		BC036879	Hs.638685			2.10726	0
1557945_at	TCTE3	BC043594	Hs.733746	t-complex-associated-testis-expressed 3	chr6q27	2.10669	1.15902
1562497_at		BU680365	Hs.683854			2.10627	0
217009_at	PGK2	AL121974	Hs.367727	phosphoglycerate kinase 2	chr6p12.3	2.10589	0
209425_at	AMACR /// C1QTNF3-AMACR	AA888589	Hs.171929 /// Hs.508343	alpha-methylacyl-CoA racemase /// C1QTNF3-AMACR readthrough (NMD candidate)	chr5p /// chr5p13	2.10404	0
205827_at	CCK	NM_000729	Hs.458426	cholecystokinin	chr3p22.1	2.10359	1.15902
50965_at	RAB26	AI690165	Hs.3797	RAB26, member RAS oncogene family	chr16p13.3	2.10318	0
219734_at	SIDT1	NM_017699	Hs.591291	SID1 transmembrane family, member 1	chr3q13.2	2.10102	0
233465_at		AA026390	Hs.660481			2.10064	3.41093
1568593_a_at	NUDT16P1	CA431328	Hs.380350	nudix hydrolase 16 pseudogene 1	chr3q22.1	2.09989	0
1566901_at	TGIF1	AL832409		TGFB-induced factor homeobox 1	chr18p11.3	2.09867	0
205066_s_at	ENPP1	NM_006208	Hs.527295	ectonucleotide pyrophosphatase/phosphodiesterase 1	chr6q22-q23	2.0983	0
227188_at	EVA1C	AI744591	Hs.208358	eva-1 homolog C (C. elegans)	chr21q22.11	2.09673	0
57540_at	RBKS	AI823980	Hs.11916	ribokinase	chr2p23.3	2.0954	0
242284_at	LINC00466	AI621025	Hs.116210	long intergenic non-protein coding RNA 466	chr1p31.3	2.09521	1.15902
213361_at	TDRD7	AW129593	Hs.193842	tudor domain containing 7	chr9q22.33	2.09482	0
201369_s_at	ZFP36L2	NM_006887	Hs.503093	ZFP36 ring finger protein-like 2	chr2p22.3-p21	2.09453	0
227260_at		AV724266				2.09344	0
1556436_at	EXTL3-AS1	BC043205	Hs.667366	EXTL3 antisense RNA 1	chr8p21.1	2.09322	3.41093
207168_s_at	H2AFY	NM_004893	Hs.420272	H2A histone family, member Y	chr5q31.1	2.09163	0
223469_at	PGPEP1	BC004942	Hs.131776	pyroglutamyl-peptidase I	chr19p13.11	2.09121	0
202586_at	POLR2L	AA772747	Hs.441072	polymerase (RNA) II (DNA directed) polypeptide L, 7.6kDa	chr11p15	2.09099	0
217991_x_at	SSBP3	NM_018070	Hs.658676	single stranded DNA binding protein 3	chr1p32.3	2.09054	0
239303_at	PIWIL2	AA933717		piwi-like RNA-mediated gene silencing 2	chr8p21.3	2.09012	0
238098_at		AA811371				2.08873	0
231110_at		AI219891	Hs.584756			2.08637	0
226004_at	CABLES2	AI910855	Hs.301040	Cdk5 and Abl enzyme substrate 2	chr20q13.33	2.08519	0
218874_s_at	ATAT1	NM_024909	Hs.654798	alpha tubulin acetyltransferase 1	chr6p21.33	2.08478	0
228479_at	SOAT1	AI094180	Hs.445588	sterol O-acyltransferase 1	chr1q25	2.08431	1.15902
235662_at		AI125867	Hs.709600			2.08321	1.15902
232579_at	JHDM1D-AS1	AK026372	Hs.634333	JHDM1D antisense RNA 1 (head to head)	chr7q34	2.08251	0
210301_at	XDH	U06117	Hs.250	xanthine dehydrogenase	chr2p23.1	2.08151	0
231235_at	NKTR	AA732581	Hs.529509	natural killer cell triggering receptor	chr3p22.1	2.07971	0
222341_x_at		AW973235	Hs.663481			2.07821	3.41093
219694_at	FAM105A	NM_019018	Hs.155085	family with sequence similarity 105, member A	chr5p15.2	2.07741	0
226446_at	HES6	AW249678	Hs.42949	hes family bHLH transcription factor 6	chr2q37.3	2.07723	0
228626_at	URM1	BE388027	Hs.495229	ubiquitin related modifier 1	chr9q34.11	2.07626	0
221875_x_at	HLA-F	AW514210	Hs.519972	major histocompatibility complex, class I, F	chr6p21.3	2.07546	0
217226_s_at	SFXN3	M95929	Hs.283844	sideroflexin 3	chr10q24.31	2.07455	0
226550_at	SLC9A7	AI672159	Hs.91389	solute carrier family 9, subfamily A (NHE7, cation proton antiporter 7), member 7	chrXp11.3|Xp11.3	2.07453	0
227750_at	KALRN	AL137629	Hs.8004	kalirin, RhoGEF kinase	chr3q21.2	2.07436	0
243934_at	ODF3B	AW139261	Hs.531314	outer dense fiber of sperm tails 3B	chr22q13.33	2.07425	3.41093
50400_at	PAOX	AI743990	Hs.501578	polyamine oxidase (exo-N4-amino)	chr10q26.3	2.07285	0
232120_at		AA678124	Hs.661947			2.07253	3.41093
58367_s_at	ZNF419	AA429615	Hs.744339	zinc finger protein 419	chr19q13.43	2.07211	1.15902
1555730_a_at	CFL1	D00682	Hs.170622	cofilin 1 (non-muscle)	chr11q13	2.07201	0
201344_at	UBE2D2	BF196642	Hs.108332	ubiquitin conjugating enzyme E2D 2	chr5q31.2	2.07188	0
237030_at	ACPP	AI659898	Hs.433060	acid phosphatase, prostate	chr3q22.1	2.07102	0
228969_at	AGR2	AI922323	Hs.530009	anterior gradient 2, protein disulphide isomerase family member	chr7p21.3	2.0709	0
1556266_a_at	C20orf202	AK092524	Hs.148503	chromosome 20 open reading frame 202	chr20p13	2.06812	1.15902
213703_at	LINC00342	W95043	Hs.503463	long intergenic non-protein coding RNA 342	chr2q11.2	2.06802	0
1554246_at	C1orf210	BC041633	Hs.158963	chromosome 1 open reading frame 210	chr1p34.2	2.06791	0
211600_at	PTPRO	U20489		protein tyrosine phosphatase, receptor type, O	chr12p13.3-p13.2|12p13-p12	2.06768	0
226538_at	MAN2A1	AV700323	Hs.432822	mannosidase, alpha, class 2A, member 1	chr5q21.3	2.06731	0
1560290_at		BC041650				2.06628	0
211528_x_at	HLA-G	M90685	Hs.512152	major histocompatibility complex, class I, G	chr6p21.3	2.06614	0
226838_at	TTC32	BE465877	Hs.591547	tetratricopeptide repeat domain 32	chr2p24.1	2.06544	0
1555858_at	THUMPD3-AS1	CA430188	Hs.730098	THUMPD3 antisense RNA 1	chr3p25.3	2.06492	0
202460_s_at	LPIN2	NM_014646	Hs.132342	lipin 2	chr18p11.31	2.06459	0
226064_s_at	DGAT2	AW469523	Hs.129798	diacylglycerol O-acyltransferase 2	chr11q13.5	2.0641	0
202760_s_at	AKAP2 /// PALM2-AKAP2	NM_007203	Hs.591908	A kinase (PRKA) anchor protein 2 /// PALM2-AKAP2 readthrough	chr9q31.3	2.06399	1.15902
227890_at	TMEM198	AL524643	Hs.446664	transmembrane protein 198	chr2q35	2.06332	0
228291_s_at	KIZ	AI806322	Hs.187635	kizuna centrosomal protein	chr20p11.23	2.06265	0
216595_at	FAM186A	AL049983	Hs.133187	family with sequence similarity 186, member A	chr12q13.12	2.06232	0
1556319_at	TRIM44	BQ025632	Hs.629770	tripartite motif containing 44	chr11p13	2.06201	3.41093
223239_at	GSKIP	BC004818	Hs.4104 /// Hs.745067	GSK3B interacting protein	chr14q32.2	2.06166	0
227404_s_at	EGR1	AI459194	Hs.708393	early growth response 1	chr5q31.1	2.06117	0
239065_at	DNAJC22	AA088446		DnaJ (Hsp40) homolog, subfamily C, member 22	chr12q13.12	2.06043	1.15902
201319_at	MYL12A	NM_006471	Hs.190086	myosin light chain 12A	chr18p11.31	2.06003	0
216004_s_at	PKNOX1	AP001748	Hs.431043	PBX/knotted 1 homeobox 1	chr21q22.3	2.05959	1.15902
226576_at	ARHGAP26	AI768563	Hs.654668	Rho GTPase activating protein 26	chr5q31	2.05926	0
233518_at		AU144449	Hs.662031			2.05917	0
238841_at	PTPDC1	AA651920	Hs.437943	protein tyrosine phosphatase domain containing 1	chr9q22.32	2.05916	0
228528_at	C1orf132	AI927692	Hs.445414	chromosome 1 open reading frame 132	chr1q32.2	2.0588	3.41093
236059_at	LOC100130428	AW168168	Hs.661469	IGYY565	chr11q24.2	2.05875	0
219332_at	MICALL2	NM_024723	Hs.376617	MICAL-like 2	chr7p22.3	2.05863	0
205542_at	STEAP1	NM_012449	Hs.61635	six transmembrane epithelial antigen of the prostate 1	chr7q21	2.0585	1.15902
1555173_at	STX19	BC034696	Hs.679768	syntaxin 19	chr3q11	2.05787	0
232063_x_at	FARSB	AW024617	Hs.471452	phenylalanyl-tRNA synthetase beta subunit	chr2q36.1	2.05781	0
228601_at	HAGLR	AW340112	Hs.98661	HOXD antisense growth-associated long non-coding RNA	chr2q31.2	2.05766	0
237426_at	SP100	AA286940	Hs.369056	SP100 nuclear antigen	chr2q37.1	2.05759	1.15902
237084_at		AI680875	Hs.654746			2.05536	0
205506_at	VIL1	NM_007127	Hs.654595	villin 1	chr2q35	2.05522	0
1553392_at	EFCAB3 /// LOC102724660	NM_173503	Hs.152670	EF-hand calcium binding domain 3 /// uncharacterized LOC102724660	chr17q23.2	2.05373	1.15902
242448_at		AI800895	Hs.468239			2.05358	0
211549_s_at	HPGD	U63296	Hs.596913	hydroxyprostaglandin dehydrogenase 15-(NAD)	chr4q34-q35	2.05331	0
242907_at	GBP2	BF509371	Hs.386567	guanylate binding protein 2, interferon-inducible	chr1p22.2	2.05312	0
222629_at	REV1	N51427	Hs.443077	REV1, DNA directed polymerase	chr2q11.1-q11.2	2.05186	0
1565863_at		AF085948	Hs.658642			2.05084	0
208957_at	ERP44	BF439241	Hs.154023	endoplasmic reticulum protein 44	chr9q31.1	2.0496	0
239900_x_at		AI922404				2.04925	3.41093
229690_at	FAM109A	AA007367	Hs.173088	family with sequence similarity 109, member A	chr12q24.12	2.04894	0
213581_at	PDCD2	BF446180	Hs.367900	programmed cell death 2	chr6q27	2.04801	0
229573_at	USP9X	AI659456	Hs.77578	ubiquitin specific peptidase 9, X-linked	chrXp11.4	2.04798	0
227580_s_at	TECPR1	BE616972	Hs.592281	tectonin beta-propeller repeat containing 1	chr7q21.3	2.04789	0
201199_s_at	PSMD1	NM_002807	Hs.3887	proteasome 26S subunit, non-ATPase 1	chr2q37.1	2.04531	0
215022_x_at	ZNF33B	BG429214	Hs.732284	zinc finger protein 33B	chr10q11.2	2.0453	0
229104_s_at	GPR39	AV717094	Hs.744392	G protein-coupled receptor 39	chr2q21-q22	2.04478	1.15902
209892_at	FUT4	AF305083	Hs.390420	fucosyltransferase 4 (alpha (1,3) fucosyltransferase, myeloid-specific)	chr11q21	2.04418	0
239718_at	LOC654342	R42552	Hs.469287	lymphocyte-specific protein 1 pseudogene	chr2p11.1	2.04361	0
206155_at	ABCC2	NM_000392	Hs.368243	ATP binding cassette subfamily C member 2	chr10q24	2.04327	0
212998_x_at	HLA-DQB1	AI583173	Hs.409934	major histocompatibility complex, class II, DQ beta 1	chr6p21.3	2.04109	0
221859_at	SYT13	AW089736	Hs.436643	synaptotagmin XIII	chr11p11.2	2.04067	0
232696_at		AI394334	Hs.203594			2.0404	1.15902
221879_at	CALML4	AA886335	Hs.709550	calmodulin-like 4	chr15q23	2.04038	0
227544_at	TMEM229B	H07095	Hs.509707	transmembrane protein 229B	chr14q24.1	2.0403	0
241693_at		BF246603	Hs.660537			2.04013	1.15902
214211_at	FTH1	AA083483	Hs.524910	ferritin, heavy polypeptide 1	chr11q13	2.03966	0
229105_at	GPR39	AV717094	Hs.744392	G protein-coupled receptor 39	chr2q21-q22	2.03939	0
1555037_a_at	IDH1	BC012846	Hs.593422	isocitrate dehydrogenase 1 (NADP+)	chr2q33.3	2.03928	0
205769_at	SLC27A2	NM_003645	Hs.11729	solute carrier family 27 (fatty acid transporter), member 2	chr15q21.2	2.0388	0
226180_at	WDR36	BF439595	Hs.533237	WD repeat domain 36	chr5q22.1	2.03854	0
225931_s_at	RNF213	AI954660	Hs.195642 /// Hs.740662	ring finger protein 213	chr17q25.3	2.03845	0
215040_at	RNASEH2B	AL049218	Hs.306291	ribonuclease H2, subunit B	chr13q14.3	2.0375	0
236863_at	C17orf67	BF592860	Hs.658949	chromosome 17 open reading frame 67	chr17q22	2.03723	0
228823_at	POLR2J2	AW615396	Hs.700609	polymerase (RNA) II (DNA directed) polypeptide J2	chr7q22.1	2.03631	1.15902
219518_s_at	ELL3	NM_025165	Hs.706346	elongation factor RNA polymerase II-like 3	chr15q15.3	2.03618	0
235028_at		BG288330	Hs.386042			2.03574	0
210678_s_at	AGPAT2	U56418	Hs.320151	1-acylglycerol-3-phosphate O-acyltransferase 2	chr9q34.3	2.03494	0
221750_at	HMGCS1	BG035985	Hs.397729	3-hydroxy-3-methylglutaryl-CoA synthase 1 (soluble)	chr5p14-p13	2.03486	0
208576_s_at	HIST1H3B	NM_003537	Hs.533292	histone cluster 1, H3b	chr6p22.2	2.03347	0
223449_at	SEMA6A	AF225425	Hs.156967	sema domain, transmembrane domain (TM), and cytoplasmic domain, (semaphorin) 6A	chr5q23.1	2.03278	0
224709_s_at	CDC42SE2	AF131831	Hs.508829	CDC42 small effector 2	chr5q31.1	2.03216	0
1558467_a_at	UGGT2	BE156619	Hs.656444	UDP-glucose glycoprotein glucosyltransferase 2	chr13q32.1	2.03183	3.41093
1569003_at	VMP1	AL541655		vacuole membrane protein 1	chr17q23.1	2.03165	0
205579_at	HRH1	NM_000861	Hs.1570	histamine receptor H1	chr3p25	2.0315	0
205105_at	MAN2A1	NM_002372	Hs.432822	mannosidase, alpha, class 2A, member 1	chr5q21.3	2.03107	0
243894_at	SLC41A2	BG169689	Hs.577463	solute carrier family 41 (magnesium transporter), member 2	chr12q23.3	2.03089	0
223997_at	FNIP1	BC001956	Hs.591273	folliculin interacting protein 1	chr5q23.3	2.0307	0
1555385_at	B4GALNT1	BC029828	Hs.159481	beta-1,4-N-acetyl-galactosaminyl transferase 1	chr12q13.3	2.03034	0
1560869_a_at		AF085902	Hs.481068			2.03004	3.41093
208180_s_at	HIST1H4H	NM_003543		histone cluster 1, H4h	chr6p22.1	2.02981	0
219528_s_at	BCL11B	NM_022898	Hs.709690	B-cell CLL/lymphoma 11B (zinc finger protein)	chr14q32.2	2.02958	0
209803_s_at	PHLDA2	AF001294	Hs.154036	pleckstrin homology-like domain, family A, member 2	chr11p15.4	2.02772	0
1559788_at		AK027041	Hs.612926			2.02766	3.41093
219222_at	RBKS	NM_022128	Hs.11916	ribokinase	chr2p23.3	2.02668	0
223201_s_at	LOC101928589 /// TMEM164	AW205122	Hs.496572	uncharacterized LOC101928589 /// transmembrane protein 164	chrXq22.3	2.02525	0
237081_at		AW665080				2.02476	0
1559102_at	LOC105377371	BC037784	Hs.147878	uncharacterized LOC105377371		2.0246	1.15902
205289_at	BMP2	AA583044	Hs.73853	bone morphogenetic protein 2	chr20p12	2.02353	0
218976_at	DNAJC12	NM_021800	Hs.260720	DnaJ (Hsp40) homolog, subfamily C, member 12	chr10q22.1	2.02303	1.15902
228717_at	LOC102723864	AI653381		uncharacterized LOC102723864		2.02291	0
202941_at	NDUFV2	NM_021074	Hs.464572	NADH dehydrogenase (ubiquinone) flavoprotein 2, 24kDa	chr18p11.22	2.02284	0
222557_at	STMN3	AL353715	Hs.639609	stathmin-like 3	chr20q13.3	2.02239	0
213595_s_at	CDC42BPA	AA127643	Hs.35433	CDC42 binding protein kinase alpha (DMPK-like)	chr1q42.11	2.02214	3.41093
227807_at	PARP9	AI738416	Hs.518200	poly(ADP-ribose) polymerase family member 9	chr3q21	2.02198	0
204949_at	ICAM3	NM_002162	Hs.654563	intercellular adhesion molecule 3	chr19p13.3-p13.2	2.02106	0
236780_at		BF515485	Hs.602851			2.02024	0
237142_at	PPARA	AI939604		peroxisome proliferator-activated receptor alpha	chr22q13.31	2.01907	3.41093
218800_at	SRD5A3	NM_024592	Hs.39311	steroid 5 alpha-reductase 3	chr4q12	2.01875	0
1555653_at		BC012090				2.01786	0
216470_x_at	PRSS3P1	AF009664		protease, serine, 3 pseudogene 1	chr7q34	2.01732	3.41093
230318_at	SERPINA1	T62088	Hs.525557	serpin peptidase inhibitor, clade A (alpha-1 antiproteinase, antitrypsin), member 1	chr14q32.1	2.01727	3.41093
234312_s_at	ACSS2	AK000162	Hs.517034	acyl-CoA synthetase short-chain family member 2	chr20q11.22	2.01725	0
1552782_at	SLC44A5	AK091400	Hs.654821	solute carrier family 44, member 5	chr1p31.1	2.01711	0
244271_at		AI697709	Hs.270314			2.0162	1.15902
236165_at	MSL3	AA904502		male-specific lethal 3 homolog (Drosophila)	chrXp22.3	2.01533	0
1562777_at	ERV3-1	AK097499	Hs.596334	endogenous retrovirus group 3, member 1	chr7q11.2	2.01421	1.15902
236010_at		AI373107	Hs.656295			2.0127	3.41093
242818_x_at	YIPF4	R63578		Yip1 domain family member 4	chr2p22.3	2.01156	3.41093
1568604_a_at	CADPS	AI912173	Hs.654933	Ca++-dependent secretion activator	chr3p14.2	2.01102	0
211518_s_at	BMP4	D30751	Hs.68879	bone morphogenetic protein 4	chr14q22-q23	2.01061	1.15902
239597_at		AA993566				2.01025	1.15902
204199_at	RALGPS1	NM_014636	Hs.432842	Ral GEF with PH domain and SH3 binding motif 1	chr9q33.3	2.0098	0
210514_x_at	HLA-G	AF226990	Hs.512152	major histocompatibility complex, class I, G	chr6p21.3	2.00934	0
211287_x_at	CSF2RA	M64445	Hs.520937	colony stimulating factor 2 receptor, alpha, low-affinity (granulocyte-macrophage)	chrXp22.32 and Yp11.3	2.00885	1.15902
1557164_a_at		BM683657	Hs.660178			2.008	1.15902
205830_at	CLGN	NM_004362	Hs.86368	calmegin	chr4q28.3-q31.1	2.00767	1.15902
234043_at		AK021982	Hs.660335			2.00707	3.41093
201301_s_at	ANXA4	BC000182	Hs.422986	annexin A4	chr2p13	2.00607	0
220352_x_at	FLJ42627	NM_024305	Hs.597810	uncharacterized LOC645644	chr16p13.3	2.00536	0
209588_at	EPHB2	AL530874	Hs.523329	EPH receptor B2	chr1p36.1-p35	2.00492	0
227135_at	NAAA	AI436803	Hs.437365	N-acylethanolamine acid amidase	chr4q21.1	2.00412	0
239723_at		AA588092	Hs.658657			2.00394	0
202108_at	PEPD	NM_000285	Hs.36473	peptidase D	chr19q13.11	2.00375	0
230118_at	GEMIN6	AA669158		gem nuclear organelle associated protein 6	chr2p22.1	2.00361	0
205639_at	AOAH	NM_001637	Hs.488007	acyloxyacyl hydrolase (neutrophil)	chr7p14.2	2.00335	3.41093
238762_at	LOC105379287 /// MTHFD2L	AA702016	Hs.740700	uncharacterized LOC105379287 /// methylenetetrahydrofolate dehydrogenase (NADP+ dependent) 2-like	chr4q13.3	2.00205	0
227850_x_at	CDC42EP5	AW084544	Hs.415791	CDC42 effector protein (Rho GTPase binding) 5	chr19q13.42	2.00147	0
211538_s_at	HSPA2	U56725	Hs.432648	heat shock 70kDa protein 2	chr14q24.1	2.00103	1.15902
35666_at	SEMA3F	U38276	Hs.32981	sema domain, immunoglobulin domain (Ig), short basic domain, secreted, (semaphorin) 3F	chr3p21.3	2.00101	1.15902
