# Supplementary material for: Selective treatment pressure in colon cancer drives the molecular profile of resistant circulating tumor cell clones
Source: Mol Cancer. 2021 Feb 8;20:30. doi: 10.1186/s12943-021-01326-6 (PMC7869222; doi:10.1186/s12943-021-01326-6)
Supplement: Supplementary file 2 — Additional file 2: Table S1. List of DETs upregulated in CTC-MCC-41 vs all the other CTC lines. Table S2. List of DETs downregulated in CTC-MCC-41 vs all the other CTC lines. Table S3. List of DETs upregulated in all CTC-MCC-41.5 cell lines vs the CTC-MCC-41.4 cell line. Table S4. List of DETs upregulated in the [ABFG] subgroup vs the [CDE] subgroup of the CTC-MCC-41.5 cell lines. Table S5. List of DETs downregulated in the [ABFG] subgroup vs the [CDE] subgroup of the CTC-MCC-41.5 cell lines. Table S6. Primer sequences. [file 12943_2021_1326_MOESM2_ESM.zip › Table S6.xlsx]

## Sheet: Feuil1
Table S6		Primers sequences
NDUFA4L2	NM_020142		LY6D	NM_003695
NDUFA4L2-F	CTGGGACAGAAAGAACAACCCG		LY6D-F	AGCTCTCGCTTCTGCAAGACCA
NDUFA4L2-R	CAGCCTGGCTTAGAAGTCTGGC		LY6D-R	TCTCATTGCACAGGTCCTCCTG
TM4SF4	NM_004617		KRT6B	NM_005555
TM4SF4-F	GGATACTCGTTTATCATCTCAGCC		KRT6B-F	GCCAAGGCAGACACTCTTACAG
TM4SF4-R	CATTGAGAGGCTCTCGGCACTT		KRT6B-R	TGGATAGCACCACGGATGTGTC
SPRR1A	NM_001199828 NM_005987		HSPG2	NM_001291860
SPRR1A-F	GTGAAACAACCTTGCCAGCCTC		HSPG2-F	TCAGGCGAGTATGTGTGCCATG
SPRR1A-R	TGGCAGGGCTCTGGAACCTTG		HSPG2-R	GATGAAGACTCGATCCTGACAGG
EBF2	NM_022659		ST3GAL1	NM_003033
EBF2-F	AGCTCCTCTACAGCAACGGTGT		ST3GAL1-F	TTGGAGGACGACACCTACCGAT
EBF2-R	AGGAGAACTCGGCACATTTCCG		ST3GAL1-R	CACCACTCTGAACAGCTCCTTG
RHBDD1	NM_001167608		PLEC	NM_000445
RHBDD1-F	GTTGGTTACCCAGGACGGCAAT		PLEC-F	AGCGTGAGAAGGAGAAGCTCCA
RHBDD1-R	CTTCACTCAGTCCTGCTGTGTAC		PLEC-R	CAGAGAGGAAGCTTTGCTGCAG
RASSF9	NM_005447		TFF2	NM_005423
RASSF9-F	ACCTCTGCTGATGTCATCCAGG		TFF2-F	AACTGCGGCTTCCCTGGAATCA
RASSF9-R	TTTCGGAGCCTCTCCACTTCTC		TFF2-R	GCCACAGTTTCTTCGGTCTGAG
LRRC3B	NM_052953		ST3GAL4	NM_001348397
LRRC3B-F	CTCTACAGCAAGTTCTGAGGAGC		ST3GAL4-F	AACTGCTGAGCCTGCCAATGCA
LRRC3B-R	CAGCATTGAGGAATGGTCTGCC		ST3GAL4-R	GGTCTGCTTCTTGTTGTAGGCG
HRASLS	NM_020386		LGALS1	NM_002305
HRASLS-F	CGAAGTGTTCCGTCCTGGCTAT		LGALS1-F	AGCAGCGGGAGGCTGTCTTTC
HRASLS-R	CAAGAGCTGCATTTTCACCAGGG		LGALS1-R	ATCCATCTGGCAGCTTGACGGT
NAV2	NM_001244963		VEGFB	NM_003377
NAV2-F	TGGAGCCAAGTACCCAGATGTG		VEGFB-F	AAGGACAGTGCTGTGAAGCCAG
NAV2-R	GAGGATTGGAGATGACCACCGA		VEGFB-R	TGGAGTGGGATGGGTGATGTCA
ALDOB	NM_000035		DEFA6	NM_001926
ALDOB-F	AGCCTCGCTATCCAGGAAAACG		DEFA6-F	ATGACCAGGACTTTGCCGTCTC
ALDOB-R	TGGCAGTGTTCCAGGTCATGGT		DEFA6-R	CATGACAGTGCAGGTCCCATAG
PPBP	NM_002704		DEFA5	NM_021010
PPBP-F	TGCTCTGGCTTCCTCCACCAAA		DEFA5-F	CTCCAGGAAAGAGCTGATGAGG
PPBP-R	ACACATGCAGCGGAGTTCAGCA		DEFA5-R	TCGGCAATAGCAGGTGGCTCTT
VGLL1	NM_016267		PTPRO	NM_030667
VGLL1-F	GGATGAACACTTCTCCAGAGCTC		PTPRO-F	CTGCTGTGACAGCTCTACCATC
VGLL1-R	ATGGAGACGAGTAACGCCACTG		PTPRO-R	GCAACCACCATCCAGTGAAGCA
CLCN4	NM_001830		PHLDB2	NM_001134438
CLCN4-F	ACGTGGCTTGTTGCTGTGGCAA		PHLDB2-F	CTCAGGAGTTGGCTGCAATGGA
CLCN4-R	CACCAAAGGCAACAGAGACTCC		PHLDB2-R	CTGTTCTCCATCCAAAAGAGCAC
STK17B	NM_004226		OLFM4	NM_006418
STK17B-F	CCTGTGTTTACCTGAGTTGGCTG		OLFM4-F	GACCAAGCTGAAAGAGTGTGAGG
STK17B-R	CGAGAGGGTATATGCTGCTCAG		OLFM4-R	CCTCTCCAGTTGAGCTGAACCA
ODAM	NM_017855		DACT1	NM_016651
ODAM-F	CCAACTAGGCACAGCTCCTGAA		DACT1-F	CTGAAGAGCACCTGGAGACAGA
ODAM-R	GGGTTTTGGTGAAGTTGAGGGC		DACT1-R	GCAAAAGCAGGTGCTGGAATGAC
SERPINA3	NM_001085		AMACR	NM_014324
SERPINA3-F	CCTGAACGACATACTTCTCCAGC		AMACR-F	ATGCCAGGCTGAGTGGATTTGG
SERPINA3-R	CATCAAGCACAGCCTTATGGACC		AMACR-R	GGCATACGGATTCTCACCACTTC
NR2F6	NM_005234		CAPN13	NM_144575
NR2F6-F	CGGCAAGCATTACGGTGTCTTC		CAPN13-F	ACACACTCCACGAAGGATGGTC
NR2F6-R	TGCTGGTCGATCTGGCAGTCAC		CAPN13-R	GTGCCTTCCATTGGCTCTTGCA
RXRB	NM_001270401		ABCB1	NM_001348945
RXRB-F	GCTGTGGAACAGAAGAGTGACC		ABCB1-F	GCTGTCAAGGAAGCCAATGCCT
RXRB-R	CCCACTCAACAAGCGTGAATAGC		ABCB1-R	TGCAATGGCGATCCTCTGCTTC
