# Supplementary material for: Selective treatment pressure in colon cancer drives the molecular profile of resistant circulating tumor cell clones
Source: Mol Cancer. 2021 Feb 8;20:30. doi: 10.1186/s12943-021-01326-6 (PMC7869222; doi:10.1186/s12943-021-01326-6)
Supplement: Supplementary file 3 — Additional file 3: Figure S1. Box-plots showing the expression level of a set of differentially expressed transcripts (DETs) in the CTC-MCC-41, CTC-MCC-41.4, and CTC-MCC-41.5 [ABFG] and [CDE] cell lines. Abbreviations: CTC-BT, CTC line derived before treatment initiation; CTC-AT, CTC lines derived after treatment initiation. Figure S2. RT-qPCR validation of the microarray data. Abbreviations: CTC-BT, CTC line derived before treatment initiation; CTC-AT, CTC lines derived after treatment initiation. [file 12943_2021_1326_MOESM3_ESM.zip]

Archive with 8 entries (8 files):
- Figure S1.pptx
- Figure S2.pptx
- Table S1.xlsx
- Table S2.xlsx
- Table S3.xlsx
- Table S4.xlsx
- Table S5.xlsx
- Table S6.xlsx
